# Supplementary material for: Comparative metagenomic characterization of gut microbiota and antibiotic resistome in multi-facility SPF mice
Source: BMC Microbiol. 2026 Jan 15;26:170. doi: 10.1186/s12866-025-04699-6 (PMC12947448; doi:10.1186/s12866-025-04699-6)
Supplement: Supplementary file 8 — Supplementary Material 8: Table S1. Raw Data information statistics. [file 12866_2025_4699_MOESM8_ESM.xls]

	Db1	Dc2	Db2	Db3	Dc3	Cc2	Ac1	Cc1	Ab2	Ab1	Cc3	Ac2	Ac3	Bb1	Bc3	Ab3	Cb2	Cb1	Bb2	Cb3	Ec1	Ec3	Eb1	Dc1	Ec2	Eb3	Eb2	Bc2	Bb3	Bc1
Total Reads Count(#)	38336636	44961290	44488532	50371408	50290926	38548104	47224392	44280014	42864074	46270534	51646976	51739846	59800902	55367036	98441102	66927834	48070218	48858178	44424554	51628160	54842996	51189078	50148616	64368048	53722270	53900480	52821966	43258900	83848484	97218742
Total Bases Count(bp)	5750495400	6744193500	6673279800	7555711200	7543638900	5782215600	7083658800	6642002100	6429611100	6940580100	7747046400	7760976900	8970135300	8305055400	14766165300	10039175100	7210532700	7328726700	6663683100	7744224000	8226449400	7678361700	7522292400	9655207200	8058340500	8085072000	7923294900	6488835000	12577272600	14582811300
Average Read Length(bp)	150	150	150	150	150	150	150	150	150	150	150	150	150	150	150	150	150	150	150	150	150	150	150	150	150	150	150	150	150	150
Q20 Bases Count(bp)	5592223961	6562437658	6542311736	7410508544	7379512325	5701683922	6976199128	6508595644	6337000295	6830943257	7640278593	7632316743	8840534700	8203176179	14512250724	9903750200	7120087997	7205109126	6571283490	7637817478	8116052619	7570274174	7427074912	9506092208	7935721795	7975342516	7813047622	6366457696	12366629983	14373320513
Q20 Bases Ratio(%)	97.25%	97.30%	98.04%	98.08%	97.82%	98.61%	98.48%	97.99%	98.56%	98.42%	98.62%	98.34%	98.56%	98.77%	98.28%	98.65%	98.75%	98.31%	98.61%	98.63%	98.66%	98.59%	98.73%	98.46%	98.48%	98.64%	98.61%	98.11%	98.33%	98.56%
Q30 Bases Count(bp)	5419172234	6416277288	6381339875	7249615308	7199471150	5588243146	6790334411	6276126837	6178692245	6641795487	7457461680	7410221086	8618208341	8029436933	14240722984	9671030761	6959163677	6985355961	6456075830	7453519617	7928631410	7383979078	7261713400	9253498815	7728302289	7784731465	7621351638	6241595198	12160878756	14137297485
Q30 Bases Ratio(%)	94.24%	95.14%	95.63%	95.95%	95.44%	96.65%	95.86%	94.49%	96.10%	95.70%	96.26%	95.48%	96.08%	96.68%	96.44%	96.33%	96.51%	95.31%	96.88%	96.25%	96.38%	96.17%	96.54%	95.84%	95.90%	96.29%	96.19%	96.19%	96.69%	96.94%
GC content(%)	49.70%	54.26%	50.28%	51.17%	52.11%	52.58%	51.90%	52.18%	48.91%	52.01%	51.71%	51.13%	49.41%	46.05%	44.66%	50.55%	52.57%	51.30%	46.54%	50.17%	44.32%	46.64%	47.61%	50.86%	47.06%	47.63%	47.50%	44.83%	46.77%	44.38%
