# Supplementary material for: Comparative metagenomic characterization of gut microbiota and antibiotic resistome in multi-facility SPF mice
Source: BMC Microbiol. 2026 Jan 15;26:170. doi: 10.1186/s12866-025-04699-6 (PMC12947448; doi:10.1186/s12866-025-04699-6)
Supplement: Supplementary file 9 — Supplementary Material 9: Table S2. Post-QC data statistics. [file 12866_2025_4699_MOESM9_ESM.xls]

	Db1	Dc2	Db2	Db3	Dc3	Cc2	Ac1	Cc1	Ab2	Ab1	Cc3	Ac2	Ac3	Bb1	Bc3	Ab3	Cb2	Cb1	Bb2	Cb3	Ec1	Ec3	Eb1	Dc1	Ec2	Eb3	Eb2	Bc2	Bb3	Bc1
Clean Reads	95.219	94.283	97.018	96.761	96.3	99.169	99.942	99.947	99.941	99.939	99.94	99.943	99.941	99.939	97.056	99.941	99.937	99.944	97.94	99.934	99.936	99.939	99.939	99.941	99.938	99.938	99.94	97.088	97.321	97.651
Low Quality	4.767	5.66	2.969	3.224	3.686	0.674	0.0	0.0	0.0	0.0	0.0	0.0	0.0	0.0	2.93	0.0	0.0	0.0	2.047	0.0	0.0	0.0	0.0	0.0	0.0	0.0	0.0	2.897	2.664	2.335
Too May N	0.01	0.011	0.01	0.01	0.01	0.149	0.053	0.049	0.054	0.053	0.056	0.053	0.055	0.057	0.01	0.056	0.055	0.048	0.01	0.054	0.056	0.055	0.055	0.054	0.054	0.055	0.055	0.01	0.01	0.01
Too short	0.004	0.047	0.003	0.005	0.004	0.008	0.005	0.004	0.005	0.007	0.004	0.004	0.004	0.004	0.003	0.003	0.008	0.007	0.003	0.012	0.008	0.006	0.006	0.005	0.008	0.007	0.005	0.004	0.005	0.004
