# Supplementary material for: Comparative metagenomic characterization of gut microbiota and antibiotic resistome in multi-facility SPF mice
Source: BMC Microbiol. 2026 Jan 15;26:170. doi: 10.1186/s12866-025-04699-6 (PMC12947448; doi:10.1186/s12866-025-04699-6)
Supplement: Supplementary file 10 — Supplementary Material 10: Table S3. Post-QC data from metagenomic assembly. [file 12866_2025_4699_MOESM10_ESM.xls]

Traits	Values
No.	1865313
N50	3982
N70	1342
N90	652
Max Len	920365
Total Len	3530351276
Average Len	1892.6321
GC content	50.07%
N content	0.00%
Contig_Number(>0 bp)	1865313
Contig_Number(>500 bp)	1865313
Contig_Number(>1000 bp)	676894
Contig_Number(>5000 bp)	94025
Contig_Number(>10000 bp)	45410
Contig_Number(>100000 bp)	1326
Contig_Number(>1000000 bp)	0
