# Supplementary material for: Comparative metagenomic characterization of gut microbiota and antibiotic resistome in multi-facility SPF mice
Source: BMC Microbiol. 2026 Jan 15;26:170. doi: 10.1186/s12866-025-04699-6 (PMC12947448; doi:10.1186/s12866-025-04699-6)
Supplement: Supplementary file 11 — Supplementary Material 11: Table S4. Statistical results of the non-redundant gene set. [file 12866_2025_4699_MOESM11_ESM.xls]

Traits	Values
No.	1761909
N50	909
N70	633
N90	369
Max Len	120432
Total Len	1222668657
Average Len	693.9454
GC content	50.59%
N content	0.00%
Contig_Number(>0 bp)	1761909
Contig_Number(>200 bp)	1552025
Contig_Number(>400 bp)	1179008
Contig_Number(>600 bp)	800042
Contig_Number(>800 bp)	526446
Contig_Number(>1000 bp)	350406
Contig_Number(>2000 bp)	54321
Contig_Number(>5000 bp)	1429
Contig_Number(>10000 bp)	123
Contig_Number(>50000 bp)	4
