# Supplementary material for: Comparative metagenomic characterization of gut microbiota and antibiotic resistome in multi-facility SPF mice
Source: BMC Microbiol. 2026 Jan 15;26:170. doi: 10.1186/s12866-025-04699-6 (PMC12947448; doi:10.1186/s12866-025-04699-6)
Supplement: Supplementary file 12 — Supplementary Material 12: Table S5. Detailed abundance values at phylum, genus and species levels. [file 12866_2025_4699_MOESM12_ESM.xls]

GeneID	Kindom	Phylum	Class	Order	Family	Genus	Species	Ab1	Ab2	Ab3	Ac1	Ac2	Ac3	Bb1	Bb2	Bb3	Bc1	Bc2	Bc3	Cb1	Cb2	Cb3	Cc1	Cc2	Cc3	Db1	Db2	Db3	Dc1	Dc2	Dc3	Eb1	Eb2	Eb3	Ec1	Ec2	Ec3
MGE1470033	k__Bacteria	p__Actinomycetota	c__Coriobacteriia	o__Eggerthellales	f__Eggerthellaceae	g__unclassified_Eggerthellaceae_genus	s__Eggerthellaceae_bacterium	0.0	0.0	0.0	0.00041837228946470776	0.0002632359633005447	0.00010066496607658914	0.0	0.0	0.0	0.0	0.0	0.0	0.0	0.0	0.0	4.9949498093415525e-06	6.09364699390083e-06	6.500635909928063e-07	0.0	0.0	0.0	1.5878716219498768e-07	2.3155028651444034e-07	9.644247960007845e-08	0.0	0.0	0.0	0.0	0.0	0.0
MGE105480	k__Bacteria	p__Actinomycetota	c__Coriobacteriia	o__Eggerthellales	f__Eggerthellaceae	g__Adlercreutzia	s__Adlercreutzia_sp._DSM_109821	0.0	0.0	0.0	0.00024491176139848685	0.0005410916719937288	0.00021950791337053561	0.0	0.0	0.0	0.0	0.0	0.0	0.0	0.0	0.0	6.029886327675095e-07	2.2348546003279818e-06	9.64127011080507e-07	0.0	0.0	0.0	0.0	0.0	0.0	0.0	0.0	0.0	0.0	0.0	0.0
MGE1722250	k__Bacteria	p__Actinomycetota	c__Coriobacteriia	o__Eggerthellales	f__Eggerthellaceae	g__unclassified_Eggerthellaceae_genus	s__Eggerthellaceae_bacterium	0.0	0.0	0.0	0.0003898720605761278	0.00023457958810377835	9.461603405090466e-05	0.0	0.0	0.0	0.0	0.0	0.0	0.0	0.0	0.0	4.297484286926274e-06	9.451632195753295e-06	9.81615443846585e-07	0.0	0.0	0.0	4.196033780325507e-07	3.059418691750229e-07	0.0	0.0	0.0	0.0	0.0	0.0	0.0
MGE658149	k__Bacteria	p__Actinomycetota	c__Coriobacteriia	o__Eggerthellales	f__Eggerthellaceae	g__Adlercreutzia	s__Adlercreutzia_sp._DSM_109821	0.0	0.0	0.0	0.0001673447636685902	0.0003872688448444755	0.00014370384060805996	0.0	0.0	0.0	0.0	0.0	0.0	0.0	0.0	0.0	1.4094572075342456e-06	1.6073434392778062e-06	3.0048012867926604e-06	0.0	0.0	0.0	0.0	0.0	0.0	0.0	0.0	9.0621647894433e-08	0.0	0.0	0.0
MGE689844	k__Bacteria	p__Bacillota	c__Clostridia	o__Eubacteriales	f__Oscillospiraceae	g__Vermiculatibacterium	s__Vermiculatibacterium_sp._DSM_112226	0.0	0.0	0.0	9.316622002969463e-05	0.00024004298262334358	0.0001110373871087169	0.0	0.0	0.0	0.0	0.0	0.0	0.0	0.0	0.0	0.0	0.0	0.0	0.0	0.0	1.3242024963485995e-07	2.4936733411040363e-07	0.0	8.330196242083378e-06	0.0	0.0	0.0	0.0	0.0	0.0
MGE1690541	k__Bacteria	p__Bacillota	c__Clostridia	o__Eubacteriales	f__Lachnospiraceae	g__unclassified_Lachnospiraceae_genus	s__Lachnospiraceae_bacterium	5.353843248360366e-07	0.0	1.3113998983559857e-05	2.2578191043963577e-05	3.086401933800615e-07	0.0	2.0888169642637805e-07	0.0	0.0	0.0	0.0	0.0	0.0	0.0	0.0	0.0	0.0	0.0	0.0001935735093954076	0.00014490128793258027	0.0002596451215808742	1.275302522675141e-06	7.438804508777571e-07	1.4407185356669185e-05	0.0	0.0	0.0	0.0	0.0	0.0
MGE120544	k__Bacteria	p__Bacteroidota	c__Bacteroidia	o__Bacteroidales	f__Muribaculaceae	g__unclassified_Muribaculaceae_genus	s__Muribaculaceae_bacterium_Isolate-037_(Harlan)	0.0	0.0	0.0	0.00010467733852018146	4.0286734910387943e-05	5.1042593129615454e-05	0.0	0.0	0.0	0.0	0.0	0.0	0.0	0.0	0.0	0.00024231828041184294	0.00015205733917490562	0.0005286956271863888	0.0	0.0	0.0	0.0	0.0	0.0	0.0	1.2021927285259166e-07	0.0	0.0	0.0	0.0
MGE282159	k__Bacteria	p__Bacillota	c__Clostridia	o__Eubacteriales	f__Lachnospiraceae	g__Lachnoclostridium	s__Lachnoclostridium_sp._YL32	0.0	0.0	1.1418611430860096e-07	0.0	0.0	0.0	0.0	0.0	0.0	0.0	0.0	0.0	0.010245249786387748	0.00825644123905998	0.010421240969833894	4.4191378908353116e-07	0.0	0.0	0.0	0.0	0.0	3.020370859386379e-07	0.0	0.0	0.0	1.2869556259749792e-07	5.114346149986895e-07	0.0	0.0	2.999212501000582e-07
MGE1549921	k__Bacteria	p__Bacteroidota	c__Bacteroidia	o__Bacteroidales	f__Bacteroidaceae	g__Bacteroides	s__Bacteroides_sp.	0.0	0.0	0.0	0.00019757911832548418	0.00022760870073850397	0.00017652371086331173	0.0	0.0	0.0	0.0	0.0	0.0	0.0	0.0	0.0	0.0002457103573181883	7.283179435347798e-05	0.0002498308617762691	0.0	0.0	0.0	0.0	0.0	0.0	0.0	0.0	0.0	0.0	0.0	0.0
MGE951135	k__Bacteria	p__Bacteroidota	c__Bacteroidia	o__Bacteroidales	f__Bacteroidaceae	g__Bacteroides	s__Bacteroides_sp.	0.0	0.0	0.0	0.0002776717272920139	0.0003154446005998002	0.00021558240689055158	0.0	0.0	0.0	0.0	0.0	0.0	0.0	0.0	0.0	0.00017808892400892912	5.7268149133404534e-05	0.00020308431619337985	0.0	0.0	0.0	0.0	0.0	0.0	0.0	0.0	0.0	0.0	0.0	0.0
MGE1463784	k__Bacteria	p__Bacteroidota	c__Bacteroidia	o__Bacteroidales	f__Bacteroidaceae	g__Bacteroides	s__Bacteroides_acidifaciens	0.0008500815709763614	0.004036800512100704	0.0006827936916345094	0.0	0.0	1.7704413240554295e-07	0.0	0.0	0.0	0.0	0.0	0.0	0.0	0.0	0.0	0.00042375824810836414	0.00039321329195140175	0.00010646691132265489	0.0	0.0	0.0	0.0	0.0	0.0	0.0	0.0	0.0	0.0	0.0	1.017450410709421e-06
MGE1613567	k__Bacteria	p__Bacillota	c__Clostridia	o__Eubacteriales	f__Lachnospiraceae	g__unclassified_Lachnospiraceae_genus	s__Lachnospiraceae_bacterium_A4	0.0	0.0	2.294649187062794e-07	8.888998125285067e-06	1.4689348669652073e-05	0.0004000517252149872	0.0	0.0	0.0	0.0	0.0	0.0	0.0	0.0	0.0	4.440282091269931e-07	0.0	0.0	0.0	0.0	0.0	0.0	0.0	0.0	0.0	0.0	0.0	0.0	0.0	0.0
MGE701305	k__Bacteria	p__Bacteroidota	c__Bacteroidia	o__Bacteroidales	f__Muribaculaceae	g__unclassified_Muribaculaceae_genus	s__Muribaculaceae_bacterium_Isolate-077_(Janvier)	0.0	0.0	0.0	8.37420768110454e-06	9.341082868967055e-06	3.8109667984995733e-06	0.0	0.0	1.253751059540861e-07	0.0	2.055387704918256e-07	1.0474149995424824e-07	0.0	0.0	0.0	0.0	1.2266840730160692e-06	0.0	0.0035564953048369805	0.004676174900078079	0.005683881876168071	0.002077274880890161	0.0027772321877664943	0.002381796484408814	0.0	0.0	0.0	0.0	0.0	0.0
MGE1079097	k__Bacteria	p__Bacteroidota	c__Bacteroidia	o__Bacteroidales	f__Muribaculaceae	g__unclassified_Muribaculaceae_genus	s__Muribaculaceae_bacterium_Isolate-037_(Harlan)	0.0	0.0	0.0	6.935327658362543e-05	2.5255216628251952e-05	1.3855632053796258e-05	0.0	0.0	0.0	0.0	0.0	0.0	0.0	0.0	0.0	9.107374122509198e-06	2.4437739689247506e-06	6.8526628973781714e-06	0.0001841525983669817	8.985557140278255e-06	7.758088150465128e-05	0.0020839808055446224	0.0028819706984562626	0.0027225278448931287	0.0	0.0	0.0	0.0	0.0	0.0
MGE314001	k__Bacteria	p__Actinomycetota	c__Coriobacteriia	o__Eggerthellales	f__Eggerthellaceae	g__Adlercreutzia	s__Adlercreutzia_sp._DSM_109821	0.0	0.0	0.0	0.0001172500486895132	0.00028598525539219724	0.00011923002411884978	0.0	0.0	0.0	0.0	0.0	0.0	0.0	0.0	0.0	8.168253171305474e-07	3.105022291578154e-07	1.5237057443240435e-06	0.0	0.0	0.0	0.0	0.0	0.0	0.0	0.0	0.0	0.0	0.0	0.0
MGE451823	k__Bacteria	p__Bacillota	c__Clostridia	o__Eubacteriales	f__Oscillospiraceae	g__Lawsonibacter	s__Lawsonibacter_sp.	0.001226799635810408	3.290025545724218e-05	0.0001862990372681097	2.3695813148442358e-05	8.401829383315049e-06	1.4007539808861842e-05	3.073619006968789e-07	0.0	0.0	0.0	0.0	0.0	0.0	0.0	0.0	2.1964945729595632e-06	1.8786599847002163e-06	2.4145041834565795e-06	2.550774217358099e-06	4.835375447171114e-06	7.972007393555034e-07	0.0	5.472966592686227e-07	4.103159008967339e-06	0.0	0.0	0.0	0.0	0.0	0.0
MGE657905	k__Bacteria	p__Bacillota	c__Clostridia	o__Eubacteriales	f__Oscillospiraceae	g__Vermiculatibacterium	s__Vermiculatibacterium_sp._DSM_112226	0.0	0.0	0.0	8.077118487062055e-05	0.00021291901639799657	8.935240420261479e-05	0.0	0.0	0.0	0.0	0.0	0.0	0.0	0.0	0.0	0.0	0.0	0.0	0.0	0.0	0.0	0.0	0.0	7.330886475428485e-06	0.0	0.0	0.0	0.0	0.0	0.0
MGE1703098	k__Bacteria	p__Bacillota	c__Clostridia	o__Eubacteriales	f__Lachnospiraceae	g__unclassified_Lachnospiraceae_genus	s__Lachnospiraceae_bacterium	0.0	0.0	0.0	0.00012699923372733735	0.00023930076763951105	0.0007893753912656236	0.0	0.0	0.0	0.0	0.0	0.0	0.0	0.0	0.0	4.1965694104984246e-05	2.8021902422461757e-05	0.0	0.0	0.0	0.0	0.0	0.0	9.168884644051989e-07	0.0	0.0	0.0	0.0	0.0	0.0
MGE1153078	k__Bacteria	p__Bacillota	c__Clostridia	o__Eubacteriales	f__Lachnospiraceae	g__unclassified_Lachnospiraceae_genus	s__Lachnospiraceae_bacterium	3.675032575043846e-06	1.0244649697128606e-06	6.603416722379481e-05	2.171910201900262e-05	3.1155814618254955e-05	1.644284860882479e-05	0.0	0.0	0.0	0.0	0.0	0.0	0.0	0.0	0.0	5.4246236962924975e-06	6.186234858481731e-06	0.00023442562438082655	0.0	0.0	0.0	4.119550449320203e-07	6.00730609241214e-07	3.928280207571341e-05	0.0	0.0	0.0	0.0	0.0	0.0
MGE639554	k__Bacteria	p__Bacillota	c__Clostridia	o__Eubacteriales	f__Clostridiaceae	g__Hungatella	s__Hungatella_sp.	1.2897743000503144e-05	1.450355894198152e-05	0.00011559747403503395	5.694106383842565e-06	1.5122715576908225e-06	1.5763716976458873e-05	0.0	0.0	0.0	0.0	0.0	0.0	0.0	0.0	0.0	1.858987126938147e-05	1.3901553191870669e-06	0.0	0.00033566057050604046	4.268092048638843e-05	0.00024798174623808173	2.374510624560389e-05	9.294384349151952e-05	1.0626776153662374e-05	0.0	0.0	0.0	0.0	0.0	0.0
MGE1440094	k__Bacteria	p__Bacillota	c__Clostridia	o__Eubacteriales	f__Oscillospiraceae	g__Flavonifractor	s__Flavonifractor_sp.	0.0002587611171566286	0.00031353332249094867	0.0005975240326051469	6.988527384345742e-05	1.749812282233421e-05	1.2180694901050966e-05	0.0	0.0	0.0	0.0	0.0	0.0	0.0	0.0	0.0	2.7768907016735403e-05	1.1762262877181249e-05	0.00020318329752897404	1.310388539534383e-05	6.121379825679908e-05	1.9197162499924084e-06	1.9521624782288797e-05	5.27171759130045e-06	4.259679382758368e-05	0.0	0.0	0.0	0.0	0.0	0.0
MGE223953	k__Bacteria	p__Bacillota	c__Clostridia	o__Eubacteriales	f__Oscillospiraceae	g__unclassified_Oscillospiraceae_genus	s__Oscillospiraceae_bacterium	0.0008257711620859606	0.0007443627165351126	0.0006251169596612347	0.00020691838881244017	0.00033711617918338015	0.0002685617528363569	0.0	0.0	0.0	0.0	0.0	0.0	0.0	0.0	0.0	2.0427771449715557e-05	3.583970453661216e-06	7.286194512021402e-06	0.00010381186026549426	0.00017342203808656107	2.1443863846812724e-05	2.448697869330355e-05	7.141593632544195e-05	5.061917448726844e-05	0.0	0.0	0.0	0.0	0.0	0.0
MGE699214	k__Bacteria	p__Bacillota	c__Clostridia	o__Eubacteriales	f__Oscillospiraceae	g__Oscillibacter	s__Oscillibacter_sp.	0.0	0.0	0.0	0.00020086340480714916	0.0008136781871726406	0.0004621996341331847	0.0	0.0	0.0	0.0	0.0	0.0	0.0	0.0	0.0	0.0013030369093369697	0.0010783480116167462	0.00030746209865039546	0.0	0.0	0.0	0.0	0.0	0.0	0.0	0.0	0.0	0.0	0.0	0.0
MGE1265227	k__Bacteria	p__Bacillota	c__Clostridia	o__Eubacteriales	f__Clostridiaceae	g__Hungatella	s__Hungatella_sp.	0.0002897150679992898	2.4385925082629346e-05	9.822063238004701e-05	1.6471276663441142e-06	1.020723831302829e-06	1.7490228575868057e-06	0.0	0.0	0.0	0.0	0.0	0.0	0.0	0.0	0.0	0.0	0.0	0.0	0.0	3.8813096720796515e-06	9.4066096249628e-06	0.0	2.46013487594021e-06	7.684988577141386e-06	0.0	0.0	0.0	0.0	0.0	0.0
MGE1394232	k__Bacteria	p__Actinomycetota	c__Coriobacteriia	o__Eggerthellales	f__Eggerthellaceae	g__unclassified_Eggerthellaceae_genus	s__Eggerthellaceae_bacterium	0.0	0.0	0.0	0.0002930734043827202	0.00018067768330360412	7.553201554696178e-05	0.0	0.0	0.0	0.0	0.0	0.0	0.0	0.0	0.0	3.0987276679597025e-06	7.067571204828689e-06	1.4863797834549002e-06	0.0	0.0	0.0	6.353709918549761e-07	6.176835842111836e-07	0.0	0.0	0.0	0.0	0.0	3.865915064404064e-07	0.0
MGE669593	k__Bacteria	p__Bacillota	c__Clostridia	o__Eubacteriales	f__Clostridiaceae	g__Clostridium	s__Clostridium_sp.	0.00010272538672967108	3.921553310640072e-05	0.00023994468815340255	6.512349231246828e-05	2.763575899673937e-05	2.029466290338141e-06	0.0	0.0	0.0	0.0	0.0	0.0	0.0	0.0	0.0	0.0001807583827011495	0.0	0.0003594904871360278	0.00014257034557858312	0.0	9.448023680612525e-05	3.0450951341202937e-06	1.2052755920411059e-05	1.0040131536667104e-05	0.0	0.0	0.0	0.0	0.0	0.0
MGE610835	k__Bacteria	p__Bacillota	c__Clostridia	o__Eubacteriales	f__Clostridiaceae	g__Clostridium	s__Clostridium_sp.	0.0	0.0	0.0	0.0	0.0	0.0	0.0	0.0	0.0	0.0	0.0	0.0	0.0	0.0	0.0	0.0	0.00010950249493881055	0.0	6.499601724052956e-07	0.00016976537593148494	0.0003624416717085141	0.0	0.0	0.0	0.0	0.0	0.0	0.0	0.0	0.0
MGE1605810	k__Bacteria	p__Bacillota	c__Clostridia	o__Eubacteriales	f__Lachnospiraceae	g__unclassified_Lachnospiraceae_genus	s__Lachnospiraceae_bacterium	3.565829894041812e-05	6.511801973950886e-05	0.0008271279680768556	5.634242556677862e-07	0.0	0.0	0.0	0.0	0.0	0.0	0.0	0.0	0.0	0.0	0.0	0.0	0.0	7.593853130968135e-07	0.0	0.0	1.6088346199859333e-06	0.0	0.0	0.0	0.0	0.0	0.0	0.0	0.0	0.0
MGE576435	k__Bacteria	p__Bacteroidota	c__Bacteroidia	o__Bacteroidales	f__Muribaculaceae	g__Duncaniella	s__unclassified_Duncaniella_species	0.0	0.0	0.0	5.178455131355859e-05	4.2846573435330906e-05	2.288651625080698e-05	0.0	0.0	1.490954739325048e-07	1.2987452342408698e-07	0.0	0.0	0.0	0.0	0.0	0.0	0.0	0.0	0.0035338257266274357	0.00727755814728564	0.006846759125966836	0.0032916737580786595	0.0040915257625110096	0.0036626590634341503	0.0	0.0	0.0	0.0	0.0	0.0
MGE627867	k__Bacteria	p__Bacillota	c__Clostridia	o__Eubacteriales	f__Oscillospiraceae	g__Vermiculatibacterium	s__Vermiculatibacterium_sp._DSM_112226	0.0	0.0	0.0	7.762505392414571e-05	0.00023338461479972976	0.00010054297338255223	0.0	0.0	0.0	0.0	0.0	0.0	0.0	0.0	0.0	0.0	0.0	0.0	0.0	0.0	0.0	0.0	0.0	8.75586723423605e-06	0.0	0.0	0.0	0.0	0.0	0.0
MGE408493	k__Bacteria	p__Bacteroidota	c__Bacteroidia	o__Bacteroidales	f__Bacteroidaceae	g__Bacteroides	s__Bacteroides_sp.	0.0	0.0	0.0	0.0	0.0	0.0	0.0	0.0	0.0	0.0	0.0	0.0	0.0	0.0	0.0	0.0	0.0	0.0	0.0	0.0	0.0	0.00010512595526945941	6.316190247801703e-05	0.0002351225605676246	0.0	0.0	0.0	0.0	0.0	0.0
MGE908461	k__Bacteria	p__Bacillota	c__Clostridia	o__Eubacteriales	f__Eubacteriaceae	g__Eubacterium	s__Eubacterium_sp.	0.0	0.0	0.0	5.8882824787180885e-06	5.117672600568314e-05	0.00012802086872814726	0.0	0.0	0.0	0.0	0.0	0.0	0.0	0.0	0.0	0.0	0.0	0.0	0.00013184861498732932	0.0013633784608701664	0.0002039267275010051	0.0	0.0	0.0	0.0	0.0	0.0	0.0	0.0	0.0
MGE196755	k__Bacteria	p__Bacillota	c__Clostridia	o__Eubacteriales	f__Oscillospiraceae	g__unclassified_Oscillospiraceae_genus	s__Oscillospiraceae_bacterium	0.0	0.0	0.0	0.00016071722498494715	0.00010179737312485556	0.00020271716938540503	0.0	0.0	1.550951530407971e-07	0.0	0.0	0.0	0.0	0.0	0.0	3.459682143398635e-05	4.173037937800214e-05	3.856257201841115e-05	5.562976647671217e-05	6.80712061156556e-05	5.650492099879364e-05	1.5688256086121272e-05	9.283538568620816e-06	3.0380942353759222e-06	0.0	0.0	0.0	0.0	0.0	0.0
MGE1180520	k__Bacteria	p__Bacillota	c__Clostridia	o__Eubacteriales	f__Eubacteriaceae	g__Eubacterium	s__Eubacterium_sp.	0.0	0.0	0.0	0.0	0.0	0.0	0.0	0.0	0.0	0.0	0.0	0.0	0.0	0.0	0.0	0.0	0.0	0.0	0.0002488626296637843	0.0	9.043292539728984e-06	0.0	0.0	1.0063881108604816e-05	0.0	0.0	0.0	0.0	0.0	0.0
MGE1658860	k__Bacteria	p__Bacillota	c__Clostridia	o__Eubacteriales	f__Oscillospiraceae	g__Oscillibacter	s__Oscillibacter_sp.	0.0	5.642477844956709e-07	0.0	0.00016865363266648834	0.0006874896556566239	0.0003885967117626104	0.0	0.0	0.0	0.0	0.0	0.0	0.0	0.0	0.0	0.0010782410887377042	0.0008396884624022984	0.00022134057667133	0.0	0.0	0.0	0.0	0.0	0.0	0.0	0.0	0.0	0.0	0.0	0.0
MGE1695294	k__Bacteria	p__Bacillota	c__Clostridia	o__Eubacteriales	f__Oscillospiraceae	g__Lawsonibacter	s__Lawsonibacter_sp.	0.0016852024639261948	2.1884448096986443e-05	0.0001206218921582138	0.00012630751081070277	5.46088421107848e-07	2.5732553988629378e-05	0.0	0.0	0.0	0.0	0.0	0.0	0.0	0.0	0.0	1.9808529494609514e-06	1.2424293809764604e-05	2.6393447153230994e-07	1.7039637524212734e-06	1.6612041029364552e-06	0.0	0.0	6.580874909130858e-07	5.481970277198859e-07	0.0	0.0	0.0	0.0	0.0	0.0
MGE1292102	k__Bacteria	p__Bacillota	c__Clostridia	o__Eubacteriales	f__Lachnospiraceae	g__unclassified_Lachnospiraceae_genus	s__Lachnospiraceae_bacterium	0.000706951015677269	5.818385650213569e-06	0.0010886686749007374	1.2487516912595062e-05	5.662320920435256e-07	2.1830527444855777e-06	0.0	0.0	0.0	0.0	0.0	0.0	0.0	0.0	0.0	0.0	0.0	0.0	2.826909117296331e-06	0.00010822923949858356	9.268487822521055e-05	4.445379243187782e-06	2.6270956001777752e-05	4.9736616933688725e-05	0.0	0.0	0.0	0.0	0.0	0.0
MGE1422444	k__Bacteria	p__Actinomycetota	c__Actinomycetes	o__Bifidobacteriales	f__Bifidobacteriaceae	g__Bifidobacterium	s__Bifidobacterium_pseudolongum	0.0	0.0	0.0	0.00020972068819093674	0.0004075876624394344	9.096891126109416e-05	0.0	0.0	0.0	0.0	0.0	0.0	0.0	0.0	0.0	0.0	7.871320905185886e-07	1.6554162559495314e-06	0.0	0.0	0.0	1.3916677583753771e-05	5.916187596451897e-05	5.186150376791906e-05	0.0	0.0	0.0	0.0	0.0	0.0
MGE936816	k__Bacteria	p__Bacillota	c__Clostridia	o__Eubacteriales	f__Lachnospiraceae	g__unclassified_Lachnospiraceae_genus	s__Lachnospiraceae_bacterium_10-1	0.0	0.0	0.0	6.135274193429418e-07	5.703037513822854e-07	1.612417129364212e-05	0.0	0.0	0.0	0.0	0.0	0.0	0.0	0.0	0.0	1.9652558690703012e-05	0.0	0.0	0.0005605497535544916	3.122761097240998e-05	8.283994348771769e-05	1.4138984392093955e-06	0.0	3.1487822324461858e-06	0.0	0.0	0.0	0.0	0.0	0.0
MGE396639	k__Bacteria	p__Bacteroidota	c__Bacteroidia	o__Bacteroidales	f__Muribaculaceae	g__unclassified_Muribaculaceae_genus	s__Muribaculaceae_bacterium_Isolate-013_(NCI)	0.0	0.0	0.0	0.0	0.0	0.0	0.0	0.0	0.0	0.0	0.0	0.0	0.0	0.0	0.0	0.0014523256145512818	0.0007602813160113886	0.0025459584305403187	0.0	0.0	0.0	0.0	0.0	0.0	0.0	0.0	0.0	0.0	0.0	0.0
MGE1366571	k__Bacteria	p__Bacillota	c__Clostridia	o__Eubacteriales	f__Lachnospiraceae	g__unclassified_Lachnospiraceae_genus	s__Lachnospiraceae_bacterium	9.950042816203002e-07	0.00021042048628940402	0.0011619797013746542	3.0236784783374855e-05	1.8355311481326086e-05	4.914383173860708e-07	0.0	0.0	0.0	0.0	0.0	0.0	0.0	0.0	0.0	0.0	0.0	1.108932008164199e-06	7.159276826711175e-07	7.299519589360445e-05	2.5171978504601513e-06	2.370131906292831e-06	2.764982833084199e-06	5.758183340828213e-07	0.0	0.0	0.0	0.0	0.0	0.0
MGE466595	k__Bacteria	p__Bacillota	c__Clostridia	o__Eubacteriales	f__Lachnospiraceae	g__Lachnoclostridium	s__Lachnoclostridium_sp._YL32	2.518475567586652e-07	2.983751098632831e-07	0.0	3.123793499510316e-07	0.0	7.463337102211698e-07	0.0	0.0	0.0	0.0	0.0	0.0	0.018893631401485488	0.01673512122150055	0.01603422396939744	3.510933325523295e-07	0.0	2.8068403526147777e-07	7.248396455259446e-07	0.0	0.0	4.79927124593735e-07	0.0	0.0	0.0	0.0	6.094897504835493e-07	2.457315421768653e-07	0.0	2.3828256506607013e-07
MGE282157	k__Bacteria	p__Bacillota	c__Clostridia	o__Eubacteriales	f__Lachnospiraceae	g__Lachnoclostridium	s__Lachnoclostridium_sp._YL32	0.0	0.0	0.0	3.157705888846229e-07	2.9352421055599483e-07	2.514786751193464e-07	0.0	0.0	0.0	0.0	0.0	0.0	0.012182768766370637	0.009665069126969243	0.011602869715740566	0.0	0.0	0.0	0.0	0.0	0.0	4.851372882952216e-07	0.0	0.0	2.4584643340536554e-07	0.0	4.10737644169932e-07	0.0	0.0	0.0
MGE1169753	k__Bacteria	p__Bacillota	c__Bacilli	o__Lactobacillales	f__Lactobacillaceae	g__Lactobacillus	s__Lactobacillus_johnsonii	2.299746151649892e-06	0.0	0.0	0.0004167808144441382	0.0005459207944119683	0.00014362290910777773	0.0	0.0	0.0	0.0	0.0	0.0	0.0	0.0	0.0	1.674249158567212e-05	1.4624516582235412e-05	0.0001244511166933536	0.0	2.987397340471411e-07	0.0	9.251849222325438e-06	1.2781369381463512e-05	3.637751576552647e-05	0.0	0.0	0.0	0.0	0.0	0.0
MGE1059478	k__Bacteria	p__unclassified_Bacteria_phylum	c__unclassified_Bacteria_class	o__unclassified_Bacteria_order	f__unclassified_Bacteria_family	g__unclassified_Bacteria_genus	s__bacterium_D16-54	0.00013387448606003765	0.00011004137072902536	0.0010788598086869457	5.792488695370575e-06	3.589601082373992e-06	0.0	0.0	0.0	0.0	0.0	0.0	0.0	0.0	0.0	0.0	1.4467481855337127e-06	0.0	0.0	4.480263557032631e-06	3.0332186222840225e-07	2.6254303957024657e-06	4.944082045412454e-07	2.2710471896935358e-05	5.104903903216523e-06	0.0	0.0	0.0	0.0	0.0	0.0
MGE458665	k__Bacteria	p__Actinomycetota	c__Coriobacteriia	o__Eggerthellales	f__Eggerthellaceae	g__unclassified_Eggerthellaceae_genus	s__Eggerthellaceae_bacterium	0.0	0.0	0.0	0.00022529727627680263	0.00013861212453809162	5.886206180825383e-05	0.0	0.0	0.0	0.0	0.0	0.0	0.0	0.0	0.0	2.91475052374244e-06	4.985967406202854e-06	0.0	0.0	0.0	0.0	0.0	3.6313161067734484e-07	0.0	0.0	0.0	4.2166151768508975e-07	0.0	0.0	0.0
MGE1161963	k__Bacteria	p__Bacillota	c__Clostridia	o__Eubacteriales	f__Lachnospiraceae	g__unclassified_Lachnospiraceae_genus	s__Lachnospiraceae_bacterium	0.0005793315563066416	5.97375979692276e-05	0.00012127472086014355	6.51472739500828e-07	0.0	0.0	0.0	0.0	0.0	0.0	0.0	0.0	0.0	0.0	0.0	7.322114448800681e-07	2.7555433000328013e-05	5.85371591990977e-06	0.0	7.368659991340427e-06	3.029555566156255e-05	0.0	0.0	0.0	0.0	0.0	0.0	0.0	0.0	0.0
MGE245993	k__Bacteria	p__Bacillota	c__Clostridia	o__Eubacteriales	f__Oscillospiraceae	g__Oscillibacter	s__Oscillibacter_sp.	0.0	0.0	0.0	0.0002354570095661858	0.0008371929973570597	0.00047750158040748745	0.0	0.0	0.0	0.0	0.0	0.0	0.0	0.0	0.0	0.001347769386816961	0.0011554763692982035	0.0002980817113183774	0.0	0.0	0.0	0.0	0.0	0.0	0.0	0.0	0.0	0.0	0.0	0.0
MGE1214772	k__Bacteria	p__Bacillota	c__Clostridia	o__Eubacteriales	f__Oscillospiraceae	g__Ruminiclostridium	s__Ruminiclostridium_sp.	0.0015374775346561063	0.0002422802812088725	5.831713229968868e-05	1.7834885838571955e-05	2.456059097565826e-06	2.7092138383650897e-05	0.0	0.0	0.0	0.0	0.0	0.0	0.0	0.0	0.0	8.01808378913159e-05	1.6932988662097947e-06	1.2760874109948336e-05	7.663659426373666e-07	2.179142534858449e-06	2.694538499021602e-07	7.687447911310212e-05	6.659505749980602e-06	6.163856644582046e-07	0.0	0.0	0.0	0.0	0.0	0.0
MGE1519355	k__Bacteria	p__Bacillota	c__Clostridia	o__Eubacteriales	f__Oscillospiraceae	g__unclassified_Oscillospiraceae_genus	s__Oscillospiraceae_bacterium	0.0	0.0	0.0	0.0001582891708372235	7.823979671233469e-05	0.00019884619407501233	0.0	0.0	0.0	0.0	0.0	0.0	0.0	0.0	0.0	3.600485818739219e-05	3.6631871944615274e-05	4.430530339072517e-05	8.271345304201148e-05	6.719818587992509e-05	5.508926103061036e-05	1.544058055036492e-05	1.1961688923789289e-05	4.689068858455054e-06	0.0	0.0	0.0	0.0	0.0	0.0
MGE350376	k__Bacteria	p__Bacillota	c__Clostridia	o__Eubacteriales	f__Oscillospiraceae	g__Oscillibacter	s__Oscillibacter_sp.	0.0	0.0	2.1244687172020353e-07	0.0001675212158077206	0.000743916013815085	0.0004383997772904715	0.0	0.0	0.0	0.0	0.0	0.0	0.0	0.0	0.0	0.0010162324766876713	0.0008208948606453082	0.0002343307393908127	0.0	0.0	0.0	0.0	0.0	0.0	0.0	0.0	0.0	0.0	0.0	0.0
MGE234318	k__Bacteria	p__Bacillota	c__Clostridia	o__Eubacteriales	f__Oscillospiraceae	g__Oscillibacter	s__Oscillibacter_sp.	0.0	3.3611295713771537e-07	0.0	0.00017136966230875622	0.0007291003384601879	0.0004542735817677675	0.0	0.0	0.0	0.0	0.0	0.0	4.7372450256948535e-07	0.0	0.0	0.001115702307055295	0.000947155590031771	0.00022638799686715765	0.0	0.0	0.0	0.0	0.0	0.0	0.0	0.0	0.0	0.0	0.0	0.0
MGE811333	k__Bacteria	p__Bacillota	c__Clostridia	o__Eubacteriales	f__Lachnospiraceae	g__unclassified_Lachnospiraceae_genus	s__Lachnospiraceae_bacterium	0.0	0.0	0.0	8.250067714582758e-05	0.00015567092894136015	0.0006427127790143772	0.0	0.0	0.0	0.0	0.0	0.0	0.0	4.845462371863141e-07	0.0	2.9719615360886238e-05	1.4008782803268018e-05	0.0	0.0	0.0	0.0	0.0	0.0	6.579874517287996e-07	0.0	0.0	0.0	0.0	0.0	0.0
MGE272828	k__Bacteria	p__Bacillota	c__Clostridia	o__Eubacteriales	f__Oscillospiraceae	g__Vermiculatibacterium	s__Vermiculatibacterium_sp._DSM_112226	0.0	0.0	0.0	8.271779191195695e-05	0.00021714066172047382	9.923836828316436e-05	0.0	0.0	0.0	0.0	0.0	0.0	0.0	0.0	0.0	0.0	0.0	0.0	0.0	0.0	0.0	0.0	0.0	7.95060565806006e-06	0.0	0.0	0.0	0.0	0.0	0.0
MGE982	k__Bacteria	p__Bacillota	c__Clostridia	o__Eubacteriales	f__Lachnospiraceae	g__unclassified_Lachnospiraceae_genus	s__Lachnospiraceae_bacterium_28-4	0.0011609413016578304	0.00038706126405354537	0.00033733845193883435	4.478647105086004e-05	1.565333717609799e-05	2.0829995556798963e-05	0.0	0.0	0.0	0.0	0.0	0.0	0.0	0.0	0.0	5.235045348563724e-06	0.00010700148473048492	1.6740775366250357e-05	4.6141258549397716e-05	1.148224399966408e-05	4.3846598615798044e-05	2.0642442218580622e-05	0.0	0.0	5.579034684165433e-07	0.0	0.0	0.0	0.0	0.0
MGE128109	k__Bacteria	p__Bacillota	c__Clostridia	o__Eubacteriales	f__Lachnospiraceae	g__unclassified_Lachnospiraceae_genus	s__Lachnospiraceae_bacterium_28-4	3.5478032322300914e-06	2.732107173597992e-05	3.599610919804575e-05	0.0009970847211924227	6.817499285865027e-06	1.4310289525122303e-05	0.0	0.0	0.0	0.0	0.0	0.0	0.0	0.0	0.0	2.4729444987969525e-06	1.0810548814537821e-05	8.237553670961852e-06	0.00025229414619453274	0.0002951832760327598	0.0006887093709426201	2.816993451949187e-06	3.6970751835494025e-06	1.1292309003236808e-05	0.0	0.0	0.0	0.0	0.0	0.0
MGE93014	k__Bacteria	p__Bacillota	c__Clostridia	o__Eubacteriales	f__Lachnospiraceae	g__Blautia	s__Blautia_pseudococcoides	0.0	0.0	0.0	0.0	1.3682042845123024e-06	2.930543617765126e-07	0.02113883173226393	0.02122342453628752	0.020620856318257576	0.017476894822636948	0.010448032590235867	0.016404505427712497	0.00013102834278063837	7.231831692381938e-05	4.5282193873372615e-05	4.135794662066975e-07	4.716455654516213e-07	0.0	8.53843596239159e-07	0.0	0.0	0.0	8.244068999161341e-07	3.433718300424875e-07	0.018346595244989553	0.018140545005396445	0.017314903429590304	0.018949590559787427	0.022107166491843376	0.02052048473695124
MGE984346	k__Bacteria	p__Bacillota	c__Clostridia	o__Eubacteriales	f__Lachnospiraceae	g__unclassified_Lachnospiraceae_genus	s__Lachnospiraceae_bacterium	0.0	7.280779184692501e-07	2.2136736276027167e-06	9.909253459048181e-06	1.3462429352165274e-05	0.00032963012933322216	0.0	0.0	0.0	0.0	0.0	0.0	0.0	0.0	0.0	0.0	0.0	0.0	0.0	0.0	0.0	0.0	0.0	0.0	0.0	0.0	0.0	0.0	0.0	0.0
MGE363910	k__Bacteria	p__Bacillota	c__Clostridia	o__Eubacteriales	f__Clostridiaceae	g__Hungatella	s__Hungatella_sp.	1.3845885134729164e-05	1.0341552487802293e-05	9.47621502371965e-05	7.840193153948922e-06	6.940802948561535e-07	2.051568606996822e-05	0.0	0.0	0.0	0.0	0.0	0.0	0.0	0.0	0.0	1.3007967003347059e-05	0.0	0.0	0.00034478642795579887	5.1729207635386903e-05	0.00023148821119074145	1.9788803767907928e-05	8.113385595014775e-05	5.574082729931255e-06	0.0	0.0	0.0	0.0	0.0	0.0
MGE936864	k__Bacteria	p__Bacillota	c__Clostridia	o__Eubacteriales	f__Lachnospiraceae	g__unclassified_Lachnospiraceae_genus	s__Lachnospiraceae_bacterium	0.001739699091122198	0.001270550707214048	0.0021300680181150417	0.0	0.0	0.0	1.1822826708890959e-06	0.0	0.0	0.0	0.0	0.0	0.0	0.0	0.0	3.88650523579895e-05	9.63514406250067e-06	0.00014623605263961727	0.00041819554164218553	0.0004205260533626303	0.0008107751598157364	1.4436574371956921e-05	5.810361722633589e-05	7.04974132753134e-05	0.0	0.0	0.0	0.0	0.0	1.806265819435196e-05
MGE458631	k__Bacteria	p__Bacillota	c__Bacilli	o__Lactobacillales	f__Lactobacillaceae	g__Lactobacillus	s__Lactobacillus_johnsonii	6.116297806996156e-07	0.0	0.0	0.0004434224872554894	0.0006389011171294625	0.00016131470050923286	0.0	0.0	0.0	0.0	0.0	0.0	0.0	0.0	0.0	2.8137622794550982e-05	9.723670875167392e-06	0.0001220173599000967	0.0	0.0	0.0	5.128364131373056e-05	4.419055551014593e-05	9.450622674719473e-05	0.0	0.0	0.0	0.0	0.0	0.0
MGE1268276	k__Bacteria	p__Bacillota	c__Clostridia	o__Eubacteriales	f__Lachnospiraceae	g__unclassified_Lachnospiraceae_genus	s__Lachnospiraceae_bacterium_28-4	1.0525610849495515e-05	4.0344647693395084e-05	0.0001596878933605396	1.5359354296422164e-06	3.5693178079311346e-06	0.0	4.831290122265073e-07	0.0	0.0	0.0	0.0	0.0	0.0	0.0	0.0	2.2441742556339182e-05	0.00020621679955369626	1.6216092753049777e-05	2.31657271889333e-05	0.00025805573833084897	0.00010431938540879085	5.899374225804179e-07	8.602721865911535e-07	7.166199969323561e-07	0.0	0.0	0.0	0.0	0.0	0.0
MGE1561390	k__Bacteria	p__unclassified_Bacteria_phylum	c__unclassified_Bacteria_class	o__unclassified_Bacteria_order	f__unclassified_Bacteria_family	g__unclassified_Bacteria_genus	s__bacterium_D16-54	0.00018125387646021762	0.00013848652983762175	0.0011669060706249355	1.4319644159433584e-06	6.655404897250054e-07	0.0	0.0	0.0	0.0	0.0	0.0	0.0	0.0	0.0	0.0	0.0	0.0	1.9300069803629782e-06	1.5782851056412896e-05	1.349718652959279e-06	5.023524222651461e-05	0.0	1.6040767540745817e-06	0.0	0.0	0.0	0.0	0.0	0.0	0.0
MGE313915	k__Bacteria	p__Bacillota	c__Clostridia	o__Eubacteriales	f__Lachnospiraceae	g__unclassified_Lachnospiraceae_genus	s__Lachnospiraceae_bacterium_MD335	0.0	0.0	0.0	1.1557659814112372e-06	5.0135914374979714e-06	0.00027674811841461687	0.0	0.0	0.0	0.0	0.0	0.0	0.0	0.0	0.0	0.0	0.0	0.0	0.0	3.6312794885079944e-06	0.0	0.0	8.631207699904619e-07	7.189929108294832e-07	0.0	0.0	0.0	0.0	0.0	0.0
MGE282156	k__Bacteria	p__Bacillota	c__Clostridia	o__Eubacteriales	f__Lachnospiraceae	g__Lachnoclostridium	s__Lachnoclostridium_sp._YL32	0.0	0.0	0.0	0.0	3.570389031763047e-07	0.0	0.0	0.0	0.0	0.0	0.0	0.0	0.009684534405991926	0.007442080507870692	0.01035498609079944	0.0	0.0	3.4512679845926603e-07	8.912569110803708e-07	0.0	0.0	0.0	0.0	0.0	0.0	0.0	0.0	0.0	0.0	0.0
MGE282158	k__Bacteria	p__Bacillota	c__Clostridia	o__Eubacteriales	f__Lachnospiraceae	g__Lachnoclostridium	s__Lachnoclostridium_sp._YL32	0.0	0.0	0.0	0.0	3.570389031763047e-07	0.0	0.0	0.0	0.0	0.0	0.0	0.0	0.011614564021580846	0.008573067703793017	0.011227454971574184	0.0	0.0	0.0	0.0	0.0	0.0	0.0	0.0	0.0	0.0	2.5144301095729635e-07	1.7486551174587545e-06	0.0	2.6929138248744997e-07	2.929902968414434e-07
MGE1040092	k__Bacteria	p__Bacillota	c__Clostridia	o__Eubacteriales	f__Lachnospiraceae	g__unclassified_Lachnospiraceae_genus	s__Lachnospiraceae_bacterium	0.0	0.0	0.0	4.973882378996082e-06	5.690420928590479e-06	0.00015357205004794928	0.0	0.0	0.0	0.0	0.0	0.0	0.0	0.0	0.0	3.870213587803302e-06	5.884783055213413e-06	9.282208459369033e-06	0.0	0.0	0.0	1.7634631654354554e-06	1.7143720166865856e-06	7.140491628626437e-07	0.0	0.0	0.0	0.0	0.0	0.0
MGE910739	k__Bacteria	p__Bacillota	c__Clostridia	o__Eubacteriales	f__Oscillospiraceae	g__unclassified_Oscillospiraceae_genus	s__Oscillospiraceae_bacterium	0.0	0.0	0.0	3.945185563345797e-06	8.031262144234738e-05	6.315285361344048e-05	0.0	0.0	0.0	0.0	0.0	0.0	0.0	0.0	0.0	6.296454144645468e-05	4.0453348375850525e-06	2.906810246061483e-05	0.0001359419550297132	0.00012494467061765458	0.00010428462039215847	2.2426532950073892e-05	0.00011976492457354397	0.00010712883552476619	0.0	0.0	0.0	0.0	0.0	0.0
MGE1279035	k__Bacteria	p__Bacillota	c__Erysipelotrichia	o__Erysipelotrichales	f__Erysipelotrichaceae	g__unclassified_Erysipelotrichaceae_genus	s__Erysipelotrichaceae_bacterium	0.0	0.0	0.0	4.4463167398804634e-05	3.4256066834202545e-05	1.4993560031974778e-05	0.0	0.0	0.0	0.0	0.0	0.0	0.0	0.0	0.0	0.0002890365146121271	2.464425579929748e-05	7.774394315264954e-05	0.0	0.0	0.0	0.0	0.0	0.0	0.0	0.0	0.0	0.0	0.0	0.0
MGE1087812	k__Bacteria	p__Verrucomicrobiota	c__Verrucomicrobiae	o__Verrucomicrobiales	f__Akkermansiaceae	g__Akkermansia	s__Akkermansia_muciniphila	6.487390380636602e-07	0.0003105104692514228	0.0003196809162137131	0.009363473402372915	0.01941293316139704	0.010465745490053528	5.062147116475789e-07	0.0	0.0	1.8364527078325788e-07	0.0	1.7612772186585158e-07	5.416334535822755e-07	8.294103305499781e-07	5.470723800034735e-07	0.0016523171855353756	0.0017100002971834928	0.001041509569567852	0.0	0.0	0.0	8.221086768885597e-05	8.608171248042881e-05	2.665562809400559e-05	3.132397342319857e-07	0.0	5.233321822762446e-07	0.0	0.0	0.0
MGE858519	k__Bacteria	p__Bacillota	c__Clostridia	o__Eubacteriales	f__Oscillospiraceae	g__unclassified_Oscillospiraceae_genus	s__Oscillospiraceae_bacterium	0.0002564033746222214	1.7800686912014583e-05	8.753618130529444e-05	2.997991344078945e-05	1.506367363575115e-06	4.839710684989131e-06	0.0	0.0	0.0	0.0	0.0	0.0	0.0	0.0	0.0	7.740835555219119e-06	1.246255100961625e-05	2.7302053477356943e-05	1.2220856081151421e-05	1.6038323499670446e-05	1.983159863952271e-06	3.7345896096116485e-06	9.076565995277983e-07	1.7012068730595036e-05	0.0	0.0	0.0	0.0	0.0	0.0
MGE1587775	k__Bacteria	p__Bacillota	c__Clostridia	o__Eubacteriales	f__Oscillospiraceae	g__Vermiculatibacterium	s__Vermiculatibacterium_sp._DSM_112226	0.0	0.0	0.0	8.84443626027496e-05	0.0002380058057725167	0.0001202893367866071	0.0	0.0	0.0	0.0	0.0	0.0	0.0	0.0	0.0	0.0	0.0	0.0	0.0	0.0	0.0	0.0	0.0	5.275942299914421e-06	0.0	0.0	0.0	0.0	0.0	0.0
MGE611924	k__Bacteria	p__Verrucomicrobiota	c__Verrucomicrobiae	o__Verrucomicrobiales	f__Akkermansiaceae	g__Akkermansia	s__Akkermansia_muciniphila	5.888633456158696e-06	0.0007689684733728547	0.0008312622409110639	5.0316251235549363e-05	8.3358735323317e-05	6.624756797813435e-05	2.5527409602900264e-07	3.2318323053187933e-07	6.378865964632911e-07	0.0	6.971635278127933e-07	0.0	5.462701381880845e-07	0.0	5.51755624854486e-07	0.004339915666794853	0.004453583385502425	0.0026586957815675563	0.0	7.649404223730854e-07	3.3105062408714987e-07	0.000273057230850892	0.00023091025626782242	6.853479635532233e-05	0.0	0.0	5.2781219778717e-07	0.0	0.0	0.0
MGE353060	k__Bacteria	p__Verrucomicrobiota	c__Verrucomicrobiae	o__Verrucomicrobiales	f__Akkermansiaceae	g__Akkermansia	s__Akkermansia_muciniphila	0.0	1.7059145038006447e-05	2.5462091103105346e-05	0.007818946376144385	0.01627444650290651	0.008655969455222803	0.0	0.0	0.0	1.8527612000048946e-07	0.0	0.0	0.0	5.578505680261086e-07	0.0	9.306679169909495e-05	0.0001227816217212859	5.7625776660219276e-05	0.0	0.0	0.0	3.1180802877585362e-06	9.093838242652441e-07	0.0	0.0	0.0	1.0559591955729363e-06	3.1930292683115037e-07	0.0	0.0
MGE1037920	k__Bacteria	p__Actinomycetota	c__Coriobacteriia	o__Eggerthellales	f__Eggerthellaceae	g__unclassified_Eggerthellaceae_genus	s__Eggerthellaceae_bacterium	0.0	0.0	0.0	0.00021655336471981517	0.00012727405452514975	5.500676887110503e-05	0.0	0.0	0.0	0.0	0.0	0.0	0.0	0.0	0.0	1.8265769948785955e-06	3.124539574553788e-06	1.4602698317032056e-06	0.0	0.0	0.0	0.0	0.0	0.0	0.0	0.0	0.0	0.0	0.0	0.0
MGE1662542	k__Bacteria	p__Bacillota	c__Clostridia	o__unclassified_Clostridia_order	f__unclassified_Clostridia_family	g__unclassified_Clostridia_genus	s__Clostridia_bacterium	0.0	0.0	0.0	1.2196488533189739e-05	3.0232620721307425e-06	0.0	0.0	0.0	0.0	0.0	0.0	0.0	0.0	0.0	0.0	0.00017774746828736395	3.0223071805960248e-05	9.863083639323191e-06	0.0	0.0	0.0	0.0	0.0	0.0	0.0	0.0	0.0	0.0	0.0	0.0
MGE1173185	k__Bacteria	p__Bacillota	c__Clostridia	o__Eubacteriales	f__Lachnospiraceae	g__unclassified_Lachnospiraceae_genus	s__Lachnospiraceae_bacterium_MD335	0.0	0.0	0.0	0.0	1.8925447428944435e-06	0.0002766192615115115	0.0	0.0	0.0	0.0	0.0	0.0	0.0	0.0	0.0	0.0	0.0	2.195283154564953e-06	1.8897028493285365e-06	7.676175921618552e-07	0.0	0.0	9.122771867350667e-07	0.0	0.0	0.0	0.0	0.0	0.0	0.0
MGE787125	k__Bacteria	p__Bacillota	c__Bacilli	o__Lactobacillales	f__Enterococcaceae	g__Enterococcus	s__Enterococcus_casseliflavus	0.0	0.0	0.0	0.0	0.0	0.0	0.00022930230527973508	7.76314042768692e-05	0.0002328432365750468	5.252907052402998e-05	0.00012982032638724031	6.95621650889748e-05	0.00047304931251046316	0.0005135996295680055	0.0003135211413009154	0.0	0.0	0.0	0.0	0.0	0.0	0.0	0.0	0.0	0.0	0.0	0.0	1.159789971800007e-05	5.168326385941535e-06	1.2495918964168824e-06
MGE488647	k__Bacteria	p__Bacillota	c__Clostridia	o__Eubacteriales	f__Lachnospiraceae	g__Otoolea	s__Otoolea_sp._DSM_111138	9.440616010677559e-05	4.0564307663117496e-05	0.00024043975855850137	5.112675785983334e-05	1.8013440848267405e-05	1.9701863471495703e-06	0.0	0.0	0.0	0.0	0.0	0.0	0.0	0.0	0.0	1.3902345845363022e-06	1.5854219812893739e-06	2.408104446208371e-05	1.9134458941493527e-06	4.274942495781544e-06	9.082348275133217e-06	0.0	0.0	1.1542337869405008e-06	0.0	0.0	0.0	0.0	0.0	0.0
MGE1098408	k__Bacteria	p__Bacillota	c__Erysipelotrichia	o__Erysipelotrichales	f__Erysipelotrichaceae	g__unclassified_Erysipelotrichaceae_genus	s__Erysipelotrichaceae_bacterium	0.0	0.0	0.0	2.6697106158122425e-05	3.436098404509315e-05	2.060728928956957e-05	0.0	0.0	0.0	0.0	0.0	0.0	0.0	0.0	0.0	0.0002557412960335877	1.4740286182907795e-05	6.34767486213733e-05	0.0	0.0	0.0	0.0	0.0	0.0	0.0	0.0	0.0	0.0	0.0	0.0
MGE1390468	k__Bacteria	p__Bacteroidota	c__Bacteroidia	o__Bacteroidales	f__Bacteroidaceae	g__Phocaeicola	s__Phocaeicola_sartorii	5.6033896326093354e-05	0.0007219954731850717	0.00012683795045087236	0.0	0.0	0.0	0.0	0.0	0.0	0.0	0.0	0.0	0.0	0.0	0.0	0.0	0.0	0.0	0.0002504941700759789	3.876320842166952e-06	8.455066980381085e-05	0.0027705836658690345	0.002160139728629834	0.00291961211020121	0.0	0.0	0.0	0.0	0.0	0.0
MGE1315577	k__Bacteria	p__Bacillota	c__Clostridia	o__Eubacteriales	f__Eubacteriaceae	g__Eubacterium	s__Eubacterium_sp.	0.00022041447864041514	8.283736472186928e-06	0.00018062076731984226	5.368711377135171e-06	0.0	0.0	5.19609228057744e-07	0.0	0.0	0.0	0.0	0.0	0.0	0.0	0.0	0.0	1.0586532924432004e-06	1.0761184989197147e-05	0.0	1.5570326506387297e-06	0.0	0.0	0.0	0.0	0.0	0.0	0.0	0.0	0.0	0.0
MGE1747923	k__Bacteria	p__Bacillota	c__Clostridia	o__Eubacteriales	f__Lachnospiraceae	g__unclassified_Lachnospiraceae_genus	s__Lachnospiraceae_bacterium_A4	0.0	0.0	0.0	1.2481972009909395e-05	1.392312435429262e-05	0.0003210814483357253	0.0	0.0	0.0	0.0	0.0	0.0	0.0	0.0	0.0	0.0	0.0	0.0	0.0	0.0	0.0	0.0	0.0	0.0	0.0	0.0	0.0	0.0	0.0	0.0
MGE82867	k__Bacteria	p__Bacteroidota	c__Bacteroidia	o__Bacteroidales	f__Muribaculaceae	g__unclassified_Muribaculaceae_genus	s__Muribaculaceae_bacterium_Isolate-080_(Janvier)	0.0	0.0	0.0	0.006592638619071351	0.005200882105789034	0.0046786821635094655	0.0	3.300906441378068e-07	4.3434678869715456e-07	1.891760383295153e-07	0.0	0.0	0.0	0.0	0.0	1.8632504967187744e-06	0.0	1.8619859010140456e-06	0.019265817497838247	0.022978506590886117	0.02340475660329122	0.017316217478684972	0.01687409658276807	0.023088650768466598	0.0	0.0	0.0	1.3040960211121984e-06	0.0	6.322821690904724e-07
MGE522609	k__Bacteria	p__Bacillota	c__Clostridia	o__Eubacteriales	f__Lachnospiraceae	g__unclassified_Lachnospiraceae_genus	s__Lachnospiraceae_bacterium	6.413009277319194e-05	3.1990652930582168e-06	0.00012766097225326169	3.558539310556003e-05	1.089640219520331e-05	1.700405514661245e-05	0.0	0.0	0.0	0.0	0.0	0.0	0.0	0.0	0.0	0.0	0.0	6.018776538914095e-06	3.885728528256193e-05	3.827679799476235e-05	8.129009259805928e-05	0.0	2.8138245318040378e-06	7.031877673529568e-06	0.0	0.0	0.0	0.0	0.0	0.0
MGE444037	k__Bacteria	p__Bacillota	c__Clostridia	o__Eubacteriales	f__Lachnospiraceae	g__unclassified_Lachnospiraceae_genus	s__Lachnospiraceae_bacterium	0.00018092549179347852	0.00010234030243174267	0.0001354889377371103	0.0003201654618763272	0.00012939541739503545	0.0001867828434620446	0.0	0.0	0.0	0.0	0.0	0.0	0.0	0.0	0.0	3.034261059389625e-05	3.730601387218556e-05	5.874890782210697e-05	0.001618929109376579	0.000965366914926816	0.00196437540509589	0.0011260313888225694	0.002188267470915195	0.000632943156763196	0.0	0.0	0.0	0.0	0.0	0.0
MGE302754	k__Bacteria	p__Bacillota	c__Clostridia	o__Eubacteriales	f__Lachnospiraceae	g__unclassified_Lachnospiraceae_genus	s__Lachnospiraceae_bacterium	0.00047098166356092976	0.002908875615057698	0.0019239688577973916	1.8926000280552723e-05	4.339518646650103e-05	2.7465636464414818e-05	5.29171540503105e-07	0.0	0.0	0.0	0.0	0.0	0.0	0.0	0.0	0.0001947528445574631	0.00016010313281705535	0.0006692683451060703	7.953596590836785e-05	2.3785298312501264e-06	6.039024831852555e-05	4.29695645938631e-05	0.0005870259363446862	3.5321146973348485e-06	0.0	0.0	0.0	3.308452606962265e-07	0.0	6.416323819097532e-07
MGE522579	k__Bacteria	p__Bacillota	c__Clostridia	o__Eubacteriales	f__Lachnospiraceae	g__unclassified_Lachnospiraceae_genus	s__Lachnospiraceae_bacterium	0.005316769247397681	0.0013666613509772533	0.0016147072308330063	8.411555680245656e-07	0.0	0.0	5.29171540503105e-07	0.0	0.0	0.0	0.0	0.0	0.0	0.0	0.0	2.8362064741378127e-06	0.0	0.0	2.830114124346831e-05	1.4271178987500757e-05	1.2352550792425681e-05	6.4615886607312936e-06	5.3237504660473145e-05	0.0	0.0	2.753230734504474e-07	0.0	0.0	0.0	0.0
MGE287864	k__Bacteria	p__Bacillota	c__Clostridia	o__Eubacteriales	f__Lachnospiraceae	g__unclassified_Lachnospiraceae_genus	s__Lachnospiraceae_bacterium	1.161266499879793e-05	3.2371872230648684e-06	5.8808683678122846e-05	0.00024316969378819668	3.268495561298448e-05	1.315805353859309e-05	0.0	0.0	0.0	0.0	0.0	0.0	0.0	0.0	0.0	1.3332016794794117e-05	3.149362133239419e-05	0.0004122507048464003	0.00047725052216417103	0.0005434588989467349	0.00018352697050808751	0.00015946178424953013	0.0013335115898911558	0.00031111306388172	0.0	0.0	0.0	0.0	0.0	0.0
MGE622546	k__Bacteria	p__Bacillota	c__Clostridia	o__Eubacteriales	f__Lachnospiraceae	g__unclassified_Lachnospiraceae_genus	s__Lachnospiraceae_bacterium	0.0	0.0	0.0	0.00032655374481263197	5.105299989170482e-05	6.544042333996382e-05	0.0	0.0	0.0	0.0	0.0	0.0	0.0	0.0	0.0	2.8711165338660557e-06	0.00015770817263778227	7.651114387666496e-07	0.0	0.0	0.0	7.195234771811664e-06	6.67698282946048e-06	0.0	0.0	0.0	0.0	0.0	0.0	0.0
MGE1718012	k__Bacteria	p__Bacillota	c__Clostridia	o__Eubacteriales	f__Clostridiaceae	g__unclassified_Clostridiaceae_genus	s__Clostridiaceae_bacterium	0.00040327913084519453	7.30058754212929e-06	2.8856050990521595e-05	1.188948557033263e-05	7.894184640898787e-07	0.0	0.0	0.0	0.0	0.0	0.0	0.0	0.0	0.0	0.0	0.0	0.0	0.0	0.0	7.604482374109077e-06	6.928557852494166e-07	3.261880274486617e-07	0.0	0.0	0.0	0.0	0.0	0.0	0.0	0.0
MGE307630	k__Bacteria	p__Verrucomicrobiota	c__Verrucomicrobiae	o__Verrucomicrobiales	f__Akkermansiaceae	g__Akkermansia	s__Akkermansia_sp.	6.851390704118535e-07	0.0	0.0	0.008715255987226582	0.017570694282472786	0.009631711656299365	0.0	0.0	0.0	0.0	0.0	0.0	5.720239096431668e-07	2.9198254332442237e-07	1.1555360164615199e-06	0.0	0.0	0.0	0.0	0.0	0.0	0.0	0.0	0.0	3.3081527044885344e-07	0.0	1.3817394354421764e-06	0.0	0.0	0.0
MGE1544214	k__Bacteria	p__Bacillota	c__Clostridia	o__Eubacteriales	f__Lachnospiraceae	g__unclassified_Lachnospiraceae_genus	s__Lachnospiraceae_bacterium_MD335	6.853666157690147e-07	0.0	0.0	1.7001902314837287e-06	3.160819994376479e-06	0.0003506927335729075	0.0	0.0	0.0	0.0	0.0	0.0	0.0	0.0	0.0	0.0	0.0	1.909602279087138e-06	9.862730082098292e-07	3.205077505366605e-06	0.0	6.530260476454775e-07	0.0	0.0	0.0	0.0	0.0	0.0	0.0	0.0
MGE1419192	k__Bacteria	p__Bacillota	c__Clostridia	o__Eubacteriales	f__Clostridiaceae	g__Hungatella	s__Hungatella_sp.	0.0	0.0	0.0	0.00016729649630710806	3.3823485427568596e-05	2.2982931976421914e-05	0.0	0.0	0.0	0.0	0.0	0.0	0.0	0.0	0.0	4.230674657255571e-06	8.577167459559419e-06	0.0	1.067527722382933e-05	2.9566447207900876e-05	1.6719787500056427e-05	5.783121851354508e-06	1.920895018206551e-05	2.731938096148497e-05	0.0	0.0	0.0	0.0	0.0	0.0
MGE1589950	k__Bacteria	p__Bacillota	c__Clostridia	o__Eubacteriales	f__Lachnospiraceae	g__unclassified_Lachnospiraceae_genus	s__Lachnospiraceae_bacterium	0.0	0.0	0.0	1.0277869596800162e-05	1.6199892245095826e-05	0.0004334630096281809	0.0	0.0	0.0	0.0	0.0	0.0	0.0	0.0	0.0	1.0044897929238088e-06	0.0	0.0	1.0368952610753474e-06	8.423959819010864e-07	0.0	0.0	0.0	0.0	0.0	0.0	0.0	1.4060923579589625e-06	0.0	0.0
MGE1587984	k__Bacteria	p__Bacillota	c__Clostridia	o__Eubacteriales	f__Lachnospiraceae	g__unclassified_Lachnospiraceae_genus	s__Lachnospiraceae_bacterium	0.0	0.0	0.0	0.00017479195891647047	0.0006546661522763008	6.85833111899599e-05	0.0	0.0	0.0	0.0	0.0	0.0	0.0	0.0	0.0	0.0	6.666447693210198e-05	6.512112715498556e-06	7.913838848020773e-06	0.0	6.956253620059099e-07	5.141622991760553e-05	0.00032187734366925455	8.433724572825036e-05	0.0	0.0	0.0	0.0	0.0	0.0
MGE877076	k__Bacteria	p__Bacteroidota	c__Bacteroidia	o__Bacteroidales	f__Tannerellaceae	g__Parabacteroides	s__Parabacteroides_distasonis	0.0	0.0	0.0	0.0	0.0	0.0	0.0	0.0	0.0	0.0	0.0	0.0	0.0	0.0	0.0	0.0001980551010401653	0.00016541218300464403	0.000280459864159279	0.0	0.0	0.0	0.0009462427281139214	5.763391352579527e-06	0.00018123751855080752	0.0	0.0	0.0	0.0	0.0	0.0
MGE358867	k__Bacteria	p__Bacillota	c__Clostridia	o__Eubacteriales	f__Lachnospiraceae	g__Otoolea	s__Otoolea_sp._DSM_111138	0.0001228931818850216	4.457887853361523e-05	0.00029768881571306247	8.691973701576564e-05	3.144283586660834e-05	3.4099801614543687e-06	0.0	0.0	0.0	0.0	0.0	0.0	0.0	0.0	0.0	0.00029066957096487257	0.0	0.00047283502952193086	0.00019771292656950128	0.0	0.00012435984808967213	3.2891626454676025e-06	2.4941273718841145e-05	1.5182801788469495e-05	0.0	0.0	0.0	0.0	0.0	0.0
MGE713100	k__Bacteria	p__Bacillota	c__Clostridia	o__unclassified_Clostridia_order	f__unclassified_Clostridia_family	g__unclassified_Clostridia_genus	s__Clostridia_bacterium	0.0	1.166214620207032e-05	0.000329506111413233	1.3081617002548993e-06	1.216000298518004e-06	0.0	0.0	0.0	0.0	0.0	0.0	0.0	0.0	0.0	0.0	0.0	0.0	0.0	0.0	0.0	0.0	0.0	0.0	0.0	0.0	0.0	0.0	0.0	0.0	0.0
MGE996205	k__Bacteria	p__Bacillota	c__Clostridia	o__Eubacteriales	f__Lachnospiraceae	g__Otoolea	s__Otoolea_sp._DSM_111138	3.269389860710556e-06	1.549357192788176e-06	8.950367857307257e-06	1.6220762949928726e-06	1.5077992717153955e-06	0.0	0.0	0.0	0.0	0.0	0.0	0.0	0.0	0.0	0.0	0.0	0.0	1.8218670666449212e-06	1.4114391766729064e-06	0.00016512242455880155	0.00034109689863446376	0.0	0.0	0.0	0.0	0.0	0.0	0.0	0.0	0.0
MGE1442904	k__Bacteria	p__Bacillota	c__Clostridia	o__Eubacteriales	f__Lachnospiraceae	g__unclassified_Lachnospiraceae_genus	s__Lachnospiraceae_bacterium	3.546990168581133e-07	0.0	5.110701987961445e-07	0.0019239068320333532	1.962989825314729e-05	4.554884810368939e-05	0.0	0.0	0.0	0.0	0.0	0.0	0.0	0.0	0.0	9.889511058555477e-07	0.0	0.0	0.0	0.0	0.0	6.75923488986089e-07	1.9713215523604777e-06	0.0	0.0	5.760110776966047e-07	0.0	0.0	0.0	0.0
MGE771798	k__Bacteria	p__Bacillota	c__Clostridia	o__Eubacteriales	f__Clostridiaceae	g__Butyricicoccus	s__Butyricicoccus_sp._1XD8-22	0.0003054216668294108	3.73370546130843e-05	4.6529549882629225e-05	1.7855683740470184e-05	6.280222758434487e-06	1.3451548815631555e-05	0.0	0.0	0.0	0.0	0.0	0.0	0.0	0.0	0.0	0.0	6.185457302566887e-07	1.734483397385029e-06	1.1197843241779016e-06	1.137171046457726e-05	7.874311224516369e-07	0.0	0.0	0.0	0.0	0.0	0.0	0.0	0.0	0.0
MGE1544216	k__Bacteria	p__Bacillota	c__Clostridia	o__Eubacteriales	f__Lachnospiraceae	g__unclassified_Lachnospiraceae_genus	s__Lachnospiraceae_bacterium_MD335	0.0	0.0	0.0	1.79058159741081e-06	8.322165969803756e-07	0.0003283395829689656	0.0	0.0	0.0	0.0	0.0	0.0	0.0	0.0	0.0	0.0	0.0	2.4133525550184145e-06	1.0387086490800262e-06	8.438692172664258e-07	0.0	0.0	0.0	0.0	0.0	0.0	0.0	0.0	0.0	0.0
MGE903821	k__Bacteria	p__Bacillota	c__Clostridia	o__Eubacteriales	f__Oscillospiraceae	g__unclassified_Oscillospiraceae_genus	s__Oscillospiraceae_bacterium	0.0	0.0	0.0	0.0	0.0	0.0	0.0	0.0	0.0	0.0	0.0	0.0	0.0	0.0	0.0	0.002020059496740282	0.003852295118934276	0.00014255405207023222	0.0	0.0	0.0	6.789576759186922e-07	3.0692646110206404e-05	0.0	0.0	0.0	0.0	0.0	0.0	0.0
MGE263976	k__Bacteria	p__Bacillota	c__Clostridia	o__Eubacteriales	f__Eubacteriales_Family_XIII._Incertae_Sedis	g__Senimuribacter	s__Senimuribacter_sp._DSM_109599	0.00029332540175659505	0.0004630721782099026	0.0001902135856877096	7.001775453130246e-05	4.325264219711286e-05	6.70554651485994e-05	0.0	0.0	0.0	0.0	0.0	0.0	0.0	0.0	0.0	0.0	0.0	1.5927458344408233e-06	0.0	7.351480059227653e-05	0.0	1.3616768902081251e-06	0.0	1.6540820289304314e-06	0.0	0.0	0.0	0.0	0.0	0.0
MGE4906	k__Bacteria	p__Bacillota	c__Clostridia	o__Eubacteriales	f__Lachnospiraceae	g__unclassified_Lachnospiraceae_genus	s__Lachnospiraceae_bacterium	0.0	0.00012635725351465194	0.001081637176345828	0.0	0.0	0.0	0.0	0.0	0.0	0.0	0.0	0.0	0.0	0.0	0.0	0.0	0.0	0.0	0.0	0.0	0.0	0.0	0.0	0.0	0.0	0.0	0.0	0.0	0.0	0.0
MGE1686833	k__Bacteria	p__Bacillota	c__Clostridia	o__Eubacteriales	f__Peptostreptococcaceae	g__Clostridioides	s__Clostridioides_difficile	2.2954407674126676e-05	7.578967187041504e-06	2.2230062560254326e-05	3.080525200053204e-05	4.555566399170749e-05	2.304634221591542e-05	0.0	0.0	0.0	0.0	0.0	0.0	0.0	0.0	0.0	0.0003745581983207011	0.0005228646913873106	0.000526332212999699	1.0288784195236344e-05	2.507648782884547e-05	2.9701833017114485e-05	8.24653772384979e-06	1.6208224495834748e-05	2.3954630696144217e-05	0.0	0.0	3.0355938581705586e-07	0.0	0.0	0.0
MGE1293058	k__Bacteria	p__Bacillota	c__Clostridia	o__Eubacteriales	f__Lachnospiraceae	g__unclassified_Lachnospiraceae_genus	s__Lachnospiraceae_bacterium	0.00010986121381397797	6.0970795309689356e-05	0.00014987987773785837	0.00010140759677108609	0.00012077488167140053	0.00010383516244588212	0.0	0.0	0.0	0.0	0.0	0.0	0.0	6.221799932742555e-07	0.0	6.258465304790518e-05	0.00012011296012190766	3.742361135723284e-05	6.512890616152363e-05	0.0002142087531423214	0.0001639884502145973	3.755858407883579e-05	0.0002099499292419601	0.00011574946573019079	0.0	0.0	0.0	0.0	0.0	5.870584497448433e-06
MGE394019	k__Bacteria	p__Bacillota	c__Clostridia	o__Eubacteriales	f__Clostridiaceae	g__unclassified_Clostridiaceae_genus	s__Clostridiaceae_bacterium	1.4335250015996083e-05	3.3967228854550286e-06	2.6163038861681105e-05	3.7141991508009074e-05	3.1219684519170425e-05	4.090818127003162e-06	4.971500456162237e-07	0.0	0.0	0.0	0.0	0.0	0.02114173879276573	0.025143513396705192	0.01592029632618091	8.437838309932382e-06	6.634461538744575e-05	4.970507840237061e-06	7.243092750536087e-05	2.7187621600497673e-05	7.414348370648356e-05	6.070581751962126e-06	5.0458589157386204e-05	8.849006914883149e-06	0.0	0.0	2.5698049889174657e-06	0.0	5.540468579488628e-07	0.0
MGE287630	k__Bacteria	p__unclassified_Bacteria_phylum	c__unclassified_Bacteria_class	o__unclassified_Bacteria_order	f__unclassified_Bacteria_family	g__unclassified_Bacteria_genus	s__bacterium_D16-54	1.408374235687125e-05	3.512766738821468e-06	2.5365805457670354e-05	6.206014962685554e-05	1.9656633178031094e-05	4.39328909594272e-06	0.0	0.0	0.0	0.0	0.0	0.0	0.0	0.0	0.0	0.0001085022164253045	1.649810766736375e-05	0.00025320654018743755	3.7334188566879605e-05	3.249760361213242e-05	3.750480130642495e-05	2.825088260719156e-06	5.046590254939203e-05	4.0751970676845654e-05	0.0	0.0	0.0	0.0	0.0	0.0
MGE1535496	k__Bacteria	p__Bacillota	c__Clostridia	o__Eubacteriales	f__Peptostreptococcaceae	g__Clostridioides	s__Clostridioides_difficile	0.0029600273421314252	0.0005145961276115156	0.0007296057985610304	4.686788900351234e-05	1.0783662304055901e-05	5.5433814553591965e-06	0.0	0.0	0.0	0.0	0.0	0.0	0.0	0.0	0.0	3.494371598704927e-05	2.3790910466145592e-05	2.1264716140601886e-05	1.399771006539425e-05	4.636293360577582e-05	2.952952361599997e-05	2.388316094522402e-05	9.512573553611703e-05	4.589927695362718e-05	0.0	0.0	0.0	0.0	0.0	3.1857117555044253e-06
MGE1398762	k__Bacteria	p__Bacillota	c__Clostridia	o__Eubacteriales	f__Lachnospiraceae	g__unclassified_Lachnospiraceae_genus	s__Lachnospiraceae_bacterium	0.0	0.0	0.0	0.0001087638078620284	0.0002334754144162689	0.0007531461217756121	0.0	0.0	0.0	0.0	0.0	0.0	0.0	0.0	0.0	4.76541243352374e-05	1.5948991166474596e-05	2.484614675836387e-06	0.0	8.687872135991038e-06	1.127980196295503e-06	0.0	0.0	0.0	0.0	0.0	0.0	0.0	0.0	0.0
MGE788789	k__Bacteria	p__Bacteroidota	c__Bacteroidia	o__Bacteroidales	f__Muribaculaceae	g__unclassified_Muribaculaceae_genus	s__Muribaculaceae_bacterium	3.7906665688473604e-07	0.0	0.0	0.0012215164126211904	0.0014698035055710995	0.0006545322875871517	0.0	0.0	0.0	0.0	0.0	0.0	0.0	0.0	0.0	0.0012894076765831086	0.0010853527851689825	0.0016560811794517987	0.0	0.0	0.0	0.0	0.0	0.0	0.0	0.0	0.0	0.0	0.0	0.0
MGE92886	k__Bacteria	p__Bacillota	c__Clostridia	o__Eubacteriales	f__Lachnospiraceae	g__Blautia	s__Blautia_pseudococcoides	3.7182682523973027e-07	0.0	0.0	4.6119574657635187e-07	8.574080182943763e-07	0.0	0.020913187271691596	0.020982929905329115	0.01972937284376808	0.01672110573452158	0.009938819025581408	0.01627587169896357	0.00013317829744100877	9.063895721118695e-05	5.988924558398025e-05	0.0	0.0	4.144008981860449e-07	1.6052259609296191e-06	8.69413366545842e-07	0.0	0.0	1.033256647894888e-06	0.0	0.019038898764702262	0.019218563318889437	0.018675455172414875	0.0185418374245354	0.02192432248490777	0.021035500522058295
MGE332613	k__Bacteria	p__Bacillota	c__Clostridia	o__Eubacteriales	f__Peptostreptococcaceae	g__Clostridioides	s__Clostridioides_difficile	0.00025213915043892696	3.867364573983955e-05	8.595847640704709e-05	6.934287684205713e-05	1.2112836912995098e-05	3.3357045935739632e-06	0.0	0.0	0.0	0.0	0.0	0.0	0.0	0.0	0.0	5.910637102973055e-05	2.147410834875149e-05	2.007207259577497e-05	1.6198189242107976e-05	6.579878433176486e-05	1.936393348615069e-05	0.00045081012046358757	0.00023146827561296211	4.907270414993388e-05	0.0	0.0	0.0	0.0	0.0	3.5499769784570522e-06
MGE1220136	k__Bacteria	p__Bacillota	c__Clostridia	o__Eubacteriales	f__Lachnospiraceae	g__Enterocloster	s__Enterocloster_bolteae	0.0	0.0	0.0	0.0002979248917023139	0.00016425454426969996	3.453173243499458e-05	0.0	0.0	0.0	0.0	0.0	0.0	0.0	0.0	0.0	0.0002939740925773871	2.987947680584224e-05	5.1528373979363115e-05	0.0	0.0	0.0	0.0	1.044549070276253e-06	0.0	0.0	0.0	0.0	0.0	0.0	0.0
MGE1718211	k__Bacteria	p__Bacillota	c__Clostridia	o__Eubacteriales	f__Lachnospiraceae	g__unclassified_Lachnospiraceae_genus	s__Lachnospiraceae_bacterium	0.0002363490268701086	1.7806887474287996e-05	0.00015809080000838	5.592796198467779e-06	2.5993888391481002e-06	1.4846949311853036e-06	0.0	0.0	0.0	0.0	0.0	0.0	0.0	0.0	0.0	0.0	0.0	2.2613974724391416e-05	0.0	1.757190161809695e-06	0.0	0.0	0.0	0.0	0.0	0.0	0.0	0.0	0.0	0.0
MGE1163164	k__Bacteria	p__Bacillota	c__Clostridia	o__Eubacteriales	f__Lachnospiraceae	g__Enterocloster	s__Enterocloster_bolteae	1.804274430671478e-05	0.015376059534633337	0.0007319779184024502	0.0	0.0	0.0	1.1732378854287422e-06	0.0	0.0	0.0	0.0	0.0	0.0	0.0	0.0	2.200875559402898e-05	1.1951790722336895e-06	2.0527563617795063e-05	2.163692552072711e-06	0.0	0.0	2.0772889418708724e-05	4.439333548674076e-05	1.1746694015289555e-05	0.0	0.0	0.0	0.0	0.0	3.5564432388914005e-07
MGE406211	k__Bacteria	p__Verrucomicrobiota	c__Verrucomicrobiae	o__Verrucomicrobiales	f__Akkermansiaceae	g__Akkermansia	s__Akkermansia_muciniphila	2.6476305279625222e-06	0.0008545448927729192	0.0009270095884585307	0.007894714301649014	0.016004940507770488	0.008601918330852748	0.0	7.473019861418969e-07	0.0	2.1414061816772115e-07	0.0	2.0537473726366343e-07	0.0	6.447591059334019e-07	0.0	0.0046690953777856845	0.004908522246047783	0.003013171516183625	0.0	4.4219613126186063e-07	3.827469458837503e-07	0.00027497387659061333	0.0002680198810361511	6.041279949945471e-05	0.0	3.071144107440291e-07	1.2204689676105091e-06	3.6904770098922914e-07	0.0	0.0
MGE1194901	k__Bacteria	p__Actinomycetota	c__Coriobacteriia	o__Eggerthellales	f__Eggerthellaceae	g__unclassified_Eggerthellaceae_genus	s__Eggerthellaceae_bacterium	0.0	0.0	0.0	0.0001900023349279683	0.00013954881236169468	4.2966625029234513e-05	0.0	0.0	0.0	0.0	0.0	0.0	0.0	0.0	0.0	1.0545669966766084e-06	6.013135178301829e-06	4.2154050310347304e-07	0.0	0.0	0.0	0.0	0.0	0.0	0.0	0.0	0.0	0.0	0.0	0.0
MGE750205	k__Bacteria	p__Bacteroidota	c__Bacteroidia	o__Bacteroidales	f__Muribaculaceae	g__unclassified_Muribaculaceae_genus	s__Muribaculaceae_bacterium_S4	0.0	0.0	0.0	0.001800565336922327	0.0032698031096499588	0.00301214722596251	0.0	0.0	0.0	0.0	0.0	0.0	0.0	0.0	0.0	9.069276171418833e-05	8.298126546056523e-05	2.107702515517365e-05	0.0	0.0	0.0	0.0	0.0	0.0	0.0	0.0	0.0	0.0	0.0	0.0
MGE67745	k__Bacteria	p__Bacillota	c__Clostridia	o__Eubacteriales	f__Lachnospiraceae	g__unclassified_Lachnospiraceae_genus	s__Lachnospiraceae_bacterium_MD335	0.0	0.0	0.0	0.0	1.7443601545211835e-06	0.0002734919088817362	0.0	0.0	0.0	0.0	0.0	0.0	0.0	0.0	0.0	0.0	0.0	2.529243018620838e-06	1.0885879867008047e-06	8.843922625237213e-07	0.0	0.0	0.0	0.0	0.0	0.0	0.0	0.0	0.0	0.0
MGE1467395	k__Viruses	p__Uroviricota	c__Caudoviricetes	o__unclassified_Caudoviricetes_order	f__unclassified_Caudoviricetes_family	g__unclassified_Caudoviricetes_genus	s__Caudoviricetes_sp.	0.0	0.0	0.0	0.006313597055623949	0.013042360535124843	0.007404986597486869	0.0	0.0	0.0	0.0	0.0	0.0	1.0463174185294849e-06	0.0	7.045494901988052e-07	0.0	0.0	0.0	0.0	0.0	0.0	0.0	0.0	0.0	0.0	3.391935678176969e-07	6.739755756359249e-07	0.0	3.6327080423003366e-07	0.0
MGE228966	k__Bacteria	p__Bacillota	c__Clostridia	o__Eubacteriales	f__Eubacteriaceae	g__Eubacterium	s__Eubacterium_sp.	0.0	0.0	0.0	0.0005007158052612632	0.00015985694594981733	0.0007404078279496278	0.0	0.0	0.0	0.0	0.0	0.0	0.0	0.0	0.0	5.3393815273455606e-05	4.932110074532288e-05	0.0001604995906337488	0.0	0.0	0.0	3.3938810864853296e-05	1.0643233845242444e-06	0.0	0.0	0.0	0.0	0.0	0.0	0.0
MGE579474	k__Bacteria	p__Bacillota	c__Clostridia	o__Eubacteriales	f__Eubacteriaceae	g__Eubacterium	s__Eubacterium_sp.	0.0	0.0	0.0	7.575990070109862e-05	2.9674904281716664e-05	0.0001195314844123209	0.0	0.0	0.0	0.0	0.0	0.0	0.0	0.0	0.0	4.766203094882858e-05	3.5421530173180516e-05	0.00013957102477438774	0.0	0.0	0.0	0.00015702273887538507	6.404960233600107e-06	0.0	0.0	0.0	0.0	0.0	0.0	0.0
MGE359832	k__Bacteria	p__Bacteroidota	c__Bacteroidia	o__Bacteroidales	f__Bacteroidaceae	g__Bacteroides	s__Bacteroides_acidifaciens	0.0007945396137538417	0.005359976836539797	0.0007594993168982961	0.0002899962580649337	0.000871075969147805	0.0015945237095395639	0.0	0.0	0.0	0.0	0.0	0.0	0.0	0.0	0.0	0.0005225754688999578	0.0003962723645817515	0.0001490213567016221	0.0	0.0	0.0	0.001573745571070097	5.208368131031957e-05	0.00030594198570158644	0.0	0.0	0.0	0.0	0.0	2.1938059979228976e-06
MGE1090610	k__Bacteria	p__Bacillota	c__Bacilli	o__Lactobacillales	f__Lactobacillaceae	g__Lactobacillus	s__Lactobacillus_johnsonii	0.0	0.0	6.72412124965167e-07	0.00029694560603004533	0.0003739526321309343	0.00010141722092126477	0.0	0.0	0.0	0.0	0.0	0.0	0.0	0.0	0.0	1.8216202052045694e-05	5.193434163946256e-06	8.581809645270705e-05	0.0	0.0	0.0	1.4673592757168153e-05	1.3616696326565945e-05	3.0247781363055272e-05	0.0	0.0	0.0	0.0	0.0	0.0
MGE1673686	k__Bacteria	p__Bacteroidota	c__Bacteroidia	o__Bacteroidales	f__Bacteroidaceae	g__Bacteroides	s__Bacteroides_acidifaciens	1.5179539102817732e-05	0.0005510445778975088	0.00010991845674326856	0.0	0.0	0.0	0.0	0.0	0.0	0.0	0.0	0.0	0.0	0.0	0.0	0.0	0.0	0.0	0.0	0.0	0.0	0.0	0.0	0.0	3.758640492613906e-07	0.0	0.0	0.0	0.0	0.0
MGE1696228	k__Bacteria	p__Bacillota	c__Clostridia	o__Eubacteriales	f__Lachnospiraceae	g__unclassified_Lachnospiraceae_genus	s__Lachnospiraceae_bacterium_3-1	0.004724064090180454	0.0019796170701760077	0.003365738788735931	0.0003571129349304508	4.5598069198292336e-06	1.9533213305073034e-06	3.7031866563839374e-06	0.0	0.0	0.0	0.0	0.0	6.603817615351546e-07	0.0	0.0	1.1026672161494013e-06	8.173623072567883e-06	3.526140260532846e-06	1.7642719214126803e-05	4.6236529171420304e-07	8.004090980228981e-07	0.0	9.34148761296308e-06	4.577413663809013e-06	0.0	0.0	0.0	0.0	0.0	7.483661702381673e-07
MGE712423	k__Bacteria	p__Bacillota	c__Clostridia	o__Eubacteriales	f__Oscillospiraceae	g__Oscillibacter	s__Oscillibacter_sp._1-3	0.0013176745410760707	0.0003136134154741073	0.0006745175277116662	4.177015746506504e-05	4.51481451758424e-07	1.2377904458549812e-05	0.0	0.0	0.0	0.0	0.0	0.0	0.0	0.0	0.0	7.642509058268128e-06	1.8676090436137444e-06	2.6185104192780442e-05	1.3524104870071174e-05	2.5636970998334692e-05	7.925113232416476e-07	5.969674169140137e-06	8.705236274484448e-06	6.753048823843566e-05	0.0	0.0	0.0	0.0	0.0	0.0
MGE1316771	k__Bacteria	p__Bacillota	c__Clostridia	o__unclassified_Clostridia_order	f__unclassified_Clostridia_family	g__unclassified_Clostridia_genus	s__Clostridia_bacterium	0.0	0.00022420755011528072	1.4142914843017356e-06	9.739864511030263e-07	9.053680558473722e-07	0.0	0.0	0.0	0.0	0.0	0.0	0.0	0.0	0.0	0.0	0.0	0.0	8.751617142056883e-07	2.3730223965797447e-05	4.314811199837954e-05	0.0	0.0	0.0	0.0	0.0	0.0	0.0	0.0	0.0	0.0
MGE1109179	k__Bacteria	p__Bacteroidota	c__Bacteroidia	o__Bacteroidales	f__Muribaculaceae	g__unclassified_Muribaculaceae_genus	s__Muribaculaceae_bacterium	0.002470352984513547	0.006206428469049004	0.006482379422224131	0.00011826540851863489	3.512397590280883e-05	2.2667215519557223e-05	0.0	0.0	0.0	0.0	0.0	0.0	0.0	0.0	0.0	0.00018366448799634802	4.9060542782966876e-05	0.00018387053656381767	0.0	0.0	0.0	0.0	0.0	0.0	0.0	0.0	0.0	0.0	0.0	7.486531204568172e-07
MGE103988	k__Bacteria	p__Bacteroidota	c__Bacteroidia	o__Bacteroidales	f__Muribaculaceae	g__unclassified_Muribaculaceae_genus	s__Muribaculaceae_bacterium	0.008439317666985661	0.00949643084230291	0.002144831603228975	0.00022426262113284706	0.00022670929900903882	0.0001168534041439243	6.174344316529712e-07	0.0	0.0	2.239937140956838e-07	0.0	0.0	3.30317487700387e-07	0.0	0.0	0.0016711813772640677	0.0015095551625528272	0.0026892719484477795	0.009337715744369701	0.012949342042224553	0.012327423229604095	8.971821706510866e-05	0.00014897140157844196	2.7932929723218585e-05	3.820611942453783e-07	0.0	0.0	0.0	0.0	7.486531204568172e-07
MGE238260	k__Bacteria	p__Bacteroidota	c__Bacteroidia	o__Bacteroidales	f__Muribaculaceae	g__unclassified_Muribaculaceae_genus	s__Muribaculaceae_bacterium_Isolate-001_(NCI)	0.0	0.0	0.0	0.0002950022735496066	0.00014305093536112905	0.00019304142667596794	0.0	0.0	0.0	0.0	0.0	0.0	0.0	0.0	0.0	0.0004962387961403268	0.00025396636976036024	0.0014790912119773674	0.002777432506140546	0.01117610341426127	0.006990440813945126	0.00020697488731163502	0.0003844345878102197	0.0008028938315611218	0.0	0.0	0.0	0.0	0.0	0.0
MGE336573	k__Bacteria	p__Bacteroidota	c__Bacteroidia	o__Bacteroidales	f__Muribaculaceae	g__unclassified_Muribaculaceae_genus	s__Muribaculaceae_bacterium	0.0	0.0	0.0	7.238679296735605e-05	1.3274319021208144e-05	1.882403515675957e-05	0.0	0.0	0.0	0.0	0.0	0.0	0.0	0.0	0.0	0.001761093612232265	0.0009536818510981749	0.003180427239648935	0.0	0.0	0.0	0.00044976622539987947	0.0013464886591177754	0.0012378999706993677	0.0	0.0	0.0	0.0	0.0	0.0
MGE1164633	k__Bacteria	p__Bacillota	c__Clostridia	o__Eubacteriales	f__Lachnospiraceae	g__unclassified_Lachnospiraceae_genus	s__Lachnospiraceae_bacterium	0.00010266464154661972	8.485912399528606e-06	0.00014821163877556075	3.948532809099503e-06	0.0	7.861496878200624e-07	0.0	0.0	0.0	0.0	0.0	0.0	0.0	0.0	0.0	0.0	0.0	2.6609236231383138e-06	0.0	0.0	0.0	0.0	0.0	0.0	0.0	0.0	0.0	0.0	0.0	0.0
MGE26598	k__Bacteria	p__Bacteroidota	c__Bacteroidia	o__Bacteroidales	f__Bacteroidaceae	g__Bacteroides	s__Bacteroides_sp.	0.0	0.0	0.0	0.0	0.0	0.0	0.0	0.0	0.0	0.0	0.0	0.0	0.0	0.0	0.0	0.0010719896374654402	0.0006621322182950791	0.0002688745184013817	0.0	0.0	0.0	0.0	0.0	0.0	0.0	0.0	0.0	0.0	0.0	0.0
MGE1113813	k__Bacteria	p__Bacillota	c__Clostridia	o__Eubacteriales	f__Lachnospiraceae	g__unclassified_Lachnospiraceae_genus	s__Lachnospiraceae_bacterium	2.5402354326899508e-05	1.910813325689521e-06	0.0003785022040664857	1.3503357292783576e-05	9.762690946874713e-06	6.771055957170022e-06	0.0	0.0	0.0	0.0	0.0	0.0	0.0	0.0	0.0	1.0117908910669828e-05	1.5384602828987002e-05	1.887394477670321e-05	1.1604798857834292e-06	4.242594534873467e-06	3.549809658001787e-05	4.994411602771967e-06	5.7144059043893723e-05	1.6800664359499717e-05	0.0	0.0	0.0	0.0	0.0	0.0
MGE1290245	k__Bacteria	p__Bacillota	c__Clostridia	o__Eubacteriales	f__Lachnospiraceae	g__unclassified_Lachnospiraceae_genus	s__Lachnospiraceae_bacterium	0.005212508099129722	0.0014399326528901548	0.0017312567651844245	0.0	0.0	0.0	0.0	0.0	0.0	0.0	0.0	0.0	0.0	0.0	0.0	3.3092700539882527e-06	0.0	8.818730770446891e-07	2.7897571579422923e-05	2.9140182478216418e-05	1.4412888060334105e-05	4.523607583114722e-06	6.541548630197266e-05	0.0	0.0	0.0	0.0	0.0	0.0	1.4973062409136343e-06
MGE1311915	k__Bacteria	p__Bacteroidota	c__Bacteroidia	o__Bacteroidales	f__unclassified_Bacteroidales_family	g__unclassified_Bacteroidales_genus	s__Bacteroidales_bacterium	0.0	0.0	0.0	0.00011004326073345641	0.00011163220120402195	3.921704785447729e-05	0.0	0.0	0.0	0.0	0.0	0.0	0.0	0.0	0.0	0.0	0.0	0.0	0.005408247014753935	0.009331741869242502	0.00889870810338692	0.0070644909073393535	0.007445715558290378	0.006763180986172444	0.0	0.0	0.0	0.0	0.0	0.0
MGE87371	k__Bacteria	p__Bacteroidota	c__Bacteroidia	o__Bacteroidales	f__Muribaculaceae	g__Duncaniella	s__Duncaniella_muris	0.0	0.0	0.0	0.0	0.0	0.0	0.0	0.0	0.0	0.0	0.0	0.0	0.0	0.0	0.0	0.0	0.0	0.0	0.0	0.0	0.0	0.0012753612647820258	0.0028734067476128148	0.0038603334820780507	0.0	0.0	0.0	0.0	0.0	0.0
MGE1144533	k__Bacteria	p__Bacillota	c__Clostridia	o__Eubacteriales	f__Lachnospiraceae	g__Suipraeoptans	s__Suipraeoptans_intestinalis	0.0	0.0	0.0	0.0007112883911483815	0.0007305544180926139	0.0009215074333845879	0.0	0.0	0.0	0.0	0.0	0.0	0.0	0.0	0.0	8.106999264940616e-05	6.9339097407906e-05	0.0002466455756835689	0.0	0.0	0.0	3.0782957799773505e-06	0.0	1.869662974383987e-06	0.0	0.0	0.0	0.0	0.0	0.0
MGE1282762	k__Bacteria	p__Bacteroidota	c__Bacteroidia	o__Bacteroidales	f__Prevotellaceae	g__Prevotella	s__Prevotella_sp._MGM1	0.0	0.0	0.0	0.0	0.0	0.0	0.0	0.0	0.0	0.0	0.0	0.0	0.0	0.0	0.0	0.0	0.0	0.0	0.0012334459767032377	2.719926013714172e-05	2.478165352146054e-06	1.5555865739402945e-06	0.0002115304835482202	0.00046248735489126913	0.0	0.0	0.0	7.964890255527033e-07	0.0	0.0
MGE1506986	k__Bacteria	p__Bacteroidota	c__Bacteroidia	o__Bacteroidales	f__Prevotellaceae	g__Prevotella	s__Prevotella_sp.	0.0	0.0	0.0	0.0	0.0	0.0	0.0	0.0	0.0	0.0	0.0	0.0	0.0	0.0	0.0	0.0	0.0	0.0	0.0	0.0	0.0	0.0005575906763894655	3.4284023888899735e-05	8.091750826262303e-06	0.0	0.0	0.0	0.0	0.0	0.0
MGE24796	k__Bacteria	p__Bacillota	c__Clostridia	o__Eubacteriales	f__Lachnospiraceae	g__Blautia	s__Blautia_pseudococcoides	3.6792293820769664e-06	4.843275852257808e-07	8.835399415400066e-07	1.0141190148568752e-06	0.0	4.0382055081565404e-07	0.022439774745599887	0.023326029567973548	0.021890908817040203	0.019266222593006175	0.01354246505692809	0.019153245393409096	0.0001846490460721599	0.00011393843680715665	6.756864088649874e-05	1.1398014132067307e-06	0.0	0.0	1.176572118747938e-06	9.55872461238e-07	4.136821190058917e-07	0.0	2.272018381860788e-06	4.73156586722572e-07	0.02055205857942026	0.021308341511271166	0.02130762033194954	0.01939253611474729	0.02354468330010427	0.023578760027941004
MGE248647	k__Bacteria	p__Bacteroidota	c__Bacteroidia	o__Bacteroidales	f__Bacteroidaceae	g__Bacteroides	s__Bacteroides_sp.	0.0	0.0	0.0	0.0010021314623065575	0.0008477115505134251	0.0008809230539185578	0.0	0.0	0.0	0.0	0.0	0.0	0.0	0.0	0.0	0.0002671862425655079	5.056425632559523e-05	0.0003305336547601221	0.0	0.0	0.0	0.0	0.0	0.0	0.0	0.0	6.664210055327198e-07	0.0	0.0	0.0
MGE1604710	k__Bacteria	p__Bacillota	c__Clostridia	o__Eubacteriales	f__Lachnospiraceae	g__unclassified_Lachnospiraceae_genus	s__Lachnospiraceae_bacterium	0.0002218966537720971	2.9210103347906113e-06	7.963424194188725e-05	4.07747732934887e-06	1.8951073283686933e-06	0.0	0.0	0.0	0.0	0.0	0.0	0.0	0.0	0.0	0.0	0.0	0.0	0.0	0.0	0.0	0.0	0.0	0.0	0.0	0.0	0.0	0.0	0.0	0.0	0.0
MGE969624	k__Bacteria	p__Bacteroidota	c__Bacteroidia	o__Bacteroidales	f__Bacteroidaceae	g__Bacteroides	s__Bacteroides_oleiciplenus	0.0	0.0	0.0	0.0	0.0	0.0	0.0	0.0	0.0	0.0	0.0	0.0	0.0	0.0	0.0	0.0	0.0	0.0	0.0	0.0	0.0	0.0003108573212104137	1.1519836070342767e-05	3.838480433548483e-06	0.0	0.0	0.0	0.0	0.0	0.0
MGE1587992	k__Bacteria	p__Bacillota	c__Clostridia	o__Eubacteriales	f__Lachnospiraceae	g__unclassified_Lachnospiraceae_genus	s__Lachnospiraceae_bacterium	0.0	0.0	0.0	0.00019583314796444714	0.0006107490645696083	6.881824964990897e-05	0.0	0.0	0.0	0.0	0.0	0.0	0.0	0.0	0.0	2.2987285392998704e-06	5.308471650335591e-05	4.134903089171582e-06	2.3728869578264443e-06	3.3736225819322773e-06	4.17152883887683e-07	4.752649479918587e-05	0.00027722073587447546	9.78108993615634e-05	0.0	0.0	0.0	0.0	0.0	0.0
MGE700979	k__Bacteria	p__Bacillota	c__Clostridia	o__Eubacteriales	f__Eubacteriaceae	g__Eubacterium	s__Eubacterium_sp.	0.0	0.0	0.0	4.6110343357663684e-06	6.191151773412655e-06	7.752449293400923e-06	0.0	0.0	0.0	0.0	0.0	0.0	0.0	0.0	0.0	0.0	0.0	0.0	0.0002829387472367139	3.863285976244533e-06	2.591524717333626e-05	1.1807014188113687e-06	4.0174160098795436e-06	1.2430115231017639e-05	0.0	0.0	0.0	0.0	0.0	0.0
MGE506569	k__Bacteria	p__Bacteroidota	c__Bacteroidia	o__Bacteroidales	f__Tannerellaceae	g__Parabacteroides	s__unclassified_Parabacteroides_species	3.3018222081288046e-05	2.640476502237321e-05	1.5461713366299036e-05	0.0	0.0	0.0	0.0	0.0	0.0	0.0	0.0	0.0	0.0	0.0	0.0	0.0	0.0	4.599849969865098e-07	0.003250598623142088	0.00043282440333434927	0.0020339723859864557	7.629094346306867e-05	0.00011526494535591425	5.54130712347926e-05	0.0	0.0	0.0	0.0	1.0767346637378198e-06	0.0
MGE282985	k__Bacteria	p__Bacteroidota	c__Bacteroidia	o__Bacteroidales	f__Tannerellaceae	g__Parabacteroides	s__Parabacteroides_gordonii	0.0	0.0	0.0	0.0	0.0	0.0	0.0	0.0	0.0	0.0	0.0	0.0	0.0	0.0	0.0	0.0004287015771824718	0.0005744302448886342	0.000628719966799652	0.0	0.0	0.0	0.0	0.0	0.0	0.0	0.0	0.0	0.0	0.0	0.0
MGE373195	k__Bacteria	p__Bacteroidota	c__Bacteroidia	o__Bacteroidales	f__Muribaculaceae	g__unclassified_Muribaculaceae_genus	s__Muribaculaceae_bacterium	0.0	0.0	0.0	0.0	0.0	0.0	0.0	0.0	0.0	0.0	0.0	0.0	0.0	0.0	0.0	0.0	0.0	0.0	0.0	0.0	0.0	0.000983920060948436	0.0011148003416998004	0.0009526171159582506	0.0	0.0	0.0	0.0	0.0	0.0
MGE86254	k__Bacteria	p__Bacteroidota	c__Bacteroidia	o__Bacteroidales	f__Muribaculaceae	g__unclassified_Muribaculaceae_genus	s__Muribaculaceae_bacterium	0.0	0.0	0.0	4.5689458287482754e-05	2.004229934460681e-05	2.0442099283167088e-05	0.0	0.0	0.0	0.0	0.0	0.0	0.0	0.0	0.0	0.001275718959825633	0.0007014234147208294	0.0022750160500776837	0.0	0.0	0.0	0.00037345559039292505	0.000999467539102417	0.0011041876668136034	0.0	0.0	0.0	0.0	0.0	0.0
MGE1672251	k__Bacteria	p__Bacteroidota	c__Bacteroidia	o__Bacteroidales	f__Muribaculaceae	g__unclassified_Muribaculaceae_genus	s__Muribaculaceae_bacterium	0.001943881523385068	0.005507865885505077	0.005604691974414932	8.480722990507918e-05	3.917734830580027e-05	1.596404808838945e-05	6.466943766068067e-07	0.0	0.0	0.0	0.0	0.0	0.0	0.0	0.0	0.00015944036539633044	4.545640405149035e-05	0.0001473245120870448	0.0	0.0	0.0	0.0	0.0	0.0	0.0	0.0	0.0	0.0	0.0	1.1761971916574572e-06
MGE537207	k__Bacteria	p__Bacteroidota	c__Bacteroidia	o__Bacteroidales	f__Muribaculaceae	g__unclassified_Muribaculaceae_genus	s__Muribaculaceae_bacterium_Isolate-037_(Harlan)	0.0	0.0	0.0	0.00016093829146147546	6.145987892449527e-05	0.00010653682071987326	0.0	0.0	0.0	0.0	0.0	0.0	0.0	0.0	0.0	0.0012016674785390233	0.0009289154798438145	0.0010569338887505405	0.0	0.0	0.0	0.0	0.0	0.0	0.0	0.0	0.0	0.0	0.0	0.0
MGE245934	k__Bacteria	p__Bacillota	c__unclassified_Bacillota_class	o__unclassified_Bacillota_order	f__unclassified_Bacillota_family	g__unclassified_Bacillota_genus	s__Firmicutes_bacterium	0.0	0.0	0.0	0.0007791545582148002	0.0007266636799374871	0.001004841169790784	0.0	0.0	0.0	0.0	0.0	0.0	0.0	0.0	0.0	0.0014186850964108286	0.001006613879892581	0.0004642561535996263	0.0	0.0	0.0	0.0	0.0	0.0	0.0	0.0	0.0	0.0	0.0	0.0
MGE45966	k__Bacteria	p__Bacteroidota	c__Bacteroidia	o__Bacteroidales	f__Muribaculaceae	g__unclassified_Muribaculaceae_genus	s__Muribaculaceae_bacterium	0.0	0.0	0.0	0.0	0.0	0.0	0.0	0.0	0.0	0.0	0.0	0.0	0.0	0.0	0.0	0.0022391627822215755	0.0024928814987856245	0.0006202771964990918	0.0	0.0	0.0	0.003951885159974837	0.0043631629145019606	0.0027360165521946533	0.0	0.0	0.0	0.0	0.0	0.0
MGE1436416	k__Bacteria	p__Bacteroidota	c__Bacteroidia	o__Bacteroidales	f__Muribaculaceae	g__unclassified_Muribaculaceae_genus	s__Muribaculaceae_bacterium	0.0	0.0	0.0	4.0074596285207296e-05	3.772887852480623e-05	2.7823576386026633e-05	0.0	0.0	0.0	0.0	0.0	0.0	0.0	0.0	0.0	0.00023502238421157202	0.000226532254983707	0.000402556119402084	0.0	0.0	0.0	0.00022062226797840982	0.000427618303501782	0.0005863365540095322	0.0	0.0	0.0	0.0	0.0	0.0
MGE46776	k__Bacteria	p__Bacteroidota	c__Bacteroidia	o__Bacteroidales	f__Muribaculaceae	g__unclassified_Muribaculaceae_genus	s__Muribaculaceae_bacterium	0.0	0.0	0.0	0.0	0.0	0.0	0.0	0.0	0.0	0.0	0.0	0.0	0.0	0.0	0.0	0.0	0.0	0.0	0.0	0.0	0.0	0.003515473038237338	0.0006790639966095687	0.0012427470116644765	0.0	0.0	0.0	0.0	0.0	0.0
MGE41049	k__Bacteria	p__Bacteroidota	c__Bacteroidia	o__Bacteroidales	f__Muribaculaceae	g__unclassified_Muribaculaceae_genus	s__Muribaculaceae_bacterium	0.0	0.0	0.0	6.641051785224037e-05	0.00015791862283851067	0.0001270978888898634	0.0	0.0	0.0	0.0	0.0	0.0	0.0	3.537616333439904e-07	0.0	0.0001498605029436547	0.00015176514627006032	0.0001521873129611441	0.0	0.0	0.0	0.006431873670302918	0.0049935317471215	0.0022991420829898933	0.0	0.0	0.0	0.0	0.0	0.0
MGE563778	k__Bacteria	p__Bacteroidota	c__Bacteroidia	o__Bacteroidales	f__Muribaculaceae	g__unclassified_Muribaculaceae_genus	s__Muribaculaceae_bacterium	0.0	0.0	0.0	0.001282396396178767	0.0032051626885330827	0.0027152438277802562	0.0	0.0	0.0	0.0	0.0	0.0	0.0	0.0	0.0	0.0	0.0	0.0	0.0	0.0	0.0	3.9610423639414436e-07	0.0	0.0	0.0	0.0	0.0	0.0	0.0	0.0
MGE789612	k__Bacteria	p__Bacillota	c__Clostridia	o__Eubacteriales	f__Lachnospiraceae	g__Enterocloster	s__Enterocloster_clostridioformis	0.000201703021378585	0.00010805861421337256	0.00019336404656212103	0.00035633567393917616	0.00015889843983898848	6.985466525137584e-05	0.0	0.0	0.0	0.0	0.0	2.1817067104956146e-07	3.3546261990755804e-07	3.4246550642257015e-07	0.0	0.0057301918196519955	0.004502111111278789	0.0007388777696921156	0.00010985921442109834	0.00016394180493876253	0.00017076952520084335	5.551166418843016e-05	0.00019204571574775318	0.0001720683306886587	0.0	0.0	1.2965106478354629e-06	0.0	0.0	3.801571920076672e-07
MGE248895	k__Bacteria	p__Bacteroidota	c__Bacteroidia	o__Bacteroidales	f__Muribaculaceae	g__unclassified_Muribaculaceae_genus	s__Muribaculaceae_bacterium	0.0	0.0	0.0	0.0003079610896652067	0.00027811330218557005	0.00023950774282983814	0.0	0.0	2.703069092093538e-07	0.0	0.0	0.0	0.0	0.0	0.0	0.0003542443987498074	0.001974939478970531	0.00044311331833847583	0.0	0.0	0.0	0.00013354093142446585	6.587479656621278e-05	0.0002921838232595233	0.0	0.0	0.0	0.0	0.0	0.0
MGE1567124	k__Bacteria	p__Bacteroidota	c__Bacteroidia	o__Bacteroidales	f__Tannerellaceae	g__Parabacteroides	s__Parabacteroides_merdae	0.0	0.0	0.0	0.00011128853884777189	0.00016379289045134418	0.00033400316392535856	0.0	0.0	0.0	0.0	0.0	0.0	0.0	0.0	0.0	0.0	0.0	0.0	0.0	0.0	0.0	0.0	0.0	0.0	0.0	0.0	0.0	0.0	0.0	0.0
MGE75024	k__Bacteria	p__Bacteroidota	c__Bacteroidia	o__Bacteroidales	f__Muribaculaceae	g__unclassified_Muribaculaceae_genus	s__Muribaculaceae_bacterium	0.007851397037499834	0.009101284001140589	0.0019503987452409244	0.00023377324319655952	0.00022689764709934293	0.00010356824746177226	0.0	4.110160923780433e-07	0.0	0.0	0.0	0.0	0.0	7.09235016526742e-07	0.0	0.001510930864488411	0.001248807913829724	0.0021849287356859215	0.007988167505209176	0.011885082298377533	0.011283379964652958	8.483466651301493e-05	0.00014914518085894056	3.707945012756387e-05	0.0	0.0	0.0	0.0	0.0	3.1491731260506106e-06
MGE875634	k__Bacteria	p__Bacteroidota	c__Bacteroidia	o__Bacteroidales	f__Bacteroidaceae	g__Bacteroides	s__Bacteroides_sp.	0.0	0.0	0.0	0.0009111271364332936	0.00018794123940401125	0.0005991913806975452	0.0	0.0	0.0	0.0	0.0	0.0	0.0	0.0	0.0	0.0031488526867166186	0.004561259680744066	0.0035023908154386977	0.0	0.0	0.0	0.0	0.0	0.0	8.05184318862179e-07	0.0	0.0	0.0	0.0	0.0
MGE130398	k__Bacteria	p__Bacteroidota	c__Bacteroidia	o__Bacteroidales	f__Bacteroidaceae	g__Bacteroides	s__Bacteroides_sp.	0.0	0.0	0.0	7.15010970048888e-05	1.7213637666319978e-05	1.5157553697577292e-05	0.0	0.0	0.0	0.0	0.0	0.0	3.4624919932580754e-07	0.0	0.0	0.0017575664492521534	0.0009685381966982498	0.001986088758089864	0.000288850346747665	1.0181885839119563e-05	0.0001300970406732194	0.0024835114718969953	0.0022052066130215276	0.0029913780970661544	0.0	0.0	0.0	0.0	0.0	0.0
MGE1737609	k__Bacteria	p__Bacillota	c__Clostridia	o__Eubacteriales	f__Lachnospiraceae	g__Dorea	s__Dorea_sp._5-2	4.386190768639947e-05	3.178452248531649e-05	5.583573749695278e-05	6.602446330733473e-05	7.0210676198858e-05	7.193172307645051e-05	0.0	0.0	0.0	0.0	0.0	0.0	0.0	0.0	0.0	1.899700382622394e-05	4.6036344536347603e-05	1.803490495819993e-05	0.0015124103781288599	0.0006044001691886008	0.001922791757437402	0.001130417734724937	0.0023264905617365853	0.0007092537171331007	0.0	0.0	0.0	0.0	0.0	0.0
MGE147268	k__Bacteria	p__Bacteroidota	c__Bacteroidia	o__Bacteroidales	f__Bacteroidaceae	g__Bacteroides	s__Bacteroides_sp.	0.0	0.0	0.0	0.0014306889732737277	0.0008222394051903356	3.4564561123024506e-05	0.0	0.0	0.0	0.0	0.0	0.0	0.0	0.0	0.0	0.0020534058538308184	0.0013874053147203665	0.0008806939233784912	0.0	0.0	0.0	0.0	0.0	0.0	0.0	0.0	0.0	0.0	0.0	3.9412340293729886e-07
MGE502066	k__Bacteria	p__Bacteroidota	c__Bacteroidia	o__Bacteroidales	f__Muribaculaceae	g__Paramuribaculum	s__Paramuribaculum_intestinale	0.0	0.0	0.0	0.0001931606156514394	0.00010081810384605485	6.128620559666987e-05	0.0	0.0	0.0	0.0	0.0	0.0	0.0	0.0	0.0	0.000916577883976685	0.0004335960638416804	0.0015731932402988985	0.0	0.0	0.0	0.001129132370509418	0.001365953404814675	0.0028636872519302416	0.0	0.0	0.0	0.0	0.0	0.0
MGE79226	k__Bacteria	p__Bacteroidota	c__Bacteroidia	o__Bacteroidales	f__Muribaculaceae	g__Muribaculum	s__Muribaculum_intestinale	0.0	0.0	0.0	0.0001017861060797849	0.00011478692630869755	0.00011644965235495164	0.0	0.0	0.0	0.0	0.0	0.0	0.0	0.0	0.0	0.0011445879349266243	0.0008880718506157572	0.00041550925747166557	0.003081764903211035	0.0002839238352305262	0.0021139807617601603	0.0008215908677802387	0.0008432857180767893	0.0019410736081542865	0.0	0.0	0.0	0.0	0.0	0.0
MGE257791	k__Bacteria	p__Bacteroidota	c__Bacteroidia	o__Bacteroidales	f__Muribaculaceae	g__unclassified_Muribaculaceae_genus	s__Muribaculaceae_bacterium	0.0	0.0	0.0	0.0015289588957934795	0.001567786663823178	0.0006022425734202319	0.0	0.0	0.0	0.0	0.0	0.0	0.0	0.0	0.0	0.001068945906938241	0.001038158559974167	0.001214984604318164	0.0	0.0	0.0	0.0016946695841957903	0.002907239301433289	0.0033830573648476695	0.0	0.0	0.0	0.0	0.0	3.9428258040213625e-07
MGE766732	k__Bacteria	p__Bacteroidota	c__Bacteroidia	o__Bacteroidales	f__Bacteroidaceae	g__unclassified_Bacteroidaceae_genus	s__Bacteroidaceae_bacterium	0.0	0.0	0.0	0.0	0.0	0.0	0.0	0.0	0.0	0.0	0.0	0.0	0.0	0.0	0.0	0.0	0.0	0.0	0.0	0.0	0.0	0.0003473145693913714	0.0002868446166056216	0.00031521561756334474	0.0	0.0	0.0	0.0	0.0	0.0
MGE1344256	k__Bacteria	p__Bacillota	c__Clostridia	o__Eubacteriales	f__Eubacteriaceae	g__Eubacterium	s__Eubacterium_sp.	0.0001426363170952975	9.882318715520379e-06	0.00013340667430968172	4.138458194824177e-06	2.885174515885482e-06	8.239636784629838e-07	0.0	0.0	0.0	0.0	0.0	0.0	0.0	0.0	0.0	0.0	0.0	7.90192496844247e-06	0.0	0.0	0.0	0.0	0.0	0.0	0.0	0.0	0.0	0.0	0.0	0.0
MGE41148	k__Bacteria	p__Bacteroidota	c__Bacteroidia	o__Bacteroidales	f__Rikenellaceae	g__Alistipes	s__Alistipes_sp._Z76	0.0	0.0	0.0	0.001445039566544217	0.0007895718112621826	0.0007771161247945817	0.0	0.0	0.0	0.0	0.0	0.0	0.0	0.0	7.042643629263655e-07	0.0008615441066495359	0.0009254125000555201	0.0009070323342034679	0.0	0.0	0.0	0.001025702542523119	0.003354644795286498	0.003301458030436409	0.0	0.0	0.0	0.0	0.0	0.0
MGE133659	k__Bacteria	p__Bacteroidota	c__Bacteroidia	o__Bacteroidales	f__Muribaculaceae	g__unclassified_Muribaculaceae_genus	s__Muribaculaceae_bacterium_Isolate-110_(HZI)	0.0	0.0	0.0	0.0	0.0	0.0	0.0	0.0	0.0	0.0	0.0	0.0	0.0	0.0	0.0	0.0	0.0	0.0	0.0028897154269734936	0.0036926792791209273	0.0016477866555909529	0.0007065008172656773	0.0002559663267768354	0.0003311981170235318	0.0	0.0	0.0	0.0	0.0	0.0
MGE28852	k__Bacteria	p__Bacteroidota	c__Bacteroidia	o__Bacteroidales	f__Bacteroidaceae	g__Bacteroides	s__Bacteroides_sp.	0.0	0.0	0.0	0.0	0.0	0.0	0.0	0.0	0.0	0.0	0.0	0.0	0.0	0.0	0.0	0.0011066184775275457	0.0006353082945144424	0.0003159953591196278	0.0	0.0	0.0	0.0	0.0	0.0	0.0	0.0	0.0	0.0	0.0	0.0
MGE272521	k__Bacteria	p__Bacteroidota	c__Bacteroidia	o__Bacteroidales	f__Rikenellaceae	g__Alistipes	s__Alistipes_sp._Z76	0.0	0.0	0.0	0.0005601477937863695	0.0006201848375933197	0.0004626527618957526	0.0	0.0	0.0	0.0	0.0	0.0	0.0	0.0	3.5327593195108587e-07	0.0007300189725268444	0.0005847570105118021	0.00020636760928546214	0.0	0.0	0.0	0.0	0.0	0.0	0.0	0.0	6.758910563624581e-07	0.0	0.0	0.0
MGE720201	k__Bacteria	p__Bacteroidota	c__Bacteroidia	o__Bacteroidales	f__Muribaculaceae	g__unclassified_Muribaculaceae_genus	s__Muribaculaceae_bacterium	0.0	0.0	0.0	0.0004051633610301026	0.00040748168360316687	0.0002892055732391964	3.2636177497992474e-07	0.0	0.0	0.0	0.0	0.0	0.0	7.129723717009811e-07	0.0	0.0004938588114294525	0.0012553885797720774	0.001354130944716063	0.0	0.0	0.0	0.0	0.0	0.0	0.0	0.0	0.0	0.0	0.0	3.957209846273569e-07
MGE65566	k__Bacteria	p__Bacillota	c__Clostridia	o__Eubacteriales	f__Lachnospiraceae	g__unclassified_Lachnospiraceae_genus	s__Lachnospiraceae_bacterium	0.0	0.0	0.0	6.163430409274618e-05	0.00011891721791570679	0.0005424138556819931	0.0	0.0	0.0	0.0	0.0	0.0	0.0	0.0	0.0	5.821243963848216e-07	0.0	0.0	0.0	0.0	0.0	0.0	0.0	0.0	0.0	0.0	0.0	0.0	0.0	0.0
MGE371081	k__Bacteria	p__Bacteroidota	c__Bacteroidia	o__Bacteroidales	f__Muribaculaceae	g__unclassified_Muribaculaceae_genus	s__Muribaculaceae_bacterium_Isolate-077_(Janvier)	0.0	0.0	0.0	0.0005056969264234859	0.00037982044753621615	0.00035435752990333277	0.0	0.0	0.0	0.0	0.0	0.0	0.0	0.0	0.0	6.418954652387762e-05	7.320168780141228e-05	1.2129421827230481e-05	0.003586491569380053	0.001109904037531352	0.003753374618837438	0.0004470951445081658	0.0009253253411505332	0.0011307801309890706	0.0	0.0	0.0	0.0	0.0	0.0
MGE759933	k__Bacteria	p__Bacteroidota	c__Bacteroidia	o__Bacteroidales	f__Muribaculaceae	g__unclassified_Muribaculaceae_genus	s__Muribaculaceae_bacterium_Isolate-013_(NCI)	0.0	0.0	0.0	0.000235714994452015	0.00023358716214425494	0.00018606871465169165	0.0	0.0	0.0	0.0	0.0	0.0	0.0	0.0	0.0	0.0005199353268434088	0.0002828247028690929	0.000316297999956241	0.0	0.0	0.0	0.0004861810715035273	0.0004827278649622518	0.0004423317307596492	0.0	0.0	0.0	0.0	0.0	0.0
MGE904707	k__Bacteria	p__Bacteroidota	c__Bacteroidia	o__Bacteroidales	f__Muribaculaceae	g__Duncaniella	s__Duncaniella_dubosii	0.0	0.0	0.0	0.0004475724887900947	0.000229522937472436	0.00027116336759522975	0.0	0.0	0.0	0.0	0.0	0.0	0.0	0.0	0.0	0.00032367582389953664	0.00040110102865057877	0.0004983793580266104	0.0	0.0	0.0	0.002027757014378673	0.0032981955095354783	0.003310616291575565	0.0	0.0	0.0	0.0	0.0	0.0
MGE796652	k__Bacteria	p__Bacteroidota	c__Bacteroidia	o__Bacteroidales	f__Muribaculaceae	g__unclassified_Muribaculaceae_genus	s__Muribaculaceae_bacterium_Isolate-037_(Harlan)	0.0	0.0	0.0	1.456111723241875e-05	5.317427825769166e-06	3.727422849381714e-06	0.0	0.0	0.0	0.0	0.0	0.0	0.0	0.0	0.0	0.000398622039627965	0.00024395785422613183	0.0004158742861824398	0.00021237772160856726	1.0783763922719148e-05	0.00011200783764726122	0.0022339158702851074	0.0018757953631175891	0.002645687066269049	0.0	0.0	0.0	0.0	0.0	0.0
MGE398251	k__Bacteria	p__Bacteroidota	c__Bacteroidia	o__Bacteroidales	f__Muribaculaceae	g__unclassified_Muribaculaceae_genus	s__Muribaculaceae_bacterium_Isolate-001_(NCI)	0.0	0.0	0.0	0.00018572971391850709	8.559702914344315e-05	0.0001516434811848326	0.0	0.0	0.0	0.0	0.0	0.0	0.0	0.0	0.0	0.00035200588977523175	0.00014936823332013232	0.001128459128786011	0.0022272510207898464	0.008338747698630267	0.004173139116838375	0.00016825123207375695	0.00010431796919219275	0.0005189635298394422	0.0	0.0	0.0	0.0	0.0	0.0
MGE1609367	k__Bacteria	p__unclassified_Bacteria_phylum	c__unclassified_Bacteria_class	o__unclassified_Bacteria_order	f__unclassified_Bacteria_family	g__unclassified_Bacteria_genus	s__bacterium_D16-76	0.0	0.0	0.0	0.00031514908442483775	0.00010803700405158793	3.0972457950579064e-05	0.0	0.0	0.0	0.0	0.0	0.0	0.0	0.0	0.0	6.58170622543357e-05	0.0001157378350965523	0.00012009737521739996	5.238150031430306e-05	1.896052988952358e-05	4.3034499779169664e-05	3.22788289153493e-05	3.054567220964149e-05	5.4644214621131e-05	0.0	0.0	0.0	0.0	0.0	0.0
MGE281099	k__Bacteria	p__Bacillota	c__Clostridia	o__Eubacteriales	f__unclassified_Eubacteriales_family	g__unclassified_Eubacteriales_genus	s__Clostridiales_bacterium	0.0	0.0	0.0	0.0	0.0	8.31356501026681e-07	0.0	0.0	0.0	0.0	0.0	0.0	0.00014580310900810881	0.00013772811805439378	0.0001462026393160506	1.1732702964656558e-06	0.0	1.8759583890151295e-06	0.0	0.0	0.0	2.4057032171213695e-06	1.169366720190993e-06	0.0	0.0	0.0	0.0	0.0	0.0	0.0
MGE1496451	k__Bacteria	p__Bacillota	c__Clostridia	o__Eubacteriales	f__Eubacteriaceae	g__Eubacterium	s__Eubacterium_sp.	0.0	0.0	0.0	0.000659704687445021	0.0002613351029691827	0.0008803681020482783	0.0	0.0	0.0	0.0	0.0	0.0	0.0	0.0	0.0	6.499680912432959e-06	3.4210287312632715e-06	1.5988355821567944e-06	2.4256933837822448e-05	0.0	3.6292445894017056e-06	1.7086039533025135e-06	0.0	2.0755078638994987e-06	0.0	0.0	0.0	0.0	0.0	0.0
MGE781510	k__Bacteria	p__Bacteroidota	c__Bacteroidia	o__Bacteroidales	f__Muribaculaceae	g__unclassified_Muribaculaceae_genus	s__Muribaculaceae_bacterium_Isolate-102_(HZI)	0.0	0.0	0.0	0.0005845373723112458	0.00048557290831977435	0.00037233573382920254	0.0	0.0	0.0	0.0	4.487456666778674e-07	0.0	0.0	0.0	0.0	0.0008201983055931638	0.00043051691709387554	0.002321985489890065	0.0011939277580832646	0.0	0.00041296552026586685	0.00038562800687991266	0.00043945565012839676	0.0008754563330197704	0.0	3.4196249490192303e-07	0.0	0.0	0.0	0.0
MGE472390	k__Bacteria	p__Bacillota	c__Clostridia	o__Eubacteriales	f__Eubacteriaceae	g__Eubacterium	s__Eubacterium_sp.	0.0	0.0	0.0	0.0	0.0	0.0	0.0	0.0	0.0	0.0	0.0	0.0	0.0	0.0	0.0	0.0	0.0	0.0	0.00026627538075347016	1.9710964805267253e-06	4.69177710460767e-06	0.0	0.0	8.29338350616508e-06	0.0	0.0	0.0	0.0	0.0	0.0
MGE519407	k__Bacteria	p__Bacillota	c__Clostridia	o__Eubacteriales	f__Clostridiaceae	g__Butyricicoccus	s__Butyricicoccus_sp._1XD8-22	0.0002511528048779517	0.00022018848452283276	0.0005180844040275735	0.00016250835520590463	2.1717814662172464e-05	3.762722896289764e-05	0.0	0.0	0.0	0.0	0.0	0.0	0.0	0.0	0.0	3.793018658229132e-05	6.255416957575231e-05	0.0001726110029259722	1.807100219707786e-05	8.56407436366784e-05	3.176877287132466e-05	1.994179948742934e-06	4.652798698431342e-06	3.29447510313868e-05	0.0	0.0	0.0	0.0	0.0	0.0
MGE1574331	k__Bacteria	p__Bacillota	c__Clostridia	o__Eubacteriales	f__Lachnospiraceae	g__unclassified_Lachnospiraceae_genus	s__Lachnospiraceae_bacterium	0.0001754736594496727	0.0004915185912188129	0.00032732197455042944	0.0	0.0	5.085620308983174e-06	0.0	0.0	0.0	0.0	0.0	0.0	0.0	0.0	0.0	0.0	0.0	1.4344646475670784e-06	0.0002667144673544598	3.0095078072740687e-06	8.68302426919643e-07	2.4527169598260283e-06	1.1922192091094863e-06	9.93136985353656e-07	0.0	0.0	0.0	0.0	0.0	0.0
MGE1641464	k__Bacteria	p__Bacillota	c__Clostridia	o__Eubacteriales	f__Clostridiaceae	g__Butyricicoccus	s__Butyricicoccus_sp._1XD8-22	7.50249789954804e-05	2.356000188560417e-05	3.0281077172955005e-05	8.184557894236048e-05	1.6153860003016584e-05	3.348367510705358e-05	7.05330266207161e-07	0.0	0.0	0.0	0.0	0.0	0.0	0.0	0.0	1.386134316087239e-05	8.6222511255755e-06	0.0001808307204535228	8.455033806473355e-06	3.011814701125461e-05	3.658812679354781e-06	8.612621241614248e-07	2.5118591308877043e-06	4.707939125707378e-06	0.0	0.0	0.0	0.0	0.0	0.0
MGE1674586	k__Bacteria	p__Bacillota	c__Clostridia	o__Eubacteriales	f__Eubacteriaceae	g__Eubacterium	s__Eubacterium_sp.	0.00021989594623808637	8.016018525310628e-06	0.0001675587632303056	1.153934439692061e-05	3.900503689781794e-06	0.0	0.0	0.0	0.0	0.0	0.0	0.0	0.0	0.0	0.0	0.0	0.0	9.897218172865476e-06	0.0	1.9775590919382883e-06	0.0	0.0	0.0	0.0	0.0	0.0	0.0	0.0	0.0	0.0
MGE967799	k__Bacteria	p__Bacillota	c__Clostridia	o__Eubacteriales	f__Lachnospiraceae	g__unclassified_Lachnospiraceae_genus	s__Lachnospiraceae_bacterium	0.0	0.0	0.0	3.097583372527737e-06	9.59785095105645e-07	0.0	0.0	0.0	0.0	0.0	0.0	0.0	0.0	0.0	0.0	1.1604916365202854e-06	0.0	0.0	1.6771017502249754e-05	6.569261444982574e-05	0.00014952297388933405	1.1897507640947154e-06	0.00010987990472016533	2.0715058761667682e-05	0.0	0.0	0.0	0.0	0.0	0.0
MGE990246	k__Bacteria	p__Bacillota	c__Clostridia	o__Eubacteriales	f__Oscillospiraceae	g__Oscillibacter	s__Oscillibacter_sp.	0.0	0.0	0.0	0.00020608568598287966	0.0006600564957794015	0.0003747889316646381	0.0	0.0	0.0	0.0	0.0	0.0	0.0	0.0	0.0	0.0010871781805738365	0.0009128100989052624	0.00023674319555461418	0.0	0.0	0.0	0.0	0.0	0.0	0.0	0.0	0.0	0.0	0.0	0.0
MGE510698	k__Bacteria	p__Bacillota	c__Clostridia	o__Eubacteriales	f__Oscillospiraceae	g__Anaerotruncus	s__Anaerotruncus_sp._X29	0.0005474528255937813	2.5080895057650203e-05	5.704011078205233e-05	0.00022004260338038113	8.786936912967602e-06	4.307838992065951e-05	0.0	0.0	0.0	0.0	0.0	0.0	0.0	0.0	0.0	1.6526886638109575e-05	1.076985327297982e-05	0.0	0.00029245807412915507	0.0008315972742791784	0.002673530607564314	1.5733318783126954e-05	3.2943800386308086e-05	3.822375196604275e-05	0.0	0.0	0.0	0.0	0.0	0.0
MGE144168	k__Bacteria	p__Actinomycetota	c__Coriobacteriia	o__Eggerthellales	f__Eggerthellaceae	g__unclassified_Eggerthellaceae_genus	s__Eggerthellaceae_bacterium	0.0	0.0	0.0	0.0004859006355842242	0.00027948812109254413	0.00010907029165130118	0.0	0.0	0.0	0.0	0.0	0.0	0.0	0.0	0.0	2.3590477793634995e-06	2.690255476245574e-06	9.42978673609081e-07	0.0	0.0	0.0	0.0	0.0	0.0	0.0	0.0	0.0	0.0	0.0	0.0
MGE1695414	k__Bacteria	p__unclassified_Bacteria_phylum	c__unclassified_Bacteria_class	o__unclassified_Bacteria_order	f__unclassified_Bacteria_family	g__unclassified_Bacteria_genus	s__bacterium_D16-54	0.0004391803368453988	4.821467182027428e-05	0.00014292873900646194	1.6300067419568886e-05	0.0	5.86253203928593e-06	0.0	0.0	0.0	0.0	0.0	0.0	0.0	0.0	0.0	2.1866017743744896e-05	3.100149167028512e-05	3.259959407566678e-05	1.3420849755512632e-05	2.9736508942046563e-06	5.705414046562276e-05	0.0	4.712057843727715e-06	1.0794346321910835e-05	0.0	0.0	0.0	0.0	0.0	0.0
MGE666303	k__Bacteria	p__Bacillota	c__Erysipelotrichia	o__Erysipelotrichales	f__Coprobacillaceae	g__Thomasclavelia	s__[Clostridium]_innocuum	0.0	0.0	0.0	0.0	0.0	0.0	0.0	0.0	0.0	0.0	0.0	0.0	0.0013262353159006093	0.0007495242353256522	0.0016005885733201624	0.0	6.750548463542135e-07	0.0	0.0	0.0	0.0	0.0	0.0	0.0	0.0	0.0	0.0	0.0	0.0	0.0
MGE256870	k__Bacteria	p__Bacteroidota	c__Bacteroidia	o__Bacteroidales	f__Muribaculaceae	g__unclassified_Muribaculaceae_genus	s__Muribaculaceae_bacterium	0.0	0.0	0.0	0.0016215249093548961	0.0013220007530528046	0.0010612390764498404	0.0	0.0	0.0	0.0	0.0	0.0	0.0	0.0	7.170322376559741e-07	0.0	0.0	0.0	0.0	0.0	0.0	0.004342464467205791	0.005559725403113526	0.004930021815472017	0.0	0.0	0.0	0.0	0.0	0.0
MGE1525623	k__Bacteria	p__Bacteroidota	c__Bacteroidia	o__Bacteroidales	f__Porphyromonadaceae	g__unclassified_Porphyromonadaceae_genus	s__Porphyromonadaceae_bacterium	0.0	0.0	0.0	1.3716105983299174e-05	3.6778244807814726e-05	7.478370424816593e-05	0.0	0.0	0.0	0.0	0.0	0.0	0.0	0.0	0.0	0.0	0.0	0.0011480664289997184	0.0	0.0	0.0	0.0	0.0	0.0	0.0	0.0	0.0	0.0	0.0	0.0
MGE1513933	k__Bacteria	p__Bacillota	c__Clostridia	o__Eubacteriales	f__Lachnospiraceae	g__unclassified_Lachnospiraceae_genus	s__Lachnospiraceae_bacterium	0.00011147904877960656	7.561502010988893e-06	0.0001446853431580719	3.6943205679363446e-06	0.0	8.406128414504831e-07	0.0	0.0	0.0	0.0	0.0	0.0	0.0	0.0	0.0	0.0	2.705786848067198e-06	1.1381072090387872e-05	1.2246053722555855e-06	2.984687124327478e-06	0.0	0.0	2.8377275360742088e-05	0.0	0.0	0.0	0.0	0.0	0.0	0.0
MGE1113116	k__Bacteria	p__Bacillota	c__Clostridia	o__Eubacteriales	f__Lachnospiraceae	g__unclassified_Lachnospiraceae_genus	s__Lachnospiraceae_bacterium	1.5362076030375954e-05	3.134468782333003e-05	0.0004906489496368038	0.0	0.0	8.430463773852034e-07	0.0	0.0	0.0	0.0	0.0	0.0	0.0	0.0	0.0	0.0	0.0	0.0	0.0	0.0	0.0	0.0	0.0	0.0	0.0	0.0	0.0	0.0	0.0	0.0
MGE818548	k__Bacteria	p__Bacteroidota	c__Bacteroidia	o__Bacteroidales	f__Muribaculaceae	g__unclassified_Muribaculaceae_genus	s__Muribaculaceae_bacterium_Isolate-037_(Harlan)	0.0	0.0	0.0	0.00011080447519495433	3.2525741207666734e-05	1.0133319671171938e-05	0.0	0.0	0.0	2.4199486593270226e-07	0.0	0.0	0.0	0.0	0.0	0.003469153218949568	0.001901322455692124	0.0031450092689570604	0.0003696707714705048	2.348658623275506e-05	0.000172580502767182	0.003387198904064468	0.004373385030115333	0.0048363549587832864	0.0	0.0	0.0	0.0	0.0	8.088182842383509e-07
MGE1052968	k__Bacteria	p__Bacillota	c__Clostridia	o__Eubacteriales	f__Oscillospiraceae	g__Acutalibacter	s__Acutalibacter_muris	0.0	0.0	0.0	0.0	9.872644194053504e-07	0.0	0.0	0.0	0.0	0.0	0.0	0.0	0.0	0.0	0.0	1.1937173306779205e-05	1.9058394915328086e-05	6.107684607289756e-05	2.710900274267033e-05	1.7018496085809166e-05	6.065506787216676e-06	0.00011177502731788089	1.1897457252731594e-06	1.9821530703531476e-06	0.0	0.0	0.0	0.0	0.0	0.0
MGE396778	k__Bacteria	p__Bacillota	c__Bacilli	o__Lactobacillales	f__Enterococcaceae	g__Enterococcus	s__Enterococcus_faecalis	0.0033816162448252513	0.0009469857085184466	0.002820771553877376	0.0002991930539956321	9.887343464297984e-05	8.289843638104182e-05	0.0	0.0	0.0	0.0	0.0	0.0	0.0	0.0	0.0	0.0002928002922790389	0.0003710911501378383	0.0001139740603644352	0.00026858997495154594	0.00032168294562196154	0.0009067720835540807	6.903762352328094e-05	0.00034917186321194583	0.00013747112499819236	0.0	0.0	0.0	0.0	0.0	0.0
MGE1403330	k__Bacteria	p__Bacillota	c__Clostridia	o__Eubacteriales	f__unclassified_Eubacteriales_family	g__unclassified_Eubacteriales_genus	s__Clostridiales_bacterium	0.0	0.0	0.0	0.0	0.0	0.0	0.0	0.0	0.0	0.0	0.0	0.0	0.000133903253815172	0.00014687820333990768	0.00016402401442759784	2.3785521016401724e-06	0.0	1.9015502149090942e-06	0.0	0.0	0.0	0.0	0.0	0.0	0.0	0.0	0.0	0.0	0.0	0.0
MGE861580	k__Bacteria	p__Bacillota	c__Clostridia	o__Eubacteriales	f__Lachnospiraceae	g__unclassified_Lachnospiraceae_genus	s__Lachnospiraceae_bacterium	0.0002809750184930293	0.00029006253856860573	0.000362066169160143	1.0140344344553025e-05	1.6371380165827254e-05	1.2751164348524323e-06	0.0	0.0	0.0	0.0	0.0	0.0	0.0	0.0	0.0	2.3993817906036597e-06	5.47250467603249e-06	1.198876660202538e-05	0.0	0.0	0.0	6.969650604843423e-06	1.1956994153078879e-05	3.087711757424597e-05	0.0	0.0	0.0	0.0	0.0	0.0
MGE683692	k__Bacteria	p__Bacillota	c__Clostridia	o__Eubacteriales	f__Lachnospiraceae	g__unclassified_Lachnospiraceae_genus	s__Lachnospiraceae_bacterium	0.0002979196974764106	0.0005605816932048994	0.0008773027010026838	1.537478363949127e-05	1.47844278216667e-06	2.1955525954205866e-05	6.670542658454634e-07	0.0	0.0	0.0	0.0	0.0	0.0	0.0	0.0	3.575218020215975e-06	1.0192936681694732e-05	1.04801884151856e-05	2.460371191151446e-06	9.994292013938324e-06	0.0	4.0726210220806397e-07	2.969435789051693e-06	1.5336231968318523e-05	0.0	0.0	0.0	0.0	3.7169796456014215e-07	0.0
MGE984614	k__Bacteria	p__Bacillota	c__Clostridia	o__Eubacteriales	f__Oscillospiraceae	g__unclassified_Oscillospiraceae_genus	s__Oscillospiraceae_bacterium	0.0	0.0	0.0	1.552917477227277e-05	0.00011647654742247976	0.00012452676841654542	0.0	0.0	0.0	0.0	0.0	0.0	0.0	0.0	0.0	6.379644964330157e-05	6.177175518730816e-06	2.165201345647797e-05	0.00011307104205962401	0.00010145126370818138	5.854138559066806e-05	3.12627340248955e-05	0.00012236957915759335	0.00010093637632942671	0.0	0.0	0.0	0.0	0.0	0.0
MGE140684	k__Bacteria	p__Bacillota	c__Clostridia	o__Eubacteriales	f__Oscillospiraceae	g__unclassified_Oscillospiraceae_genus	s__Oscillospiraceae_bacterium	0.00011752717239989464	3.48099296932459e-05	0.00027766734962349286	1.3398431708012737e-05	9.963598202541434e-07	5.9754618859388415e-06	0.0	0.0	0.0	0.0	0.0	0.0	0.0	0.0	0.0	6.023573632608433e-07	0.0	1.974391214033386e-05	0.0	5.051553794314723e-06	0.0	2.058481396001395e-06	0.0	1.6503416424328503e-05	0.0	0.0	0.0	0.0	0.0	0.0
MGE798001	k__Bacteria	p__Actinomycetota	c__Coriobacteriia	o__Coriobacteriales	f__Atopobiaceae	g__unclassified_Atopobiaceae_genus	s__Atopobiaceae_bacterium_FL090493	0.0	0.0	0.0	0.0	0.0	0.0	0.0	0.0	0.0	0.0	0.0	0.0	0.0	0.0	0.0	7.529467040760542e-05	0.0001600541471764205	9.101461937861218e-05	0.0	0.0	0.0	0.0008419188909645707	0.0011502768574523307	0.0007436539461508024	0.0	0.0	0.0	0.0	0.0	0.0
MGE1135551	k__Bacteria	p__Bacillota	c__Clostridia	o__Eubacteriales	f__Lachnospiraceae	g__unclassified_Lachnospiraceae_genus	s__Lachnospiraceae_bacterium	0.0006942839228370715	5.1732662933130385e-06	0.001016092120779198	8.124110432179708e-06	3.0207032383837002e-06	0.0	0.0	0.0	0.0	0.0	0.0	0.0	0.0	0.0	0.0	1.2174603330231858e-06	0.0	0.0	1.2567363638255588e-06	8.219046907289855e-05	6.49545701441041e-05	4.576571249273352e-06	2.6695014115100684e-05	3.5377615633577655e-05	0.0	0.0	0.0	0.0	0.0	0.0
MGE629591	k__Bacteria	p__Bacteroidota	c__Bacteroidia	o__Bacteroidales	f__Muribaculaceae	g__unclassified_Muribaculaceae_genus	s__Muribaculaceae_bacterium_Isolate-013_(NCI)	0.0	0.0	0.0	0.00012873592130601894	0.00019477073243861993	0.0003007110236748133	0.0	0.0	0.0	0.0	0.0	0.0	0.0	7.40278973479091e-07	0.0	0.00113149180037863	0.0005067513994336289	0.0008857034348540751	0.0	0.0	0.0	0.000566044956965911	5.5511452484756936e-05	0.00032721167651596775	0.0	0.0	0.0	0.0	0.0	0.0
MGE1305522	k__Bacteria	p__Bacillota	c__Clostridia	o__Eubacteriales	f__Clostridiaceae	g__unclassified_Clostridiaceae_genus	s__Clostridiaceae_bacterium	0.0	0.0	0.0	0.0001732892521875981	2.822171009121317e-05	5.988983004074907e-05	0.0	0.0	0.0	0.0	0.0	0.0	0.0	0.0	0.0	0.00010551981973607507	0.001180597015158955	0.00015444751723634636	1.4089665824947935e-05	8.497008463280827e-05	6.097130910194865e-06	3.1216194226836926e-05	3.139365545155089e-06	5.230279817026736e-06	0.0	0.0	0.0	0.0	0.0	0.0
MGE975304	k__Bacteria	p__Bacillota	c__Clostridia	o__Eubacteriales	f__Oscillospiraceae	g__Ruminiclostridium	s__Ruminiclostridium_sp.	0.001505115233501063	0.00023782535465449899	6.607569814657708e-05	2.146445612996858e-05	8.978517927422243e-06	2.521397951583394e-05	0.0	0.0	0.0	0.0	0.0	0.0	0.0	0.0	0.0	0.00010614824800426554	0.0	1.4947101579226207e-05	1.2451438271361826e-06	3.540535565021589e-06	4.3779189449512394e-07	0.0001141833157150037	1.0819951690220055e-05	0.0	0.0	0.0	0.0	0.0	0.0	0.0
MGE710073	k__Bacteria	p__Bacillota	c__Clostridia	o__Eubacteriales	f__Oscillospiraceae	g__unclassified_Oscillospiraceae_genus	s__Oscillospiraceae_bacterium	0.00024151763443592972	9.86678575917058e-06	3.72623149063641e-05	1.0873561569663352e-06	1.0107507437412464e-06	0.0	0.0	0.0	0.0	0.0	0.0	0.0	0.0	0.0	0.0	0.0	2.9964520346453598e-05	5.666765043589118e-05	6.307706091163541e-07	8.199225461902163e-06	0.0	1.670570458335202e-06	0.0	0.0	0.0	0.0	0.0	0.0	0.0	0.0
MGE877022	k__Bacteria	p__Bacillota	c__Clostridia	o__Eubacteriales	f__Oscillospiraceae	g__Flavonifractor	s__Flavonifractor_sp.	0.00013570811472739838	0.00016077949757490877	0.0003803487630902353	8.361985672439711e-05	2.523660639336969e-05	1.599999728450246e-05	0.0	0.0	0.0	0.0	0.0	0.0	0.0	0.0	0.0	2.319063070502417e-05	5.567698860044934e-06	0.00021662424550489005	2.0158968368059706e-05	5.578612813872583e-05	2.6579558804519406e-06	1.167910904219239e-05	7.907240893680121e-06	3.648103529568076e-05	0.0	0.0	0.0	0.0	0.0	0.0
MGE780960	k__Bacteria	p__unclassified_Bacteria_phylum	c__unclassified_Bacteria_class	o__unclassified_Bacteria_order	f__unclassified_Bacteria_family	g__unclassified_Bacteria_genus	s__bacterium_0.1xD8-71	0.0	0.0	0.0	0.001744577467033156	0.0009249012586695769	0.0024209142808557568	0.0	0.0	0.0	0.0	0.0	0.0	0.0	0.0	0.0	0.0	0.0	0.0	0.0	0.0	0.0	0.0	0.0	0.0	0.0	0.0	0.0	0.0	0.0	0.0
MGE1015945	k__Bacteria	p__Bacillota	c__Clostridia	o__Eubacteriales	f__Lachnospiraceae	g__Lachnoclostridium	s__Lachnoclostridium_sp._YL32	0.0	0.0	0.0	0.0	0.0	0.0	0.0	0.0	0.0	0.0	0.0	0.0	0.0009923052992282615	0.0007717711484447229	0.0020713574666412233	0.0	0.0	0.0	0.0	0.0	0.0	0.0	0.0	0.0	0.0	0.0	7.102046381487774e-07	0.0	0.0	0.0
MGE1664108	k__Bacteria	p__Bacillota	c__Clostridia	o__Eubacteriales	f__Clostridiaceae	g__unclassified_Clostridiaceae_genus	s__Clostridiaceae_bacterium	0.00017746096319995615	5.322682837923966e-06	5.691117143520949e-05	8.173004449488036e-05	6.47489273612181e-06	4.807750331409014e-06	0.0	0.0	0.0	0.0	0.0	0.0	0.0	6.382085780066474e-07	0.0	0.0002974980945486682	1.90465402222437e-05	0.00043394811036463185	2.9093264422508884e-05	3.414087866270818e-05	8.183340797101163e-05	1.4268950866912428e-06	2.3928739314909736e-05	2.6432903018198134e-05	0.0	0.0	0.0	0.0	0.0	0.0
MGE1098888	k__Bacteria	p__unclassified_Bacteria_phylum	c__unclassified_Bacteria_class	o__unclassified_Bacteria_order	f__unclassified_Bacteria_family	g__unclassified_Bacteria_genus	s__bacterium_D16-76	0.0	0.0	0.0	0.0	0.0	0.0	0.0	0.0	0.0	0.0	0.0	0.0	0.0	0.0	0.0	5.180671796389402e-05	0.0023155869774263427	9.931686355368414e-05	0.0	0.0	7.674631888062262e-07	3.6131228031248306e-07	1.0537622925058123e-06	0.0	0.0	0.0	0.0	0.0	0.0	0.0
MGE224492	k__Bacteria	p__Bacillota	c__Erysipelotrichia	o__Erysipelotrichales	f__Erysipelotrichaceae	g__unclassified_Erysipelotrichaceae_genus	s__Erysipelotrichaceae_bacterium	0.00014847917199891937	0.0001149978430837894	7.503764045318434e-05	1.099500169028674e-06	0.0	0.0	0.0	0.0	0.0	0.0	0.0	0.0	0.0	0.0	0.0	1.2357640751433797e-06	1.4092639833683324e-06	3.951761142495789e-06	1.3394121259045469e-05	2.0726993918940823e-06	0.0	0.0	0.0	0.0	0.0	0.0	0.0	0.0	0.0	0.0
MGE1349985	k__Bacteria	p__Bacillota	c__Bacilli	o__Lactobacillales	f__Lactobacillaceae	g__Ligilactobacillus	s__Ligilactobacillus_murinus	0.0	0.0	0.0	0.0004007678116109517	0.00038581979689196846	0.0014842070481860094	0.0	0.0	0.0	0.0	0.0	0.0	0.0	0.0	0.0	0.0	0.0	0.0	0.0	0.0	0.0	0.0	0.0	0.0	0.0	0.0	0.0	0.0	0.0	0.0
MGE1547996	k__Bacteria	p__unclassified_Bacteria_phylum	c__unclassified_Bacteria_class	o__unclassified_Bacteria_order	f__unclassified_Bacteria_family	g__unclassified_Bacteria_genus	s__bacterium_D16-76	0.0	0.0	0.0	0.00011776343593433219	7.453970083856185e-05	2.9559143820607082e-05	0.0	0.0	0.0	0.0	0.0	0.0	0.0	0.0	0.0	0.000799814118340167	0.0008110881865524026	9.840352155368406e-05	1.063253858832723e-06	4.3190513644194616e-07	1.8691974013083973e-06	0.0	1.539896454300921e-06	0.0	0.0	0.0	0.0	0.0	0.0	0.0
MGE1045114	k__Bacteria	p__Bacillota	c__Clostridia	o__Eubacteriales	f__Lachnospiraceae	g__Blautia	s__Blautia_wexlerae	0.0	0.0	0.0	0.0	0.0	0.0	0.0	0.0	0.0	0.0	0.0	0.0	0.0	0.0	0.0	0.00018051875603384792	8.698453079844839e-06	0.0	0.0	1.0661167000285955e-06	0.0	8.688738088645748e-07	0.0	0.0	0.0	0.0	0.0	0.0	0.0	0.0
MGE176873	k__Bacteria	p__Bacillota	c__Clostridia	o__Eubacteriales	f__Lachnospiraceae	g__Dorea	s__Dorea_sp.	1.1613552138981185e-05	0.0	1.9307833873999798e-05	4.099850500409258e-05	1.1330034527461402e-05	8.383384560569484e-06	0.0	0.0	0.0	0.0	0.0	0.0	0.0	0.0	0.0	3.113483513997606e-05	3.7636499420761545e-05	3.882990234301706e-05	3.856711724311422e-06	2.1932928110588284e-05	1.4916195262441011e-05	0.00010299464630507552	0.0006237280592852503	0.000453917343485482	0.0	0.0	0.0	0.0	0.0	0.0
MGE1249999	k__Bacteria	p__Bacillota	c__Clostridia	o__Eubacteriales	f__Lachnospiraceae	g__unclassified_Lachnospiraceae_genus	s__Lachnospiraceae_bacterium	0.0	0.0	3.204101742021518e-07	1.9307602106132835e-05	2.1024051138241954e-05	0.0004024252811883531	0.0	0.0	0.0	0.0	0.0	0.0	0.0	0.0	0.0	0.0	0.0	0.0	1.2800293222930153e-06	1.0399233155882377e-06	0.0	0.0	0.0	0.0	0.0	0.0	0.0	0.0	0.0	0.0
MGE1715063	k__Bacteria	p__unclassified_Bacteria_phylum	c__unclassified_Bacteria_class	o__unclassified_Bacteria_order	f__unclassified_Bacteria_family	g__unclassified_Bacteria_genus	s__bacterium_J10(2018)	0.0006455026605371118	0.0015671663983512663	0.0003205603013119732	0.00013991938636912925	0.0001285135586639819	0.0001821814077859388	0.0	0.0	0.0	0.0	0.0	0.0	0.0	0.0	0.0	0.0009853709312339374	0.0008817504901335684	0.0014318405003810012	0.0	0.0	0.0	0.002578745466923727	0.0017732398701164002	0.0040184735254792	0.0	0.0	0.0	0.0	0.0	0.0
MGE46257	k__Bacteria	p__unclassified_Bacteria_phylum	c__unclassified_Bacteria_class	o__unclassified_Bacteria_order	f__unclassified_Bacteria_family	g__unclassified_Bacteria_genus	s__bacterium_J10(2018)	0.0	0.0	0.0	0.000830407895587492	0.0007372646978690985	0.0006316560704862763	0.0	0.0	5.82904338764369e-07	0.0	0.0	0.0	0.0	0.0	0.0	0.002390505850663799	0.0016353929754949388	0.004449920049074189	0.0	0.0	0.0	0.008150029719026437	0.008604353803371104	0.005866395646634717	0.0	0.0	0.0	8.750648659701148e-07	0.0	0.0
MGE1687499	k__Bacteria	p__Bacillota	c__Clostridia	o__Eubacteriales	f__Eubacteriaceae	g__Eubacterium	s__Eubacterium_sp.	0.00014411400478920068	7.800505309714929e-05	1.3268212479232346e-06	0.0	0.0	0.0	0.0	0.0	0.0	0.0	0.0	0.0	0.0	0.0	0.0	0.00022272869079117011	0.00034403397591305094	0.0003971758006108418	0.0	0.0	0.0	0.0	8.956274156786347e-06	0.0	0.0	0.0	0.0	0.0	0.0	0.0
MGE177135	k__Bacteria	p__unclassified_Bacteria_phylum	c__unclassified_Bacteria_class	o__unclassified_Bacteria_order	f__unclassified_Bacteria_family	g__unclassified_Bacteria_genus	s__bacterium_J10(2018)	0.00042921166580460923	0.0009401764547549509	0.00018754134753300633	7.429760810461242e-05	7.42559879658808e-05	7.429663585037308e-05	0.0	0.0	0.0	0.0	0.0	0.0	0.0	0.0	0.0	0.00040622601968707135	0.0004539515484025441	0.0006711042568430419	6.481161125534255e-07	0.0	0.0	0.002552878490585052	0.0017283822000486175	0.004097242770675637	0.0	0.0	0.0	0.0	0.0	0.0
MGE1496133	k__Bacteria	p__Bacillota	c__Clostridia	o__Eubacteriales	f__Lachnospiraceae	g__unclassified_Lachnospiraceae_genus	s__Lachnospiraceae_bacterium_MD335	0.0	0.0	0.0	1.116769805191428e-06	3.1142765062393907e-06	0.000329074987779863	0.0	0.0	0.0	0.0	0.0	0.0	0.0	0.0	0.0	0.0	0.0	3.01037301692742e-06	0.0	4.210509759449758e-06	0.0	0.0	0.0	1.0421005452772876e-06	0.0	0.0	0.0	0.0	0.0	0.0
MGE1059892	k__Bacteria	p__Bacillota	c__Bacilli	o__Lactobacillales	f__Lactobacillaceae	g__Ligilactobacillus	s__Ligilactobacillus_murinus	0.00016781686309181025	7.952806945022326e-05	0.00022677902561272852	1.955365406566322e-05	1.114017687643445e-05	5.827116616560398e-05	0.0	0.0	0.0	0.0	0.0	0.0	0.0	0.0	0.0	7.089351323148813e-07	1.6169376802767261e-06	5.667631801213773e-06	7.610780554037917e-05	6.896603319149989e-05	2.881788340501171e-05	2.2288818569537827e-05	2.8263057643255936e-05	1.4126137701974628e-05	0.0	0.0	0.0	0.0	0.0	0.0
MGE1071726	k__Bacteria	p__Bacillota	c__Clostridia	o__Eubacteriales	f__Oscillospiraceae	g__Anaerotruncus	s__Anaerotruncus_colihominis	0.00015293608573352025	3.311571120653675e-06	2.790445263252796e-05	6.438713838135408e-05	5.985099508508055e-06	2.4061078670968024e-05	0.0	0.0	0.0	0.0	0.0	0.0	0.0	0.0	0.0	0.0007281213752224061	7.617878993687642e-06	1.2905925805542554e-05	2.298504665417798e-06	1.3071481923493019e-05	0.0	5.707028142784054e-06	5.548156342701847e-06	1.2478589424136931e-05	0.0	0.0	0.0	0.0	0.0	0.0
MGE1681411	k__Bacteria	p__Bacillota	c__Clostridia	o__Eubacteriales	f__Lachnospiraceae	g__unclassified_Lachnospiraceae_genus	s__Lachnospiraceae_bacterium	0.0	0.0	0.0	0.0001052053941395674	0.0001739112291344446	0.00065775728644238	0.0	0.0	0.0	0.0	0.0	0.0	0.0	0.0	0.0	4.08367663950347e-05	1.3901553191870668e-05	0.0	0.0	0.0	0.0	0.0	0.0	1.0120739193964165e-06	0.0	0.0	0.0	0.0	0.0	0.0
MGE255151	k__Viruses	p__Uroviricota	c__Caudoviricetes	o__unclassified_Caudoviricetes_order	f__unclassified_Caudoviricetes_family	g__unclassified_Caudoviricetes_genus	s__Caudoviricetes_sp.	0.0	0.0	0.0	0.0	0.0	0.0	0.0	0.0	0.0	0.0	0.0	0.0	0.0	0.0	0.0	0.0	0.0	0.0	0.0	0.0	0.0	0.00033466430165442315	8.239331028472168e-06	5.279607537081218e-06	0.0	0.0	0.0	0.0	0.0	0.0
MGE1113817	k__Bacteria	p__Bacillota	c__Clostridia	o__Eubacteriales	f__Lachnospiraceae	g__unclassified_Lachnospiraceae_genus	s__Lachnospiraceae_bacterium	2.8169443101054865e-05	2.153135755367452e-06	0.0003652929943770477	1.5779352491846122e-05	7.857685768714975e-06	5.3856965403366495e-06	7.090572425147285e-07	0.0	0.0	0.0	0.0	0.0	0.0	0.0	0.0	1.836831885536765e-05	1.5168669665105908e-05	1.7216523445113754e-05	0.0	1.062361114999873e-05	3.0344703704305354e-05	4.76197175783044e-06	3.8508260473889736e-05	9.991500340320414e-06	0.0	0.0	0.0	0.0	0.0	0.0
MGE483426	k__Bacteria	p__unclassified_Bacteria_phylum	c__unclassified_Bacteria_class	o__unclassified_Bacteria_order	f__unclassified_Bacteria_family	g__unclassified_Bacteria_genus	s__bacterium_D16-54	0.00019493952513941482	1.665014392724341e-05	8.589695601545912e-05	2.305472147044132e-05	9.931203375345121e-06	3.582576696867174e-06	0.0	0.0	0.0	0.0	0.0	0.0	0.0	0.0	0.0	1.3903974708379468e-05	2.5225577628482365e-05	2.5768052335579963e-05	7.111024055831672e-05	4.823124129766888e-05	4.174699640674395e-05	6.047376979887403e-06	5.291127518108489e-05	5.614431153909999e-05	0.0	0.0	0.0	0.0	0.0	0.0
MGE1633913	k__Bacteria	p__Bacillota	c__Bacilli	o__Lactobacillales	f__Lactobacillaceae	g__Lactobacillus	s__Lactobacillus_johnsonii	0.0	0.0	0.0	0.0006506023902560595	0.0009008722704091012	0.00021379900814133912	0.0	0.0	0.0	0.0	0.0	0.0	0.0	0.0	0.0	4.617649296089853e-05	1.0099105485035331e-05	0.0001506986907453605	0.0	0.0	0.0	6.614731721799946e-05	5.9262312357823556e-05	0.000154401356251981	0.0	0.0	3.660333491250515e-07	0.0	0.0	0.0
MGE976316	k__Bacteria	p__Bacillota	c__Bacilli	o__Lactobacillales	f__Lactobacillaceae	g__Ligilactobacillus	s__Ligilactobacillus_murinus	0.0001200337396032227	5.40953257461941e-05	0.0002092371987955877	0.00024872379188651205	0.00024476906252186804	0.0009797195022970364	0.0	0.0	0.0	2.665034700554486e-07	0.0	0.0	0.0	0.0	0.0	0.0	0.0	0.0	6.435183910432951e-05	5.613308699835779e-05	2.5722271027384585e-05	2.3770952500321225e-05	1.635086221434942e-05	1.5254982799661315e-05	0.0	0.0	0.0	0.0	0.0	0.0
MGE369574	k__Bacteria	p__Bacteroidota	c__Bacteroidia	o__Bacteroidales	f__Muribaculaceae	g__unclassified_Muribaculaceae_genus	s__Muribaculaceae_bacterium_Isolate-080_(Janvier)	0.0	0.0	0.0	0.0005054886522906849	0.00024412574395556177	0.00031620824289138296	0.0	0.0	0.0	0.0	0.0	0.0	0.0	0.0	0.0	0.0003821423163491043	0.0004770576254661284	0.000551636906138941	0.0	0.0	0.0	0.002501646823095638	0.003475921417764404	0.004012270133746957	0.0	0.0	0.0	0.0	0.0	0.0
MGE1631439	k__Bacteria	p__Bacteroidota	c__Bacteroidia	o__Bacteroidales	f__Muribaculaceae	g__unclassified_Muribaculaceae_genus	s__Muribaculaceae_bacterium_Isolate-077_(Janvier)	0.0	0.0	0.0	0.00010170740636418887	8.193640863568113e-05	3.599975524092577e-05	0.0	0.0	0.0	0.0	0.0	0.0	0.0	0.0	0.0	0.0	0.0	0.0	0.0014546784444834935	0.004487051021299712	0.0033186394166012795	0.003463311246283795	0.004145223809956192	0.003620177238887169	0.0	0.0	0.0	0.0	0.0	0.0
MGE109776	k__Bacteria	p__Bacillota	c__Clostridia	o__Eubacteriales	f__Oscillospiraceae	g__Ruminococcus	s__Ruminococcus_sp.	0.0	0.0	0.0	8.773141687698175e-05	0.00014472998907678094	0.00015240659092004077	0.0	0.0	0.0	0.0	0.0	0.0	0.0	0.0	0.0	0.0021422033078071934	0.004002411625641697	0.00046518256757392803	0.0	0.0	0.0	0.0	0.0	0.0	0.0	0.0	0.0	0.0	0.0	0.0
MGE676378	k__Bacteria	p__Bacteroidota	c__Bacteroidia	o__Bacteroidales	f__Bacteroidaceae	g__Bacteroides	s__Bacteroides_thetaiotaomicron	0.00018959226460103562	0.0002597151055114169	4.859365610161256e-05	0.0	0.0	0.0	0.0	0.0	0.0	0.0	0.0	0.0	0.0	0.0	0.0	4.066231472697933e-05	5.7964073379531404e-05	1.4222150966897387e-05	0.0	0.0	0.0	0.00028399624003250625	1.3931165714218842e-05	4.219954858260677e-06	0.0	0.0	0.0	0.0	0.0	0.0
MGE162463	k__Bacteria	p__Bacteroidota	c__Bacteroidia	o__Bacteroidales	f__Muribaculaceae	g__unclassified_Muribaculaceae_genus	s__Muribaculaceae_bacterium_Isolate-037_(Harlan)	0.0	0.0	0.0	6.568978354996799e-05	2.579337506362341e-05	1.1274812724100784e-05	0.0	0.0	0.0	0.0	0.0	0.0	0.0	3.891377966783895e-07	0.0	0.0017833978462275385	0.0009994724654576537	0.001967657061224373	0.00032127603220242915	9.60778709269133e-06	0.00013444375995394842	0.002516553621555129	0.0020248629946290576	0.002838186657023107	0.0	0.0	0.0	0.0	0.0	0.0
MGE1488532	k__Bacteria	p__Bacillota	c__Clostridia	o__Eubacteriales	f__Lachnospiraceae	g__unclassified_Lachnospiraceae_genus	s__Lachnospiraceae_bacterium	0.00026735588157487407	1.847246935721583e-05	0.00018501195481041583	1.080735366143918e-05	0.0	0.0	0.0	0.0	0.0	0.0	0.0	0.0	0.0	0.0	0.0	0.0	0.0	1.5843927673979782e-05	3.299631141910884e-05	1.9300976737317693e-05	6.960891122472472e-06	0.0	2.5486997314740575e-06	0.0	0.0	0.0	0.0	0.0	0.0	0.0
MGE354323	k__Bacteria	p__Bacteroidota	c__Bacteroidia	o__Bacteroidales	f__Muribaculaceae	g__unclassified_Muribaculaceae_genus	s__Muribaculaceae_bacterium_S4	0.0	0.0	0.0	0.005707512206621444	0.007206535315432825	0.005490075472941885	0.0	0.0	0.0	0.0	0.0	0.0	0.0	7.803473118839042e-07	0.0	0.002127012038640265	0.004127157747040652	0.0026953202518630558	0.004581641777460332	0.0014508914134557527	0.005443021563157822	0.013889883589434486	0.010681090043139824	0.008402117343509442	0.0	0.0	3.6928120492917795e-07	8.93311560158489e-07	3.9808291324231723e-07	0.0
MGE1161996	k__Bacteria	p__Bacillota	c__Clostridia	o__Eubacteriales	f__Clostridiaceae	g__Hungatella	s__unclassified_Hungatella_species	0.00024043728629433294	2.495888590992191e-05	9.700194035499499e-05	2.2722027461151825e-06	0.0	9.047874569540266e-07	0.0	0.0	0.0	0.0	0.0	0.0	0.0	0.0	0.0	1.2769013612666612e-06	1.4561768989265325e-06	0.0	0.0	2.1416973743139915e-06	1.3439803099314357e-05	0.0	1.2726529950769262e-06	8.4811165549065e-06	0.0	0.0	0.0	0.0	0.0	8.666166614076248e-07
MGE1229594	k__Bacteria	p__Bacteroidota	c__Bacteroidia	o__Bacteroidales	f__Bacteroidaceae	g__Bacteroides	s__Bacteroides_acidifaciens	0.004629653165605237	0.005657806743694374	0.0010428076083103914	0.0	0.0	0.0	0.0	0.0	0.0	0.0	0.0	0.0	0.0	0.0	0.0	0.0010623526927249938	0.001193271249703979	0.0002858288276072243	0.0	0.0	0.0	8.30568411732995e-06	0.0	0.0	0.0	0.0	3.701021947133691e-07	0.0	0.0	0.0
MGE480541	k__Bacteria	p__Bacillota	c__Clostridia	o__Eubacteriales	f__Lachnospiraceae	g__Dorea	s__Dorea_sp.	1.289198764887418e-05	0.0	1.0614569983385877e-05	4.6829581496407356e-05	1.592575134382125e-05	1.3644485545632006e-06	0.0	0.0	0.0	0.0	0.0	0.0	0.0	0.0	0.0	1.6688605073689978e-05	2.781551294616157e-05	3.54071450156952e-05	4.638035741641804e-06	2.6914570416830788e-05	1.0250308212476195e-05	8.817906008959551e-05	0.0003748840468483428	0.000279776792979063	0.0	0.0	0.0	0.0	0.0	0.0
MGE64379	k__Bacteria	p__Bacillota	c__Clostridia	o__Eubacteriales	f__Oscillospiraceae	g__Oscillibacter	s__Oscillibacter_sp.	0.0	0.0	0.0	0.00024418336461661476	0.0008308438858240964	0.0004608909683207397	0.0	0.0	0.0	0.0	0.0	0.0	0.0	0.0	0.0	0.0013336644194342291	0.0010510766839601517	0.0003458108835700638	0.0	0.0	0.0	0.0	0.0	0.0	0.0	0.0	0.0	0.0	0.0	0.0
MGE993351	k__Bacteria	p__Bacteroidota	c__Bacteroidia	o__Bacteroidales	f__Tannerellaceae	g__Parabacteroides	s__Parabacteroides_goldsteinii	1.018852229842259e-05	1.8654872555536628e-05	5.671892850328934e-06	0.0	0.0	0.0	0.0	0.0	0.0	0.0	0.0	0.0	7.733105995714625e-07	0.0	3.905379804288709e-07	6.456146245363079e-07	0.0	0.0	0.002893027133826668	0.0003124064064584916	0.001133175588025478	7.854455440843241e-05	5.147732850822827e-05	3.3769109141799644e-05	0.0	0.0	0.0	0.0	4.0272840504855616e-07	0.0
MGE1361285	k__Bacteria	p__Bacillota	c__Clostridia	o__Eubacteriales	f__Oscillospiraceae	g__Flavonifractor	s__Flavonifractor_plautii	0.007401080932133292	0.002021207386581841	0.0062980705362690416	0.0016787968038646354	0.000512735930547131	0.00040514798237170727	6.472720401857319e-06	0.0	0.0	0.0	0.0	0.0	0.0	0.0	0.0	0.0003944598666586301	0.0003524003376794084	0.0004935747902010227	0.002224266763057658	0.001802731916119501	0.0036248552944380423	0.0013901705416864776	0.003669589756858542	0.0008848843886059905	0.0	0.0	0.0	0.0	0.0	3.924159455864763e-06
MGE431713	k__Bacteria	p__Bacteroidota	c__Bacteroidia	o__Bacteroidales	f__Tannerellaceae	g__Parabacteroides	s__Parabacteroides_sp._HGS0025	0.0	0.0	0.0	0.0	0.0	0.0	0.0	0.0	0.0	0.0	0.0	0.0	0.0	0.0	0.0	0.00031340442541843825	0.00045762714051837325	0.0005207377324375583	6.670413359658121e-07	0.0	0.0	0.0	0.0	0.0	8.95252106551614e-07	0.0	0.0	0.0	0.0	0.0
MGE451980	k__Bacteria	p__Bacillota	c__Clostridia	o__Eubacteriales	f__Lachnospiraceae	g__unclassified_Lachnospiraceae_genus	s__Lachnospiraceae_bacterium	9.950849940000622e-05	7.161674955578334e-06	9.547327948736493e-05	6.9210537904427754e-06	2.1444860304343347e-06	0.0	0.0	0.0	0.0	0.0	0.0	0.0	0.0	0.0	0.0	0.0	0.0	7.2552838641405335e-06	0.0	1.0872564633459718e-06	0.0	0.0	0.0	0.0	0.0	0.0	0.0	0.0	0.0	0.0
MGE711759	k__Bacteria	p__unclassified_Bacteria_phylum	c__unclassified_Bacteria_class	o__unclassified_Bacteria_order	f__unclassified_Bacteria_family	g__unclassified_Bacteria_genus	s__bacterium_1XD42-8	0.0004545582938555703	0.00023512751636122295	0.00021396471849153425	0.00019197272951240648	3.108104066317114e-05	1.2855318003263021e-05	0.0	0.0	0.0	0.0	0.0	0.0	0.0	0.0	0.0	0.0	1.4778227717484133e-06	1.1396024700116234e-05	1.0701506406197459e-05	5.433833540911512e-07	1.8813219249925596e-06	0.0	0.0	1.0758984007997942e-06	0.0	0.0	0.0	0.0	0.0	0.0
MGE137189	k__Bacteria	p__Bacillota	c__Clostridia	o__Eubacteriales	f__Lachnospiraceae	g__unclassified_Lachnospiraceae_genus	s__Lachnospiraceae_bacterium	0.0008564989642744635	4.985040972355614e-06	0.0012061359739272955	9.278247008604453e-06	1.0780730633289053e-06	3.2327600778482e-06	0.0	0.0	0.0	0.0	0.0	0.0	0.0	0.0	0.0	1.3035155264765692e-06	2.973055326942889e-06	0.0	4.036703254716532e-06	0.00016288205334505753	0.00013719925864411078	8.018284034954597e-06	3.182987600759117e-05	5.573514461415517e-05	0.0	0.0	0.0	0.0	0.0	0.0
MGE444768	k__Bacteria	p__Bacteroidota	c__Bacteroidia	o__Bacteroidales	f__Muribaculaceae	g__unclassified_Muribaculaceae_genus	s__Muribaculaceae_bacterium	0.0	0.0	0.0	0.00019537433625978673	0.0001097227105646705	5.695906299037776e-05	0.0	0.0	0.0	0.0	0.0	0.0	0.0	0.0	0.0	0.001060686455868591	0.0004672968261943404	0.0015851822817549645	0.0	0.0	0.0	0.0011064128943147978	0.001410194635045775	0.002991857881886039	0.0	0.0	0.0	0.0	0.0	0.0
MGE416648	k__Bacteria	p__Bacillota	c__Clostridia	o__Eubacteriales	f__Lachnospiraceae	g__Cuneatibacter	s__Cuneatibacter_caecimuris	0.001705966442607385	0.00043373425101448233	0.0009109767163368547	0.0	0.0	0.0	0.0	0.0	0.0	0.0	0.0	0.0	0.0	0.0	0.0	3.915869464973395e-06	1.1908408541856544e-05	3.8610355917651686e-05	0.0	0.0	0.0	0.0	0.0	0.0	0.0	0.0	0.0	0.0	0.0	0.0
MGE1718135	k__Bacteria	p__Bacillota	c__Clostridia	o__Eubacteriales	f__Lachnospiraceae	g__Cuneatibacter	s__Cuneatibacter_caecimuris	0.0005088873554100515	0.0001558559137277104	0.0001578441700280074	0.00016084829423755777	0.00010795404949033096	0.00026637205465926384	0.0	0.0	0.0	0.0	0.0	0.0	0.0	0.0	0.0	9.13702875160459e-06	8.633596192845993e-05	7.14813346043011e-05	3.503238145222989e-05	0.00010453965961965968	9.996016516617684e-05	3.1224659723738046e-05	7.805682026973633e-05	0.0001316706332339966	0.0	0.0	0.0	0.0	0.0	0.0
MGE195258	k__Bacteria	p__Bacillota	c__Clostridia	o__Eubacteriales	f__Lachnospiraceae	g__Cuneatibacter	s__Cuneatibacter_caecimuris	7.955070512781983e-06	7.207145907677242e-06	8.42802272277769e-06	0.0012357065491516656	0.0006150590172050475	0.001854051680184893	0.0	0.0	0.0	0.0	0.0	0.0	0.0	0.0	0.0	0.0	4.46362796364827e-06	3.1291496393640124e-06	9.427517548316811e-06	9.300357271383241e-06	9.944130174960673e-06	2.2293213485947085e-06	2.6007140117082217e-06	5.9576959064696085e-06	0.0	0.0	0.0	0.0	0.0	0.0
MGE319841	k__Bacteria	p__Bacillota	c__Erysipelotrichia	o__Erysipelotrichales	f__Coprobacillaceae	g__Thomasclavelia	s__[Clostridium]_innocuum	0.0	0.0	0.0	0.0	0.0	0.0	0.0	0.0	0.0	0.0	0.0	0.0	0.0005515115059794925	0.0001743739885460576	0.0009735537739997112	0.0	0.0	0.0	0.0	0.0	0.0	0.0	0.0	0.0	0.0	0.0	0.0	0.0	0.0	0.0
MGE247606	k__Bacteria	p__Bacillota	c__Clostridia	o__Eubacteriales	f__Lachnospiraceae	g__Otoolea	s__Otoolea_sp._DSM_111138	0.00015931816967015692	6.606298646143262e-05	0.00037201338227619863	0.00010810453433032881	3.7818235139346636e-05	4.165843611411625e-06	0.0	0.0	0.0	0.0	0.0	0.0	0.0	0.0	0.0	0.0003396835964590304	0.0	0.0005822925427338312	0.0002832108473302257	0.0	0.00013466574106145652	3.5717737138247645e-06	2.5391507883384255e-05	2.2778557422927523e-05	0.0	0.0	0.0	0.0	0.0	0.0
MGE662345	k__Bacteria	p__Bacillota	c__Bacilli	o__Lactobacillales	f__Lactobacillaceae	g__Ligilactobacillus	s__Ligilactobacillus_murinus	8.781442042895758e-06	2.3119486054087394e-06	1.1246927344098227e-05	0.0002983216884148665	0.0003262407105070446	0.001106950984578846	0.0	0.0	0.0	0.0	0.0	0.0	0.0	0.0	0.0	6.120976099859124e-06	7.755949298537773e-07	1.0874349810555788e-06	6.318442612169778e-06	2.2814393306522095e-06	9.873604429038967e-07	9.296744347331124e-07	2.711382693057508e-06	0.0	0.0	0.0	0.0	0.0	0.0	0.0
MGE262453	k__Bacteria	p__Bacillota	c__Clostridia	o__Eubacteriales	f__Oscillospiraceae	g__unclassified_Oscillospiraceae_genus	s__Oscillospiraceae_bacterium	0.00023753441158342456	1.0010905756131792e-05	0.00010078197362893526	1.2227562389325256e-05	0.0	8.810563391681305e-06	0.0	0.0	0.0	0.0	0.0	0.0	0.0	0.0	0.0	2.6177058843801527e-06	3.0598596152079295e-05	1.7265132962414494e-05	1.553738958998073e-05	2.2501707410999354e-05	2.3751903284141735e-06	7.156547513960083e-06	5.21799308081586e-06	2.4993345015849633e-05	0.0	0.0	0.0	0.0	0.0	0.0
MGE1013006	k__Bacteria	p__Bacillota	c__Clostridia	o__Eubacteriales	f__Lachnospiraceae	g__unclassified_Lachnospiraceae_genus	s__Lachnospiraceae_bacterium	0.0	0.0	6.807249122243518e-07	7.617965456841526e-06	1.688610915150497e-05	0.0004690198194185003	0.0	0.0	0.0	0.0	0.0	0.0	0.0	0.0	0.0	0.0	0.0	0.0	1.3597381079303091e-06	4.41872178052145e-06	0.0	0.0	0.0	0.0	0.0	0.0	0.0	0.0	0.0	0.0
MGE1035175	k__Bacteria	p__Bacillota	c__Clostridia	o__Eubacteriales	f__Lachnospiraceae	g__Cuneatibacter	s__Cuneatibacter_caecimuris	0.0	0.0	1.0132007325974452e-06	0.00032736830748291643	0.00026592893397939845	0.00012688441674279271	0.0	0.0	0.0	0.0	0.0	0.0	0.0	0.0	0.0	1.8952499827596515e-05	4.099094966617021e-05	0.00014576989341121788	0.0	0.0	0.0	1.0273514965377613e-05	7.164961194227956e-06	8.138895217317843e-06	0.0	0.0	0.0	0.0	0.0	0.0
MGE1064171	k__Bacteria	p__Bacillota	c__Clostridia	o__Eubacteriales	f__Lachnospiraceae	g__unclassified_Lachnospiraceae_genus	s__Lachnospiraceae_bacterium	0.0	0.0	0.0	0.00015983090929212252	0.00019809419928617326	0.0	0.0	0.0	0.0	0.0	0.0	0.0	0.0	0.0	0.0	0.0	0.0	0.0	5.433976262982242e-06	0.0	0.0	1.9788541376089534e-05	5.312220105914307e-05	0.0	0.0	0.0	0.0	0.0	0.0	0.0
MGE111974	k__Bacteria	p__Bacillota	c__Clostridia	o__Eubacteriales	f__Lachnospiraceae	g__unclassified_Lachnospiraceae_genus	s__Lachnospiraceae_bacterium_MD335	0.0	0.0	0.0	0.0	4.3338929886464374e-06	0.00032257465110646817	0.0	0.0	0.0	0.0	0.0	0.0	0.0	0.0	0.0	0.0	0.0	0.0	4.056923535136332e-06	1.0986439399657156e-06	0.0	0.0	0.0	1.0876568532675515e-06	0.0	0.0	0.0	0.0	0.0	0.0
MGE662766	k__Bacteria	p__Bacillota	c__Clostridia	o__Eubacteriales	f__Eubacteriaceae	g__Eubacterium	s__Eubacterium_sp.	0.0	0.0	0.0	0.0005659295040056847	0.00016643377305184529	0.0008197960457141588	0.0	0.0	0.0	0.0	0.0	0.0	0.0	0.0	0.0	9.12364116369015e-05	7.452933465619191e-05	0.00036883637297726213	0.0	0.0	0.0	0.00017380583485784734	1.418810579261874e-05	0.0	0.0	0.0	0.0	0.0	0.0	0.0
MGE134759	k__Bacteria	p__Bacteroidota	c__Bacteroidia	o__Bacteroidales	f__Muribaculaceae	g__unclassified_Muribaculaceae_genus	s__Muribaculaceae_bacterium_Isolate-013_(NCI)	0.0	0.0	0.0	0.0	0.0	0.0	0.0	0.0	0.0	0.0	0.0	0.0	0.0	0.0	0.0	1.3160378622752917e-06	1.5008081213547472e-06	0.0	0.0	0.0	0.0	4.047656190563768e-05	0.00013510090639732683	0.00016225591298795432	0.0	0.0	0.0	0.0	0.0	0.0
MGE956305	k__Bacteria	p__Bacillota	c__Clostridia	o__Eubacteriales	f__Lachnospiraceae	g__unclassified_Lachnospiraceae_genus	s__Lachnospiraceae_bacterium	0.0	0.0	0.0	7.253083016312738e-05	0.00016148406158084268	0.0006284090044693789	0.0	0.0	0.0	0.0	0.0	0.0	0.0	0.0	0.0	2.36670282471701e-05	1.499436267496105e-05	0.0	0.0	0.0	0.0	0.0	0.0	0.0	0.0	0.0	0.0	0.0	0.0	0.0
MGE876971	k__Bacteria	p__Bacillota	c__Clostridia	o__Eubacteriales	f__Clostridiaceae	g__Butyricicoccus	s__Butyricicoccus_sp._1XD8-22	0.00010672365832910613	6.210121445638246e-05	0.00011703109923444088	0.00019680499501500712	1.8511772660428924e-05	3.2653096072361445e-05	0.0	0.0	0.0	0.0	0.0	0.0	0.0	0.0	0.0	5.398224688525644e-05	5.9309052107376835e-05	0.00018525711549113437	1.4270715922680938e-05	4.361490738695932e-05	2.91497271261433e-05	0.0	3.936778761430181e-06	2.0222950718923364e-05	0.0	0.0	0.0	0.0	0.0	0.0
MGE1608845	k__Bacteria	p__Actinomycetota	c__Coriobacteriia	o__Eggerthellales	f__Eggerthellaceae	g__unclassified_Eggerthellaceae_genus	s__Eggerthellaceae_bacterium	0.0	0.0	0.0	0.0003957294011936918	0.00024904796463593007	0.00010225113714459812	0.0	0.0	0.0	0.0	0.0	0.0	0.0	0.0	0.0	5.27138573877011e-06	3.005741230674739e-06	1.053561605557741e-06	0.0	0.0	0.0	0.0	0.0	0.0	0.0	0.0	0.0	0.0	0.0	0.0
MGE70317	k__Bacteria	p__Bacillota	c__Clostridia	o__Eubacteriales	f__Lachnospiraceae	g__Blautia	s__Blautia_coccoides	2.8437834819667016e-06	1.1230526643177501e-06	6.829137383086746e-07	0.0	0.0	4.6818698679775425e-07	0.024999481665588682	0.026992078144076902	0.025426388870221285	0.0213327407120516	0.015137446670581478	0.021922545859814995	0.00024375943632536852	0.00017290087642217388	0.00010911455368304005	1.321478533272296e-06	0.0	5.282326561627352e-07	2.72822051237464e-06	1.1082324722851224e-06	0.0	0.0	1.3170818548040031e-06	0.0	0.02723185054269042	0.02748603270719159	0.028665753944668748	0.021723309239641362	0.027776489993346788	0.027117780044255895
MGE1413718	k__Bacteria	p__Bacillota	c__Erysipelotrichia	o__Erysipelotrichales	f__Erysipelotrichaceae	g__unclassified_Erysipelotrichaceae_genus	s__Erysipelotrichaceae_bacterium	0.00010886168404094395	9.36458494464901e-05	5.76267986702659e-05	3.522435403897367e-06	0.0	0.0	0.0	0.0	0.0	0.0	0.0	0.0	0.0	0.0	0.0	1.3196599848320129e-06	0.0	7.385080226847634e-06	1.634679648286126e-05	1.1067073817269316e-06	0.0	0.0	0.0	0.0	0.0	0.0	0.0	0.0	0.0	0.0
MGE466581	k__Bacteria	p__Bacillota	c__Clostridia	o__Eubacteriales	f__Lachnospiraceae	g__Enterocloster	s__Enterocloster_clostridioformis	4.735288848280182e-07	5.610109339650624e-07	6.822869244139443e-07	0.0	0.0	4.677572603298352e-07	0.0	0.0	0.0	0.0	0.0	0.0	0.018664876604880358	0.015736893224620838	0.018119152088318918	6.60132805629598e-07	0.0	0.0	0.0	0.0	0.0	0.0	0.0	0.0	0.0	0.0	7.639833280499011e-07	0.0	0.0	0.0
MGE565469	k__Bacteria	p__Bacillota	c__Bacilli	o__Lactobacillales	f__Enterococcaceae	g__Enterococcus	s__Enterococcus_innesii	0.0	0.0	0.0	0.0	0.0	0.0	0.0002835554143166038	0.00012887952873647153	0.0002645525411586818	1.7458121569425433e-05	3.43728864682909e-05	1.8804205369027582e-05	0.0002594305954893375	0.0001928727942874655	0.00021082874158549032	0.0	0.0	0.0	0.0	0.0	0.0	0.0	0.0	0.0	6.413709574384943e-06	4.622389586260477e-06	9.9500486131814e-06	6.017428812819322e-05	1.237626050273356e-06	1.167003926251399e-05
MGE1190414	k__Bacteria	p__Bacillota	c__Erysipelotrichia	o__Erysipelotrichales	f__Erysipelotrichaceae	g__unclassified_Erysipelotrichaceae_genus	s__Erysipelotrichaceae_bacterium	1.033228387841854e-05	6.176201801875088e-05	0.0001248505880432308	4.077709320548765e-06	1.2454270998552244e-05	0.0	0.0	0.0	0.0	0.0	0.0	0.0	0.0	0.0	0.0	1.3094486877258935e-06	0.0	0.0	4.6633385050674985e-05	2.1962877488982353e-06	4.7525428692347325e-06	2.6849268495137e-06	5.089858931198192e-05	0.0	0.0	0.0	0.0	0.0	0.0	0.0
MGE370430	k__Bacteria	p__Bacillota	c__Clostridia	o__Eubacteriales	f__Lachnospiraceae	g__unclassified_Lachnospiraceae_genus	s__Lachnospiraceae_bacterium	1.8915113474615058e-05	3.3614376492480415e-06	2.759462875163537e-05	0.00016950845960612732	1.8537224226873145e-05	1.7750337612204863e-05	0.0	0.0	0.0	0.0	0.0	0.0	0.0	0.0	0.0	9.888377979836575e-06	1.9546271857314027e-05	7.905333357925809e-06	1.7692797598697225e-05	1.050408335268779e-05	7.177820818314875e-06	0.00014372992575570806	0.0006432342270284693	1.5324895644756007e-05	0.0	0.0	0.0	0.0	0.0	0.0
MGE1559699	k__Bacteria	p__unclassified_Bacteria_phylum	c__unclassified_Bacteria_class	o__unclassified_Bacteria_order	f__unclassified_Bacteria_family	g__unclassified_Bacteria_genus	s__bacterium_1xD42-67	7.604380949168137e-06	0.0	0.0001824994956293933	2.8885809138977177e-05	8.767599265838395e-06	1.2675984752181113e-05	0.0	0.0	0.0	0.0	0.0	0.0	0.0	0.0	0.0	3.180313699051631e-05	2.4178841479734523e-05	9.534465621553635e-06	2.3253964288915945e-05	2.500414420714233e-05	9.618919100606824e-07	6.792704155206815e-06	9.245053148483741e-06	4.45573584596543e-05	0.0	0.0	0.0	0.0	0.0	0.0
MGE544971	k__Bacteria	p__Bacteroidota	c__Bacteroidia	o__Bacteroidales	f__Prevotellaceae	g__Prevotella	s__Prevotella_sp._PCHR	0.0	0.0	0.0	0.0	0.0	0.0	0.0	0.0	0.0	0.0	0.0	0.0	0.0	0.0	0.0	0.0	0.0	0.0	0.0	0.0	0.0	0.0004645961192247686	7.270668321113753e-06	1.101196150196193e-06	0.0	0.0	0.0	0.0	0.0	0.0
MGE535242	k__Bacteria	p__Bacillota	c__Clostridia	o__Eubacteriales	f__Lachnospiraceae	g__Lachnoclostridium	s__Lachnoclostridium_sp._YL32	0.0	0.0	0.0	0.0	0.0	0.0	0.0	0.0	0.0	0.0	0.0	0.0	0.0011369950514137338	0.0005342272779801985	0.0036834888122496225	0.0	0.0	0.0	0.0	0.0	0.0	0.0	0.0	0.0	0.0	0.0	0.0	0.0	0.0	0.0
MGE249010	k__Bacteria	p__Bacteroidota	c__Bacteroidia	o__Bacteroidales	f__Muribaculaceae	g__unclassified_Muribaculaceae_genus	s__Muribaculaceae_bacterium_Isolate-001_(NCI)	0.0	0.0	0.0	7.734838009178008e-06	6.083770283225439e-06	1.8953846029915591e-06	0.0	0.0	3.117765884464931e-07	0.0	0.0	0.0	0.0	0.0	0.0	0.0	0.0	0.0	0.001971495092321649	9.533839043886586e-05	0.002385343024813788	0.006193129328031198	0.00872982978107929	0.009812148398624633	0.0	0.0	0.0	9.360875205008063e-07	0.0	0.0
MGE391230	k__Bacteria	p__Bacillota	c__Bacilli	o__Lactobacillales	f__Enterococcaceae	g__Enterococcus	s__Enterococcus_casseliflavus	0.0	0.0	0.0	0.0	0.0	0.0	0.00019897214533532622	7.397912064189825e-05	0.00018175128646373906	0.0	0.0	0.0	0.00014047824658361334	5.453649139484457e-05	0.00013869139241031098	0.0	0.0	0.0	0.0	0.0	0.0	0.0	0.0	0.0	0.0	0.0	0.0	0.0	0.0	0.0
MGE196442	k__Bacteria	p__Bacillota	c__Clostridia	o__Eubacteriales	f__Oscillospiraceae	g__Oscillibacter	s__Oscillibacter_sp.	0.0	1.1042843948598654e-06	0.0	0.00015376316184974442	0.000717875900412053	0.0003664487280604941	0.0	0.0	0.0	0.0	0.0	0.0	0.0	0.0	0.0	0.0010674523383180248	0.0007586957882927357	0.00021139780236394476	0.0	0.0	0.0	0.0	0.0	0.0	0.0	0.0	0.0	0.0	0.0	0.0
MGE1534226	k__Bacteria	p__Bacillota	c__Clostridia	o__Eubacteriales	f__Oscillospiraceae	g__Lawsonibacter	s__Lawsonibacter_sp.	0.001411235006567541	1.1308444265586226e-05	0.00010864898562029674	0.00012312774510817313	0.0	2.7343246103147656e-05	0.0	0.0	0.0	0.0	0.0	0.0	0.0	0.0	0.0	6.653234891151221e-06	2.2762025115273898e-05	0.0	1.3735744809064733e-06	1.1159214117320589e-06	0.0	0.0	0.0	0.0	0.0	0.0	0.0	0.0	0.0	0.0
MGE970536	k__Bacteria	p__Bacteroidota	c__Bacteroidia	o__Bacteroidales	f__Muribaculaceae	g__unclassified_Muribaculaceae_genus	s__Muribaculaceae_bacterium_Isolate-004_(NCI)	0.0	0.0	0.0	0.001297096934042548	0.0010434392133251466	0.00044793550201313934	0.0	0.0	0.0	0.0	0.0	0.0	0.0	0.0	0.0	0.0011906552345456879	0.000791171822439388	0.0012564999859489506	0.0	0.0	0.0	0.006361514806348219	0.004822195066314611	0.0024902389759182166	0.0	0.0	0.0	0.0	0.0	0.0
MGE1607894	k__Bacteria	p__Bacillota	c__Clostridia	o__Eubacteriales	f__Lachnospiraceae	g__unclassified_Lachnospiraceae_genus	s__Lachnospiraceae_bacterium	0.00018873577501200516	2.837611014646868e-06	0.0007861443613052015	0.0	0.0	0.0	0.0	0.0	0.0	0.0	0.0	0.0	0.0	0.0	0.0	0.0	0.0	0.0	0.0	0.0	0.0	0.0	0.0	0.0	4.6258848402597333e-07	0.0	0.0	0.0	0.0	0.0
MGE1126271	k__Bacteria	p__Bacteroidota	c__Bacteroidia	o__Bacteroidales	f__Muribaculaceae	g__unclassified_Muribaculaceae_genus	s__Muribaculaceae_bacterium_Isolate-001_(NCI)	0.0	0.0	0.0	0.0027273582892096736	0.0019464943914586866	0.0016591981324651582	0.0	0.0	0.0	0.0	0.0	0.0	0.0	0.0	0.0	0.0022789785830966925	0.0012080279778097567	0.0038778197300965416	0.0	0.0	5.10578810939301e-07	0.00021201009545038997	0.00018577777688159004	0.000174027223968976	0.0	0.0	0.0	0.0	0.0	0.0
MGE228965	k__Bacteria	p__Bacillota	c__Clostridia	o__Eubacteriales	f__Eubacteriaceae	g__Eubacterium	s__Eubacterium_sp.	0.0	0.0	0.0	0.000525373997084937	0.0001493289069518971	0.0007974830717086985	0.0	0.0	0.0	0.0	0.0	0.0	0.0	0.0	0.0	9.830270542521312e-05	8.846325434231786e-05	0.000268378043337085	0.0	0.0	0.0	0.0001476295773397843	2.6660039032155413e-06	0.0	0.0	0.0	0.0	0.0	0.0	0.0
MGE662334	k__Bacteria	p__Bacillota	c__Clostridia	o__Eubacteriales	f__Oscillospiraceae	g__unclassified_Oscillospiraceae_genus	s__Oscillospiraceae_bacterium	0.0	0.0	0.0	0.00010734728584104743	9.036045710042027e-05	0.0002075532253975101	0.0	0.0	0.0	0.0	0.0	0.0	0.0	0.0	0.0	3.217363019870033e-05	5.0449811863135494e-05	4.018974228097418e-05	6.365551224376077e-05	7.13893303133547e-05	4.670868227567734e-05	2.5654855556800988e-05	1.7369400546508897e-05	3.3389950369648784e-06	0.0	0.0	0.0	0.0	0.0	0.0
MGE1724272	k__Bacteria	p__Bacillota	c__Clostridia	o__Eubacteriales	f__Oscillospiraceae	g__unclassified_Oscillospiraceae_genus	s__Oscillospiraceae_bacterium	0.0	0.0	0.0	1.313859091389934e-05	7.827399028421188e-05	6.32568027738724e-05	0.0	0.0	0.0	0.0	0.0	0.0	0.0	0.0	0.0	3.4232337170700695e-05	1.5309223300426866e-06	1.3415334723124993e-05	5.0579973407266695e-05	2.9271196638489262e-05	2.874656389821809e-05	1.2386621230852633e-05	4.013934481439544e-05	5.4613265533831834e-05	0.0	0.0	0.0	0.0	0.0	0.0
MGE563445	k__Bacteria	p__Bacillota	c__Clostridia	o__Eubacteriales	f__Lachnospiraceae	g__unclassified_Lachnospiraceae_genus	s__Lachnospiraceae_bacterium_MD335	0.0	0.0	0.0	0.0	1.1133866405086075e-06	0.00029570926699129654	0.0	0.0	0.0	0.0	0.0	0.0	0.0	0.0	0.0	0.0	0.0	2.152480098205474e-06	1.3896434383340175e-06	1.6934642668446735e-06	0.0	0.0	0.0	1.1176857509478441e-06	0.0	0.0	0.0	0.0	0.0	0.0
MGE60702	k__Bacteria	p__Bacteroidota	c__Bacteroidia	o__Bacteroidales	f__Muribaculaceae	g__unclassified_Muribaculaceae_genus	s__Muribaculaceae_bacterium_Isolate-001_(NCI)	0.0	0.0	0.0	0.0010909822765427283	0.00264697931647817	0.0022793072973138428	0.0	0.0	3.2874090281784637e-07	0.0	0.0	0.0	0.0	0.0	0.0	0.0	0.0	0.0	0.0	0.0	0.0	4.481919434799743e-05	0.00018553034809994977	0.00014225591943516102	0.0	0.0	0.0	0.0	0.0	0.0
MGE1180338	k__Bacteria	p__Bacillota	c__Clostridia	o__Eubacteriales	f__Clostridiaceae	g__Hungatella	s__Hungatella_sp.	1.8313469743825112e-05	1.712904472363201e-05	0.0001104090659128349	5.977665561650522e-06	1.1113065160050883e-06	2.6659323649924247e-05	0.0	0.0	0.0	0.0	0.0	0.0	0.0	0.0	0.0	3.090506849111496e-05	3.0647048606085728e-06	0.0	0.0003765833113152379	4.5074677107234216e-05	0.0002852957477799904	2.2041230409646326e-05	0.0001459758545408717	1.0040378350294203e-05	0.0	0.0	0.0	0.0	0.0	0.0
MGE341250	k__Bacteria	p__Bacillota	c__Clostridia	o__Eubacteriales	f__Lachnospiraceae	g__Lachnoclostridium	s__[Clostridium]_scindens	0.0028379966816403476	0.001359178781647017	0.0016284801155902633	0.0	0.0	0.0	0.0	0.0	0.0	0.0	0.0	0.0	0.0	0.0	0.0	0.0	0.0	0.0	0.0	0.0	0.0	0.0	0.0	0.0	0.0	0.0	0.0	0.0	0.0	0.0
MGE1183726	k__Bacteria	p__Bacteroidota	c__Bacteroidia	o__Bacteroidales	f__Tannerellaceae	g__Parabacteroides	s__unclassified_Parabacteroides_species	4.828354890221111e-06	1.6017032804434434e-05	8.348356808411705e-06	0.0	0.0	0.0	0.0	0.0	0.0	0.0	0.0	0.0	0.0	0.0	0.0	0.0	0.0	5.381200245513685e-07	0.0025715351826370992	0.00023595602118035784	0.0007475547555486346	6.486730499624125e-05	8.050408604328445e-06	2.8500986649170027e-05	0.0	0.0	0.0	0.0	0.0	4.568290449582075e-07
MGE1582360	k__Bacteria	p__Bacillota	c__Clostridia	o__Eubacteriales	f__Oscillospiraceae	g__Acutalibacter	s__Acutalibacter_sp._1XD8-33	0.0005968604255033774	0.00025250458354728484	0.0004860509786379359	9.351364809972026e-05	8.915437005215528e-06	3.437260002746004e-05	0.0	0.0	0.0	0.0	0.0	0.0	0.0	0.0	0.0	1.3474748322874886e-05	1.920823508947001e-05	6.625076654489543e-05	1.599586993853754e-05	0.00012204364681676292	3.912444659000921e-06	9.67013817767475e-06	5.371966647135016e-06	2.5171487175620476e-05	0.0	0.0	0.0	0.0	0.0	0.0
MGE675391	k__Bacteria	p__Bacteroidota	c__Bacteroidia	o__Bacteroidales	f__Prevotellaceae	g__Prevotella	s__Prevotella_sp._PCHR	4.841949507462467e-07	0.0	0.0	0.0	0.0	0.0	0.0	0.0	0.0	0.0	0.0	0.0	0.0	0.0	0.0	0.0	0.0	0.0	0.0	0.0	0.0	0.00045765634397579736	1.3455125283474025e-06	2.241665368160998e-06	0.0	0.0	0.0	0.0	0.0	0.0
MGE178798	k__Bacteria	p__Bacillota	c__Bacilli	o__Lactobacillales	f__Enterococcaceae	g__Enterococcus	s__Enterococcus_innesii	0.0	0.0	0.0	0.0	0.0	0.0	7.570611178894915e-07	0.0	0.0	0.0	5.168908713496827e-07	0.0	8.10031037068744e-07	0.0	1.2272477015451684e-06	0.0	0.0	0.0	0.0	0.0	0.0	0.0	0.0	0.0	0.00022345568341342663	0.00020639936575227492	0.0006797409661383676	0.002448983193143886	3.4169999907053516e-05	0.00040986628889731584
MGE313398	k__Bacteria	p__Bacillota	c__Clostridia	o__Eubacteriales	f__Lachnospiraceae	g__unclassified_Lachnospiraceae_genus	s__Lachnospiraceae_bacterium	0.0	0.0	0.0	0.00014480572085286372	0.00023513811093259685	0.0007034212738405187	0.0	0.0	0.0	0.0	0.0	0.0	0.0	0.0	0.0	5.537615466867855e-05	3.3885851724034046e-05	1.0797769882312434e-06	0.0	5.663432141231717e-07	0.0	0.0	1.3461442243701007e-06	1.121358896608236e-06	0.0	0.0	0.0	0.0	0.0	0.0
MGE100863	k__Bacteria	p__Verrucomicrobiota	c__Verrucomicrobiae	o__Verrucomicrobiales	f__Akkermansiaceae	g__Akkermansia	s__Akkermansia_sp.	2.9120021826159496e-06	0.0005514217635373312	0.0005737723341526323	0.0075536964876816454	0.015360856853434152	0.008386462383836137	0.0	0.0	6.308856460474192e-07	0.0	0.0	0.0	0.0	1.654659304784873e-06	0.0	0.0029235434458892047	0.0030500635430671876	0.0018590879993445838	0.0	5.674087704996969e-07	4.91125902338133e-07	9.2486426597391e-07	0.0	0.0	0.0	3.940771930901747e-07	7.830290083822833e-07	0.0	0.0	1.8367707790699706e-06
MGE415682	k__Bacteria	p__Bacillota	c__Clostridia	o__Eubacteriales	f__Lachnospiraceae	g__unclassified_Lachnospiraceae_genus	s__Lachnospiraceae_bacterium_M18-1	9.225679699183426e-05	1.9559085201757935e-05	0.00030398707953198785	0.0005239726264338625	0.0007266684262342186	0.000770307939216701	0.0	0.0	0.0	0.0	0.0	0.0	0.0	0.0	0.0	0.0001550119194418441	0.00018603876219784376	7.738571125773047e-05	4.961092469837776e-05	9.309882896823829e-05	0.00015133796228622502	1.2028893450817376e-05	0.00016731464119559107	7.305983022842837e-05	0.0	0.0	0.0	0.0	0.0	0.0
MGE1116792	k__Bacteria	p__Bacillota	c__Clostridia	o__Eubacteriales	f__Lachnospiraceae	g__Schaedlerella	s__Schaedlerella_arabinosiphila	9.76439300603063e-05	5.7553805325323484e-06	0.00016378933650740507	0.0003603254621733179	0.00020331650942287727	7.581939976500769e-05	0.0	0.0	0.0	0.0	0.0	0.0	0.0	0.0	0.0	3.386133200251634e-05	8.495393617254298e-05	1.7866648894250027e-05	0.00022650010380913696	5.281870399513139e-05	0.00013911950477822805	3.7955140587514996e-05	2.5648990941741047e-05	3.542258717887458e-05	0.0	0.0	0.0	0.0	0.0	0.0
MGE379871	k__Bacteria	p__Bacillota	c__Clostridia	o__Eubacteriales	f__Oscillospiraceae	g__unclassified_Oscillospiraceae_genus	s__Oscillospiraceae_bacterium	0.0004685202855107014	6.366889714113911e-06	0.00018443003815060225	2.7874828148897407e-05	0.0	9.651923013813552e-07	0.0	0.0	0.0	0.0	0.0	0.0	0.0	0.0	0.0	0.0	0.0	0.0	2.1794438650405694e-05	1.0281060051838258e-05	9.887629435330216e-07	3.2584824825340267e-06	1.3576170444641642e-06	2.261831865317749e-06	0.0	0.0	0.0	0.0	0.0	0.0
MGE1648494	k__Bacteria	p__Bacteroidota	c__Bacteroidia	o__Bacteroidales	f__Tannerellaceae	g__Parabacteroides	s__Parabacteroides_distasonis	0.0	0.0	0.0	0.0	0.0	0.0	0.0	0.0	0.0	0.0	0.0	0.0	0.0	0.0	0.0	0.0	0.0	0.0	0.0	0.0	0.0	0.0008926158472267715	0.00011507054382540449	0.00018832793820232091	0.0	0.0	0.0	0.0	0.0	0.0
MGE1311079	k__Bacteria	p__Verrucomicrobiota	c__Verrucomicrobiae	o__Verrucomicrobiales	f__Akkermansiaceae	g__Akkermansia	s__Akkermansia_muciniphila	9.747939915354289e-07	0.00023328620753159553	0.0002612440214864668	4.8363465158219235e-06	7.305383623044315e-06	3.370194374969757e-06	0.0	0.0	6.335677295686412e-07	0.0	0.0	0.0	0.0	0.0	0.0	0.0013038951284236986	0.001387003337358017	0.000787102338962509	0.0	5.6982099484287e-07	0.0	0.0002229110737224978	0.0002532747784642677	7.672065308679117e-05	0.0	0.0	0.0	0.0	0.0	0.0
MGE1026595	k__Bacteria	p__Bacteroidota	c__Bacteroidia	o__Bacteroidales	f__Bacteroidaceae	g__Bacteroides	s__Bacteroides_uniformis	0.0	0.0	0.0	0.0	0.0	0.0	0.0	0.0	0.0	0.0	0.0	0.0	0.0	0.0	0.0	0.0	0.0	0.0	0.0	0.0	0.0	0.0005296639956486312	7.181768501377158e-05	0.0002477667919308751	0.0	0.0	0.0	0.0	0.0	0.0
MGE266412	k__Bacteria	p__Bacillota	c__Clostridia	o__Eubacteriales	f__Oscillospiraceae	g__Oscillibacter	s__Oscillibacter_sp.	9.752546692251905e-07	5.777140005245137e-07	0.0001549234675943788	2.4193160619080845e-06	0.0	9.633677412653224e-07	0.0	0.0	0.0	0.0	0.0	0.0	0.0	0.0	0.0	0.0	0.0	0.0	0.0	0.0	0.0	0.0	0.0	1.128778095357062e-06	0.0	0.0	0.0	0.0	0.0	0.0
MGE778992	k__Bacteria	p__Bacillota	c__Clostridia	o__Eubacteriales	f__Clostridiaceae	g__unclassified_Clostridiaceae_genus	s__Clostridiaceae_bacterium	0.0	0.0	0.0	0.00022806238956292208	3.833954811662294e-05	1.8839089924213143e-05	0.0	0.0	0.0	0.0	0.0	0.0	0.0	0.0	0.0	4.090320521706807e-06	6.219462660249246e-06	0.0	1.4074256055544054e-06	1.6007919094931734e-05	1.1876401915118909e-05	0.0	6.115067483690718e-06	0.0	0.0	0.0	0.0	0.0	0.0	0.0
MGE1216990	k__Bacteria	p__Bacillota	c__unclassified_Bacillota_class	o__unclassified_Bacillota_order	f__unclassified_Bacillota_family	g__unclassified_Bacillota_genus	s__Firmicutes_bacterium_TM09-10	0.0007596697205609443	1.7397193905738202e-06	0.0012254017193632579	1.0928238871673993e-05	2.25740725879212e-06	2.9010713574726116e-06	0.0	0.0	0.0	0.0	0.0	0.0	0.0	0.0	0.0	1.3647337604050229e-06	0.0	0.0	4.226282771897242e-06	0.0001379131698794344	9.609199794304977e-05	6.529331122497026e-06	2.448347702198751e-05	3.739104214544257e-05	0.0	0.0	0.0	0.0	0.0	0.0
MGE109821	k__Bacteria	p__Bacillota	c__Clostridia	o__Eubacteriales	f__Lachnospiraceae	g__unclassified_Lachnospiraceae_genus	s__Lachnospiraceae_bacterium_MD335	0.0	0.0	0.0	2.4319585686448964e-06	0.0	0.0003050466196023695	0.0	0.0	0.0	0.0	0.0	0.0	0.0	0.0	0.0	1.3666787491371915e-06	0.0	3.2778028288824926e-06	0.0	1.1461387611233784e-06	0.0	0.0	0.0	1.134676698230662e-06	0.0	0.0	0.0	0.0	0.0	0.0
MGE1753735	k__Bacteria	p__Bacteroidota	c__Bacteroidia	o__Bacteroidales	f__Muribaculaceae	g__unclassified_Muribaculaceae_genus	s__Muribaculaceae_bacterium_Isolate-043_(Harlan)	0.0	0.0	0.0	0.00012602416277742427	7.506418668767449e-05	4.8720988062079875e-05	0.0	0.0	0.0	0.0	0.0	0.0	0.0	0.0	0.0	0.001001812433896398	0.0004932127538274497	0.0016254488958999873	0.0	0.0	0.0	2.5847126821302414e-05	3.700609672252605e-05	7.021625653020835e-05	0.0	0.0	0.0	0.0	0.0	0.0
MGE371029	k__Bacteria	p__Bacteroidota	c__Bacteroidia	o__Bacteroidales	f__Muribaculaceae	g__unclassified_Muribaculaceae_genus	s__Muribaculaceae_bacterium_Isolate-013_(NCI)	0.0	0.0	0.0	0.00022466837040938155	0.00019865291270675068	0.00019783595274288967	0.0	0.0	0.0	0.0	0.0	0.0	0.0	0.0	0.0	0.0005679811552224178	0.0003667840818368921	0.0003873327519819801	0.0	0.0	0.0	0.000483614252631349	0.0005449482566909475	0.0004408828955817844	0.0	0.0	0.0	0.0	0.0	0.0
MGE757156	k__Bacteria	p__Pseudomonadota	c__Gammaproteobacteria	o__Enterobacterales	f__Enterobacteriaceae	g__Citrobacter	s__Citrobacter_sp._MNAZ_1397	0.0	0.0	0.0	0.0	0.0	0.0	0.0	0.0	0.0	0.0	0.0	0.0	7.289344682422078e-05	9.03612173803412e-05	9.609551796675847e-05	0.0	0.0	0.0	0.0	0.0	0.0	0.0	0.0	0.0	0.0	0.0	0.0	0.0	0.0	0.0
MGE111948	k__Bacteria	p__Bacillota	c__Clostridia	o__Eubacteriales	f__Lachnospiraceae	g__unclassified_Lachnospiraceae_genus	s__Lachnospiraceae_bacterium_MD335	0.0	0.0	0.0	0.0	0.0	0.00023853591396426457	0.0	0.0	0.0	0.0	0.0	0.0	0.0	0.0	0.0	0.0	0.0	2.1924928359700185e-06	0.0	0.0	0.0	0.0	0.0	0.0	0.0	0.0	0.0	0.0	0.0	0.0
MGE906891	k__Bacteria	p__Bacillota	c__Clostridia	o__Eubacteriales	f__Oscillospiraceae	g__unclassified_Oscillospiraceae_genus	s__Oscillospiraceae_bacterium	0.0	0.0	0.0	7.268252892093004e-06	0.0	0.0	0.0	0.0	0.0	0.0	0.0	0.0	0.0	0.0	0.0	2.723008771352379e-05	4.3474426640738936e-05	0.0002400063697007227	7.027136837955029e-06	1.598519133474016e-05	6.918065005770084e-06	0.0	0.0	0.0	0.0	0.0	0.0	0.0	0.0	0.0
MGE560998	k__Bacteria	p__Actinomycetota	c__Actinomycetes	o__Bifidobacteriales	f__Bifidobacteriaceae	g__Bifidobacterium	s__Bifidobacterium_pseudolongum	0.0	0.0	0.0	0.00012278923987905715	0.0002362271637992907	4.0867025251423253e-05	0.0	0.0	0.0	0.0	0.0	0.0	0.0	0.0	0.0	0.0	0.0	2.195632443849689e-06	0.0	0.0	0.0	2.0178816579189238e-05	0.00011496521461780353	7.467607945598953e-05	0.0	0.0	0.0	0.0	0.0	0.0
MGE562844	k__Bacteria	p__Bacillota	c__Clostridia	o__Eubacteriales	f__Lachnospiraceae	g__unclassified_Lachnospiraceae_genus	s__Lachnospiraceae_bacterium	0.0	0.0	1.5126340782101584e-05	3.72040173473656e-06	1.2680416549629766e-05	0.0003407353287202086	0.0	0.0	0.0	0.0	0.0	0.0	0.0	0.0	0.0	0.0	0.0	0.0	0.0	1.1689060524053835e-06	0.0	9.526460414052969e-07	0.0	0.0	0.0	0.0	0.0	0.0	0.0	0.0
MGE34373	k__Bacteria	p__Bacteroidota	c__Bacteroidia	o__Bacteroidales	f__Muribaculaceae	g__unclassified_Muribaculaceae_genus	s__Muribaculaceae_bacterium	0.0	0.0	0.0	1.2323718793927554e-06	1.1455499522228667e-06	1.962913953314802e-06	0.0	0.0	0.0	0.0	0.0	0.0	0.0	0.0	0.0	1.3851029210080828e-06	7.897849189411356e-07	1.6609954152136849e-06	0.0007706553042566055	1.161589837344589e-06	6.233633841020122e-05	3.6447311041998315e-05	2.8300138448300652e-05	0.00021389502535303372	0.0	0.0	0.0	0.0	0.0	0.0
MGE646530	k__Bacteria	p__Bacteroidota	c__Bacteroidia	o__Bacteroidales	f__Muribaculaceae	g__unclassified_Muribaculaceae_genus	s__Muribaculaceae_bacterium	0.0	0.0	0.0	6.420699105737346e-05	6.197906007786411e-05	7.768471061306142e-05	0.0	0.0	0.0	0.0	0.0	0.0	0.0	0.0	0.0	0.0001089403826359394	0.00013531381587340394	0.00016253690800415748	0.0008860297516375753	2.3276624140518198e-06	0.00011534327547367552	4.789975985902407e-05	7.607370761454766e-05	0.0003393206056241666	0.0	0.0	0.0	0.0	0.0	0.0
MGE973940	k__Bacteria	p__Bacillota	c__Clostridia	o__Eubacteriales	f__Oscillospiraceae	g__Lawsonibacter	s__Lawsonibacter_sp.	0.0007187225086465543	9.48089442644592e-06	8.50368291707039e-05	4.1564623937085914e-05	1.2686563140298514e-05	2.1244523519691985e-05	0.0	0.0	0.0	0.0	0.0	0.0	0.0	0.0	0.0	0.0	1.5902891678533582e-06	2.2296897575691215e-06	5.75796030580668e-06	4.677890629500168e-06	0.0	0.0	0.0	0.0	0.0	0.0	0.0	0.0	0.0	0.0
MGE1293140	k__Bacteria	p__unclassified_Bacteria_phylum	c__unclassified_Bacteria_class	o__unclassified_Bacteria_order	f__unclassified_Bacteria_family	g__unclassified_Bacteria_genus	s__bacterium_D16-54	6.93958091730557e-05	8.761740425431573e-05	0.0010451443270901883	1.256571621747056e-06	0.0	0.0	0.0	0.0	0.0	0.0	0.0	0.0	0.0	0.0	0.0	0.0	0.0	0.0	0.0	0.0	0.0	0.0	0.0	0.0	0.0	0.0	0.0	0.0	0.0	0.0
MGE868852	k__Bacteria	p__Bacillota	c__Clostridia	o__Eubacteriales	f__Lachnospiraceae	g__unclassified_Lachnospiraceae_genus	s__Lachnospiraceae_bacterium_A4	0.0	0.0	0.0	1.3648085471878956e-05	1.4993210983989155e-05	0.00037252024962436647	0.0	0.0	0.0	0.0	0.0	0.0	0.0	0.0	0.0	1.3945025530459467e-06	0.0	0.0	1.43949007645167e-06	1.169472657375042e-06	0.0	0.0	0.0	0.0	0.0	0.0	0.0	0.0	0.0	0.0
MGE103806	k__Bacteria	p__Bacteroidota	c__Bacteroidia	o__Bacteroidales	f__Muribaculaceae	g__unclassified_Muribaculaceae_genus	s__Muribaculaceae_bacterium	0.0	0.0	0.0	0.00036654686621946344	0.00016690834608669552	0.00020808929639534396	0.0	9.862795443614392e-07	6.488935091905242e-07	0.0	0.0	0.0	0.0	0.0	0.0	0.0005678560120507913	0.00030077661434293177	0.0016901722554971174	0.0030702373368346413	0.011911956827086097	0.00831518350994335	0.00025113353525765873	0.0005285130248684412	0.0008620304109978495	0.0	0.0	0.0	0.0	0.0	0.0
MGE275416	k__Bacteria	p__Bacteroidota	c__Bacteroidia	o__Bacteroidales	f__Muribaculaceae	g__unclassified_Muribaculaceae_genus	s__Muribaculaceae_bacterium_Isolate-080_(Janvier)	0.0	0.0	0.0	0.0007205178026273137	0.00017579668398350358	0.00045777050684584543	0.0	0.0	0.0	0.0	0.0	0.0	0.0	0.0	0.0	0.0021395243252148085	0.0016022348283467683	0.0027138891961255925	0.0	0.0	0.0	0.0	0.0	0.0	0.0	0.0	0.0	0.0	0.0	0.0
MGE988242	k__Bacteria	p__Bacillota	c__Bacilli	o__Lactobacillales	f__Enterococcaceae	g__Enterococcus	s__Enterococcus_casseliflavus	0.0	0.0	0.0	0.0	0.0	0.0	2.3405072641728904e-06	9.877130902108019e-07	2.599346673443437e-06	0.0034430698892384563	0.007806250472699691	0.004358862279318404	0.00015109080371510878	3.0678537924180006e-05	3.625494251648019e-05	0.0	0.0	0.0	0.0	0.0	0.0	0.0	0.0	0.0	0.0	0.0	0.0	0.0005126487387799644	0.00020649586776302667	0.0001839916604992457
MGE276528	k__Bacteria	p__Actinomycetota	c__Coriobacteriia	o__Eggerthellales	f__Eggerthellaceae	g__unclassified_Eggerthellaceae_genus	s__Eggerthellaceae_bacterium	0.0	0.0	0.0	5.7778200144510694e-05	0.00010626032382065741	0.00013210577658207565	0.0	0.0	0.0	0.0	0.0	0.0	0.0	0.0	0.0	8.379200292040158e-06	3.1852102459043477e-06	1.1722918612520273e-05	1.0811898159174011e-05	0.0	1.6219552130032942e-05	2.624863558745857e-05	1.2526982903482927e-05	1.1014901588770707e-05	0.0	0.0	0.0	0.0	0.0	0.0
MGE1160953	k__Bacteria	p__Bacteroidota	c__Bacteroidia	o__Bacteroidales	f__Bacteroidaceae	g__Bacteroides	s__Bacteroides_acidifaciens	0.0	0.0	0.0	0.00047449041988327224	0.0009931122101111574	0.001280244575616505	0.0	0.0	0.0	0.0	0.0	0.0	0.0	0.0	0.0	0.0	0.0	0.0	0.0	0.0	0.0	0.0016046336592706338	0.000365028788071904	0.0004183927352497975	0.0	0.0	0.0	0.0	0.0	0.0
MGE1757568	k__Bacteria	p__Bacillota	c__Clostridia	o__unclassified_Clostridia_order	f__unclassified_Clostridia_family	g__unclassified_Clostridia_genus	s__Clostridia_bacterium	0.0	0.0	0.0	6.848315338521455e-05	1.985676154297359e-05	1.0007295731553372e-06	0.0	0.0	0.0	0.0	0.0	0.0	0.0	0.0	0.0	0.0	0.0	0.0	0.00011808694661036005	0.000141535758475053	2.5629201481857404e-05	0.0	0.0	0.0	0.0	0.0	0.0	0.0	0.0	0.0
MGE793588	k__Bacteria	p__Bacillota	c__Clostridia	o__Eubacteriales	f__Clostridiaceae	g__Clostridium	s__Clostridium_sp.	0.00017807287370650914	6.18055682116804e-05	0.0004820763441588505	0.00023331639464317758	8.559491325072929e-05	8.918996239502575e-06	0.0	0.0	0.0	0.0	0.0	0.0	0.0	0.0	0.0	0.00030558757441664203	0.00012360690708765898	0.0006082446241143932	0.000236764976444359	0.00024689205172614086	0.0006431294884909544	3.823551637259179e-06	1.812092055070884e-05	2.4964818021475048e-05	0.0	0.0	0.0	0.0	0.0	0.0
MGE1590614	k__Bacteria	p__Bacillota	c__Clostridia	o__Eubacteriales	f__Lachnospiraceae	g__unclassified_Lachnospiraceae_genus	s__Lachnospiraceae_bacterium_MD335	0.0	0.0	0.0	0.0	0.0	0.0001897225340694009	0.0	0.0	0.0	0.0	0.0	0.0	0.0	0.0	0.0	0.0	0.0	3.4900227388961292e-06	0.0	2.44069002748074e-06	0.0	0.0	1.4503223054670282e-06	0.0	0.0	0.0	0.0	0.0	0.0	0.0
MGE313017	k__Bacteria	p__Pseudomonadota	c__Deltaproteobacteria	o__Desulfovibrionales	f__Desulfovibrionaceae	g__Mailhella	s__Candidatus_Mailhella_merdigallinarum	0.0	0.0	0.0	0.0006707068624675878	0.0008536357564734895	0.00026608338781182683	0.0	0.0	0.0	0.0	0.0	0.0	0.0	0.0	0.0	0.0003132797101571067	0.00034530187592875055	0.0002879099093923828	0.0	0.0	0.0	0.0	0.0	0.0	0.0	0.0	0.0	0.0	0.0	0.0
MGE79656	k__Bacteria	p__Bacteroidota	c__Bacteroidia	o__Bacteroidales	f__Muribaculaceae	g__unclassified_Muribaculaceae_genus	s__Muribaculaceae_bacterium_Isolate-042_(Harlan)	0.0	0.0	0.0	0.000141925364230962	0.00011456781022661601	0.00011600334554500891	0.0	0.0	0.0	0.0	0.0	0.0	0.0	0.0	0.0	0.001211051197850775	0.0009422629619225257	0.00046759175277325167	0.003736639682738867	0.0003379548455950568	0.0025036862767842376	0.0010051268299431032	0.0008520975087169164	0.0022508307375681495	0.0	0.0	0.0	0.0	0.0	0.0
MGE37197	k__Bacteria	p__Bacteroidota	c__Bacteroidia	o__Bacteroidales	f__Muribaculaceae	g__Duncaniella	s__Duncaniella_muris	0.0	6.039737278210824e-07	0.0	0.0002744274196587102	0.00014047787374834184	0.00018028113594496963	0.0	0.0	0.0	0.0	0.0	0.0	0.0	0.0	0.0	0.0007746482351674479	0.0005494959790328167	0.0016635821037259148	0.002969668027719795	0.011840205158830079	0.007690684154186235	0.0006295145287996171	0.001637640316591903	0.002105863807126708	0.0	0.0	0.0	0.0	0.0	0.0
MGE1506684	k__Bacteria	p__Bacteroidota	c__Bacteroidia	o__Bacteroidales	f__Prevotellaceae	g__Prevotella	s__Prevotella_sp._PCHR	0.0	0.0	0.0	0.0	0.0	0.0	0.0	0.0	0.0	0.0	0.0	0.0	0.0	0.0	0.0	0.0	0.0	0.0	0.0	0.0	0.0	0.0005917967326717799	1.6084781841924692e-05	5.825596218964739e-06	0.0	0.0	0.0	0.0	0.0	0.0
MGE172401	k__Bacteria	p__Bacteroidota	c__Bacteroidia	o__Bacteroidales	f__Bacteroidaceae	g__Bacteroides	s__Bacteroides_uniformis	0.0007113911373715016	0.005187622359877875	0.000768396165030965	5.624201059933784e-05	6.273564040108022e-05	4.578630979677803e-05	0.0	0.0	0.0	0.0	0.0	0.0	0.0	0.0	0.0	0.00024371825979639268	0.00011373751234520748	6.962663528604397e-05	0.0	0.0	0.0	0.00029954763964437804	6.930210756663164e-05	4.1402125472183486e-05	0.0	0.0	0.0	0.0	0.0	0.0
MGE552500	k__Bacteria	p__Bacillota	c__Clostridia	o__Eubacteriales	f__Eubacteriales_Family_XIII._Incertae_Sedis	g__Senimuribacter	s__Senimuribacter_sp._DSM_109599	0.0003533490119532078	0.0004048931291765962	0.0001615981748149983	5.689470244464742e-05	4.475003866855175e-05	7.219845881168202e-05	0.0	0.0	0.0	0.0	0.0	0.0	0.0	0.0	0.0	1.4054024264454267e-06	3.2054387428250884e-06	1.9100500607646963e-05	0.0	7.896711293357874e-05	0.0	0.0	1.4007265256024987e-06	2.333653590401117e-06	0.0	0.0	0.0	0.0	0.0	0.0
MGE170319	k__Bacteria	p__Bacillota	c__Clostridia	o__Eubacteriales	f__Lachnospiraceae	g__unclassified_Lachnospiraceae_genus	s__Lachnospiraceae_bacterium	5.634508887591817e-05	4.887387209117963e-05	1.268518095817393e-05	1.2479943410525369e-06	0.0	1.490847981850869e-06	0.0	0.0	0.0	0.0	0.0	0.0	0.0	0.0	0.0	0.0	0.0	0.0	1.5927034765927718e-05	0.0008598862746818157	8.858081828207289e-05	0.0	0.0	0.0	0.0	0.0	0.0	0.0	0.0	0.0
MGE1172552	k__Bacteria	p__Bacillota	c__Clostridia	o__Eubacteriales	f__Lachnospiraceae	g__unclassified_Lachnospiraceae_genus	s__Lachnospiraceae_bacterium	5.533892657456249e-06	1.0728410946844309e-05	0.0	5.615974534736417e-06	3.596222563323926e-05	0.0001187708892207859	0.0	0.0	0.0	0.0	0.0	0.0	0.0	0.0	0.0	0.0	0.0	0.0	6.515605131515885e-06	1.764472519866927e-06	0.0	0.0	0.0	0.0	0.0	0.0	0.0	0.0	0.0	0.0
MGE956569	k__Bacteria	p__Bacillota	c__Clostridia	o__Eubacteriales	f__Lachnospiraceae	g__unclassified_Lachnospiraceae_genus	s__Lachnospiraceae_bacterium_A4	0.0	1.1891467170329484e-06	6.146389723021823e-05	1.244959335359316e-05	2.835263990456659e-05	0.00044517523204879497	7.832047654430683e-07	0.0	0.0	0.0	0.0	0.0	0.0	0.0	0.0	0.0	0.0	0.0	1.4443910640660483e-06	1.1734543249828362e-06	1.0156942299327535e-06	0.0	0.0	0.0	0.0	0.0	0.0	0.0	0.0	0.0
MGE136018	k__Bacteria	p__Bacteroidota	c__Bacteroidia	o__Bacteroidales	f__Muribaculaceae	g__Muribaculum	s__Muribaculum_sp._NM65_B17	0.0018793492450585936	0.00554597956867805	0.005649909886294352	0.0018807926885497464	0.0018136672296694654	0.001587378559863174	0.0	0.0	0.0	0.0	0.0	0.0	0.0	0.0	0.0	0.0032339957973725754	0.004035761407790316	0.005973823801639081	0.0	0.0	0.0	1.5436792380455605e-05	3.657971891345249e-05	3.926131701054008e-05	0.0	0.0	0.0	0.0	0.0	1.9160817842506173e-06
MGE546216	k__Bacteria	p__Bacteroidota	c__Bacteroidia	o__Bacteroidales	f__Tannerellaceae	g__Parabacteroides	s__Parabacteroides_distasonis	0.0	0.0	0.0	0.0	0.0	0.0	0.0	0.0	0.0	0.0	0.0	0.0	0.0	0.0	0.0	0.0	0.0	0.0	0.0	0.0	0.0	0.0010057923839761332	8.577955815223501e-05	0.00018566766566425872	0.0	0.0	0.0	0.0	0.0	0.0
MGE760826	k__Bacteria	p__Bacteroidota	c__Bacteroidia	o__Bacteroidales	f__Muribaculaceae	g__unclassified_Muribaculaceae_genus	s__Muribaculaceae_bacterium_Isolate-110_(HZI)	0.0	0.0	0.0	0.00018722917164031136	0.0001372452636058469	0.00022666524831968385	0.0	0.0	0.0	0.0	0.0	0.0	0.0	0.0	0.0	0.00017653772502048283	0.00019165990173809321	0.0003071082945025299	0.0	0.0	0.0	0.0	0.0	0.0	0.0	0.0	0.0	0.0	0.0	0.0
MGE1510504	k__Bacteria	p__Bacillota	c__Clostridia	o__Eubacteriales	f__Clostridiaceae	g__Hungatella	s__Hungatella_sp.	0.00024111244646988694	1.4402860973312174e-05	9.743489362188557e-05	3.769714865241168e-06	0.0	0.0	0.0	0.0	0.0	0.0	0.0	0.0	0.0	0.0	0.0	0.0	0.0	0.0	0.0	7.106397915065424e-06	8.20134447419437e-06	0.0	1.407602944481254e-06	5.862774790808893e-06	0.0	0.0	0.0	0.0	0.0	0.0
MGE1384824	k__Bacteria	p__Bacteroidota	c__Bacteroidia	o__Bacteroidales	f__Barnesiellaceae	g__Barnesiella	s__Barnesiella_sp._WM24	0.0	0.0	0.0	0.00011583204535262435	0.0001310784122409701	4.010794177112487e-05	0.0	0.0	0.0	0.0	0.0	0.0	0.0	0.0	0.0	4.245241662961812e-06	4.034390744320557e-06	2.262592213411263e-06	0.004044036367310504	0.0011831698110615924	0.004280280369996476	0.003080927586594455	0.005130934985730667	0.00662034738046492	0.0	0.0	0.0	4.952100975399003e-07	0.0	0.0
MGE276565	k__Bacteria	p__Bacteroidota	c__Bacteroidia	o__Bacteroidales	f__Muribaculaceae	g__unclassified_Muribaculaceae_genus	s__Muribaculaceae_bacterium_Isolate-042_(Harlan)	0.0	0.0	0.0	0.0009978029221692274	0.00020219409443275978	0.0007573822024056824	0.0	0.0	0.0	0.0	0.0	0.0	0.0	0.0	0.0	0.003540639915233234	0.006163594278089338	0.004971428759426829	0.0	0.0	0.0	0.0	0.0	0.0	0.0	0.0	0.0	4.974121187246132e-07	0.0	0.0
MGE399712	k__Bacteria	p__Bacillota	c__Clostridia	o__Eubacteriales	f__Oscillospiraceae	g__Flavonifractor	s__Flavonifractor_sp.	9.167201342904506e-06	9.654040079841035e-06	3.08201059963057e-05	5.116745998849926e-05	2.642369849074784e-05	1.8614014609857996e-05	0.0	0.0	0.0	0.0	0.0	0.0	0.0	0.0	0.0	1.7039637316488375e-05	4.857995883437528e-06	0.0002741519663678236	1.4657788883118437e-06	1.3694547907154088e-05	2.0614682494982637e-06	1.019039733925745e-05	2.830490817283627e-06	1.0020830613569652e-05	0.0	0.0	0.0	0.0	0.0	0.0
MGE1658090	k__Bacteria	p__unclassified_Bacteria_phylum	c__unclassified_Bacteria_class	o__unclassified_Bacteria_order	f__unclassified_Bacteria_family	g__unclassified_Bacteria_genus	s__bacterium_D16-34	0.0	0.0	0.0	0.000169797661746947	0.00040224427036479924	0.00017105118852361534	0.0	0.0	0.0	0.0	0.0	0.0	0.0	0.0	0.0	0.0	8.120709290300687e-07	5.692883626070666e-07	0.0	0.0	0.0	0.0	0.0	0.0	0.0	0.0	0.0	0.0	0.0	0.0
MGE336409	k__Bacteria	p__Bacteroidota	c__Bacteroidia	o__Bacteroidales	f__Bacteroidaceae	g__unclassified_Bacteroidaceae_genus	s__Bacteroidaceae_bacterium	0.0	0.0	0.0	0.001083166290035416	0.00038322834177371913	0.0008127758475284386	0.0	0.0	0.0	0.0	0.0	0.0	0.0	0.0	0.0	0.003954259431625394	0.003933191720127225	0.006982726794669227	5.135295502479884e-06	5.96003481265986e-07	5.158763183650547e-07	0.0024111960809886576	0.0045828429274868574	0.00489145726003934	0.0	0.0	0.0	0.0	0.0	0.0
MGE798000	k__Bacteria	p__Actinomycetota	c__Coriobacteriia	o__Coriobacteriales	f__Atopobiaceae	g__Granulimonas	s__Granulimonas_faecalis	0.0	0.0	0.0	0.0	5.883549086960669e-07	0.0	0.0	0.0	0.0	0.0	0.0	0.0	0.0	0.0	0.0	8.465533958089041e-05	0.00016306480643164613	9.838947141279203e-05	0.0	0.0	0.0	0.0007813506718949249	0.0009451270610315982	0.0006248830682152632	0.0	0.0	0.0	0.0	0.0	0.0
MGE1141921	k__Bacteria	p__Bacillota	c__Bacilli	o__Lactobacillales	f__Lactobacillaceae	g__Lactobacillus	s__Lactobacillus_johnsonii	0.0	0.0	0.0	0.00045784688582375027	0.0006386809418807719	0.00014675889829059122	0.0	0.0	0.0	0.0	0.0	0.0	0.0	0.0	0.0	0.0	0.0	0.0	0.0	0.0	0.0	8.75623595504443e-06	1.7734334474940098e-05	3.309146194642019e-05	0.0	0.0	0.0	0.0	0.0	0.0
MGE595593	k__Bacteria	p__Bacillota	c__Clostridia	o__Eubacteriales	f__Lachnospiraceae	g__unclassified_Lachnospiraceae_genus	s__Lachnospiraceae_bacterium_MD335	0.0	0.0	0.0	0.0	1.1784582718013346e-06	0.00025039354276786555	0.0	0.0	0.0	0.0	0.0	0.0	0.0	0.0	0.0	0.0	0.0	2.2782813124641396e-06	1.4708608359186704e-06	0.0	0.0	0.0	0.0	0.0	0.0	0.0	0.0	0.0	0.0	0.0
MGE1223070	k__Bacteria	p__Bacteroidota	c__Bacteroidia	o__Bacteroidales	f__Tannerellaceae	g__Parabacteroides	s__Parabacteroides_merdae	0.0	0.0	0.0	0.00010220770321262383	0.00014280564352321142	0.0002866621135102624	0.0	0.0	0.0	0.0	0.0	0.0	0.0	0.0	0.0	0.0	0.0	0.0	0.0	0.0	0.0	0.0	0.0	0.0	0.0	0.0	0.0	0.0	0.0	0.0
MGE860326	k__Bacteria	p__Verrucomicrobiota	c__Verrucomicrobiae	o__Verrucomicrobiales	f__Akkermansiaceae	g__Akkermansia	s__Akkermansia_muciniphila	7.681038015187977e-06	0.0009603607901483501	0.0009787155363807822	6.351455070716509e-07	5.903988215302467e-07	0.0	1.5982818836237704e-06	0.0	0.0	0.0	0.0	0.0	0.0	0.0	0.0	0.005064128062686921	0.0054641451875000685	0.003182799414632463	7.368903294590063e-07	0.0	0.0	0.0002756669249739953	0.0002767679205921425	9.18651711452132e-05	0.0	0.0	8.261636088440369e-07	0.0	0.0	0.0
MGE570962	k__Bacteria	p__Bacteroidota	c__Bacteroidia	o__Bacteroidales	f__unclassified_Bacteroidales_family	g__unclassified_Bacteroidales_genus	s__Bacteroidales_bacterium	0.0	0.0	0.0	0.0005487657181099064	0.0002172667663231308	0.00028629854976001506	0.0	0.0	0.0	0.0	0.0	0.0	0.0	0.0	0.0	0.00195954772090155	0.0010412159855203499	0.0020956140309360597	1.5474696918639132e-05	0.0	7.772707208716159e-06	3.903248495207014e-06	7.114856570492096e-07	2.370714094070018e-06	0.0	0.0	0.0	0.0	0.0	0.0
MGE1126796	k__Bacteria	p__Bacteroidota	c__Bacteroidia	o__Bacteroidales	f__Bacteroidaceae	g__Bacteroides	s__Bacteroides_caecimuris	0.0	0.0	0.0	7.63690619641597e-06	1.3606182687130424e-05	0.0	0.0	0.0	0.0	0.0	0.0	0.0	0.0	0.0	0.0	0.00018954937176465783	0.0001590625255817723	0.00030135764969155976	0.0	0.0	0.0	0.00010413070225636339	2.566443041389839e-05	6.235502665997812e-05	0.0	0.0	0.0	0.0	0.0	0.0
MGE371265	k__Bacteria	p__Bacteroidota	c__Bacteroidia	o__Bacteroidales	f__Muribaculaceae	g__unclassified_Muribaculaceae_genus	s__Muribaculaceae_bacterium	0.0	0.0	0.0	5.6003978773717124e-05	2.5437645893330797e-05	1.9766523988110256e-05	0.0	0.0	0.0	0.0	0.0	0.0	0.0	0.0	0.0	0.001980612114778632	0.0011207790264069492	0.0034773356124750947	0.0	0.0	0.0	0.0004644327095941089	0.0015712334620064461	0.0014216946078475013	0.0	0.0	0.0	0.0	0.0	0.0
MGE1672249	k__Bacteria	p__Bacteroidota	c__Bacteroidia	o__Bacteroidales	f__Muribaculaceae	g__unclassified_Muribaculaceae_genus	s__Muribaculaceae_bacterium	0.0019676437381464097	0.005795960260346802	0.005945333526517015	0.00010187607536313446	4.320632569800579e-05	1.724092755661501e-05	1.6022577092049238e-06	0.0	0.0	0.0	0.0	0.0	0.0	0.0	0.0	0.0001302458446721267	4.3253887394009526e-05	0.00014932348782771028	0.0	0.0	0.0	0.0	0.0	0.0	0.0	0.0	0.0	0.0	0.0	9.713867353986958e-07
MGE138629	k__Bacteria	p__Bacteroidota	c__Bacteroidia	o__Bacteroidales	f__Bacteroidaceae	g__Bacteroides	s__Bacteroides_thetaiotaomicron	0.00020368249815887023	0.0028499229281047215	0.0003380559519118355	0.0	0.0	0.0	0.0	0.0	0.0	0.0	0.0	0.0	0.0	0.0	0.0	0.00015671044757410436	0.00020166630987187493	6.149224722333402e-05	0.0	0.0	0.0	0.0	0.0	0.0	0.0	0.0	0.0	0.0	0.0	0.0
MGE1470293	k__Bacteria	p__Actinomycetota	c__Actinomycetes	o__Bifidobacteriales	f__Bifidobacteriaceae	g__Bifidobacterium	s__Bifidobacterium_pseudolongum	0.0	0.0	0.0	0.00015933991493393633	0.00032940608352250827	7.512349322623966e-05	0.0	0.0	0.0	0.0	0.0	0.0	0.0	0.0	0.0	1.4326985891104522e-06	0.0	2.290761937183814e-06	0.0	0.0	0.0	6.022165234652528e-05	0.00018991493890528182	0.00013679126579889815	0.0	0.0	0.0	0.0	0.0	0.0
MGE1715514	k__Bacteria	p__Bacteroidota	c__Bacteroidia	o__Bacteroidales	f__Muribaculaceae	g__unclassified_Muribaculaceae_genus	s__Muribaculaceae_bacterium	0.0	0.0	0.0	3.006069727497286e-05	2.437571146462835e-05	1.4262271847698103e-05	0.0	0.0	0.0	0.0	0.0	0.0	0.0	0.0	0.0	0.0	0.0	0.0	0.0	0.0	0.0	0.0012140509725629626	0.0015024241014527076	0.002930411731233862	0.0	0.0	0.0	0.0	0.0	0.0
MGE40749	k__Bacteria	p__Bacteroidota	c__Bacteroidia	o__Bacteroidales	f__Muribaculaceae	g__unclassified_Muribaculaceae_genus	s__Muribaculaceae_bacterium_Isolate-004_(NCI)	0.0	0.0	0.0	2.8071784973565593e-05	2.8466288144768426e-05	1.2194333841579791e-05	0.0	0.0	0.0	0.0	0.0	0.0	0.0	0.0	0.0	1.3624206523365397e-05	1.1448337922717021e-05	2.5796765783141748e-05	0.0	6.013514686352721e-07	0.0	0.001127708761014129	0.0013114337009376266	0.0029171542382602595	0.0	0.0	0.0	0.0	0.0	0.0
MGE252269	k__Bacteria	p__Bacteroidota	c__Bacteroidia	o__Bacteroidales	f__Muribaculaceae	g__unclassified_Muribaculaceae_genus	s__Muribaculaceae_bacterium_Isolate-100_(HZI)	0.0	0.0	0.0	0.00010787495024969808	0.00017325628858452197	0.00015199684688646113	0.0	0.0	0.0	0.0	0.0	0.0	0.0	0.0	0.0	0.0014685610713001157	0.0010987704441538714	0.0005632235249884695	0.004485605796483491	0.0003609908367328745	0.0026444442733103645	0.0011042445733528976	0.0009602909493244057	0.0024492491714406565	0.0	0.0	0.0	0.0	0.0	0.0
MGE186745	k__Bacteria	p__Bacteroidota	c__Bacteroidia	o__Bacteroidales	f__Bacteroidaceae	g__Bacteroides	s__Bacteroides_acidifaciens	0.002136898060323361	0.008018613711308199	0.001382262307915051	0.0	0.0	0.0	8.051344988754742e-07	0.0	0.0	0.0	0.0	0.0	0.0	4.3972571024658e-07	0.0	0.0010781028229084372	0.0009596242168348323	0.00032716432910665514	0.0	0.0	0.0	0.0	0.0	0.0	0.0	0.0	0.0	0.0	0.0	9.762436690756894e-07
MGE408484	k__Bacteria	p__Bacteroidota	c__Bacteroidia	o__Bacteroidales	f__Muribaculaceae	g__unclassified_Muribaculaceae_genus	s__Muribaculaceae_bacterium_Isolate-002_(NCI)	0.0	0.0	0.0	0.0	0.0	0.0	0.0	0.0	0.0	0.0	0.0	0.0	0.0	0.0	0.0	0.0	0.0	0.0	0.0	0.0	0.0	8.213248092043746e-05	6.81321370188319e-05	0.00024195604106030385	0.0	0.0	0.0	0.0	0.0	0.0
MGE1447188	k__Bacteria	p__Bacillota	c__Clostridia	o__Eubacteriales	f__Lachnospiraceae	g__unclassified_Lachnospiraceae_genus	s__Lachnospiraceae_bacterium_MD335	0.0	0.0	0.0	1.2753544561528417e-05	9.484034880984132e-06	0.000382406592877334	0.0	0.0	0.0	0.0	0.0	0.0	0.0	0.0	0.0	0.0	0.0	0.0	0.0	0.0	0.0	0.0	0.0	0.0	0.0	0.0	0.0	0.0	0.0	0.0
MGE196266	k__Bacteria	p__Bacillota	c__Clostridia	o__Eubacteriales	f__Oscillospiraceae	g__Vermiculatibacterium	s__Vermiculatibacterium_sp._DSM_112226	0.0	0.0	0.0	5.51148547423367e-05	0.00017514179562480394	8.625542257071715e-05	0.0	0.0	0.0	0.0	0.0	0.0	0.0	0.0	0.0	0.0	0.0	0.0	0.0	0.0	0.0	0.0	0.0	1.1960412868179985e-06	0.0	0.0	0.0	0.0	0.0	0.0
MGE476571	k__Bacteria	p__Bacteroidota	c__Bacteroidia	o__Bacteroidales	f__Muribaculaceae	g__Duncaniella	s__Duncaniella_muris	0.0	0.0	0.0	0.0	0.0	0.0	0.0	0.0	0.0	0.0	0.0	0.0	0.0	0.0	0.0	0.0	0.0	0.0	0.004003177932209158	9.90661049361574e-05	0.0006765693374421165	0.0009235619533470104	0.0002957742427486794	0.0011912571216707265	0.0	0.0	0.0	0.0	0.0	0.0
MGE497004	k__Bacteria	p__Actinomycetota	c__Coriobacteriia	o__Eggerthellales	f__Eggerthellaceae	g__Adlercreutzia	s__Adlercreutzia_sp._DSM_109821	0.0	0.0	0.0	0.00019136268069810047	0.00044291168591797177	0.00017285707864899362	0.0	0.0	0.0	0.0	0.0	0.0	0.0	0.0	0.0	0.0	0.0	1.1540014977082533e-06	0.0	0.0	0.0	0.0	0.0	0.0	0.0	0.0	0.0	0.0	0.0	0.0
MGE1050607	k__Bacteria	p__Bacillota	c__Clostridia	o__Eubacteriales	f__Clostridiaceae	g__Hungatella	s__Hungatella_sp.	0.0	2.4547044680921104e-05	7.911171690742287e-05	3.340890875048574e-05	2.030533296337209e-05	5.628350287573202e-06	0.0	0.0	0.0	0.0	0.0	0.0	0.0	0.0	0.0	0.0	0.0	6.9274848943751464e-06	2.459815384406457e-05	0.00015381676993218792	0.00012055760227173709	4.9353951542684055e-06	3.886383250176932e-05	0.00016007229369730674	0.0	0.0	0.0	0.0	0.0	0.0
MGE1216793	k__Bacteria	p__Bacillota	c__Clostridia	o__Eubacteriales	f__Clostridiaceae	g__unclassified_Clostridiaceae_genus	s__Clostridiaceae_bacterium	5.635278208848998e-07	0.00020296156135084695	0.0011420251570022474	2.306608437614933e-05	1.884213825020206e-05	0.0	8.794478414805836e-07	0.0	0.0	0.0	0.0	0.0	0.0	0.0	0.0	0.0	0.0	6.280516070269112e-07	0.0	0.0001317652699161503	2.2810129292646e-06	1.073872981682432e-06	1.5659678852585007e-06	1.3044753958359054e-06	0.0	0.0	0.0	0.0	0.0	0.0
MGE1456460	k__Bacteria	p__Bacillota	c__Clostridia	o__Eubacteriales	f__Oscillospiraceae	g__unclassified_Oscillospiraceae_genus	s__Oscillospiraceae_bacterium	0.0	3.640793875895123e-05	6.379089990173077e-06	9.044651567133403e-06	0.0	3.601565619288731e-06	0.0	0.0	0.0	0.0	0.0	0.0	0.0	0.0	0.0	1.4522255259635478e-06	0.0	1.1609919156650928e-06	3.747688071327354e-05	0.00034039771567896866	5.797814412962937e-06	9.925600350633685e-07	0.0	3.0142534701861977e-05	0.0	0.0	0.0	0.0	0.0	0.0
MGE1733741	k__Bacteria	p__Bacillota	c__Clostridia	o__Eubacteriales	f__Lachnospiraceae	g__Sporofaciens	s__Sporofaciens_musculi	3.1172792750460774e-06	6.155301234188675e-07	7.485917463736074e-07	5.542012332348761e-05	1.4975498808955781e-05	5.132140333628957e-06	0.0	0.0	0.0	0.0	0.0	0.0	0.0	0.0	0.0	1.4485693690502457e-06	1.651946904975568e-06	4.632275901173311e-06	0.00017644553236200196	0.0003875259050355201	0.00011934458344420326	4.356269028009237e-05	0.0005738905645360297	9.861860265941317e-05	0.0	0.0	0.0	0.0	0.0	0.0
MGE937391	k__Bacteria	p__Bacteroidota	c__Bacteroidia	o__Bacteroidales	f__Bacteroidaceae	g__Bacteroides	s__Bacteroides_caccae	0.0	0.0	0.0	0.0	0.0	0.0	0.0	0.0	0.0	0.0	0.0	0.0	0.0	0.0	0.0	0.0	0.0	0.0	0.0004512877572366523	3.1009003704737974e-05	0.0010678161356474276	0.0	0.0	0.0	0.0	0.0	0.0	0.0	0.0	0.0
MGE492529	k__Bacteria	p__Bacillota	c__Bacilli	o__Lactobacillales	f__Lactobacillaceae	g__Ligilactobacillus	s__Ligilactobacillus_murinus	0.0	0.0	0.0	0.0003196297222338544	0.0002506123119462591	0.0011134066432470792	0.0	0.0	0.0	0.0	0.0	0.0	0.0	0.0	0.0	0.0	0.0	0.0	0.0	0.0	0.0	0.0	0.0	0.0	0.0	0.0	0.0	0.0	0.0	0.0
MGE66391	k__Bacteria	p__Bacillota	c__Clostridia	o__Eubacteriales	f__Oscillospiraceae	g__unclassified_Oscillospiraceae_genus	s__Oscillospiraceae_bacterium	0.0	0.0	0.0	1.2920930810190574e-05	7.987073809994875e-05	5.711054053443559e-05	0.0	0.0	0.0	0.0	0.0	0.0	0.0	0.0	0.0	3.122284880821627e-05	0.0	1.7414878734976392e-05	4.2723644013131835e-05	4.932417704829421e-05	1.633929516380464e-05	6.947920245443578e-06	5.7895753617532854e-05	6.57107256500591e-05	0.0	0.0	0.0	0.0	0.0	0.0
MGE116498	k__Bacteria	p__Bacillota	c__Bacilli	o__Lactobacillales	f__Enterococcaceae	g__Enterococcus	s__Enterococcus_casseliflavus	0.0	0.0	0.0	0.0	0.0	0.0	0.00020077456142924066	8.558781229650626e-05	0.00017673190751184617	0.0016369918357323973	0.0036058087565560277	0.0019409389873623524	0.00027800535612272366	0.00019172663744691554	0.00020377588327927557	0.0	0.0	0.0	0.0	0.0	0.0	0.0	0.0	0.0	3.5280268903103815e-06	4.237774974758277e-06	1.2630650013814373e-05	0.00026734957883498933	0.00010484138733916558	9.826630761055244e-05
MGE1211231	k__Bacteria	p__Bacillota	c__Clostridia	o__Eubacteriales	f__Lachnospiraceae	g__unclassified_Lachnospiraceae_genus	s__Lachnospiraceae_bacterium	0.0	2.4758335698427764e-06	0.0	3.045643303656744e-05	1.3854194118389511e-05	2.064289762549288e-06	0.0	0.0	0.0	0.0	0.0	0.0	0.0	0.0	0.0	0.0	0.0	0.0	3.307984638472684e-05	9.77264644927478e-06	1.3216881878112285e-05	2.9867262219653662e-05	0.0005233706505549101	0.00010098191724367485	0.0	0.0	0.0	0.0	0.0	0.0
MGE315870	k__Bacteria	p__Bacteroidota	c__Bacteroidia	o__Bacteroidales	f__Muribaculaceae	g__unclassified_Muribaculaceae_genus	s__Muribaculaceae_bacterium_Isolate-104_(HZI)	0.0	0.0	0.0	0.00031395438784931486	0.0002785706918029157	0.00023608417795652857	0.0	0.0	0.0	0.0	0.0	0.0	0.0	0.0	0.0	0.0004002522714259122	0.0010101701374143424	0.0010899289715721912	0.0	0.0	0.0	0.0	0.0	0.0	0.0	0.0	0.0	0.0	0.0	0.0
MGE925129	k__Bacteria	p__Bacillota	c__Clostridia	o__Eubacteriales	f__Eubacteriaceae	g__Eubacterium	s__Eubacterium_sp.	0.0	0.0	0.0	0.000405621892985984	0.0002443254149494402	0.0005783635880423415	0.0	0.0	0.0	0.0	0.0	0.0	0.0	0.0	0.0	0.0	0.0	0.0	0.0	0.0	0.0	0.0	0.0	0.0	0.0	0.0	0.0	0.0	0.0	0.0
MGE434349	k__Bacteria	p__Bacillota	c__Clostridia	o__Eubacteriales	f__Eubacteriaceae	g__Eubacterium	s__Eubacterium_sp.	0.0007990309078360484	0.00026514657095153124	6.151428779978594e-06	0.0	0.0	0.0	0.0	0.0	0.0	0.0	0.0	0.0	0.0	0.0	0.0	0.00029570499520748	0.0004872567049952021	0.0004688000404827669	1.2934094197385868e-06	0.0	0.0	0.0	1.748345852383119e-05	0.0	0.0	0.0	0.0	0.0	0.0	0.0
MGE7065	k__Bacteria	p__Bacillota	c__Clostridia	o__Eubacteriales	f__Oscillospiraceae	g__Oscillibacter	s__Oscillibacter_sp.	3.1032163610233126e-06	0.0	0.00021201356529362234	3.849077283456772e-06	0.0	0.0	0.0	0.0	0.0	0.0	0.0	0.0	0.0	0.0	0.0	0.0	0.0	0.0	1.4885554023658124e-06	0.0	2.0935010894654048e-06	0.0	0.0	0.0	0.0	0.0	0.0	0.0	0.0	0.0
MGE130902	k__Bacteria	p__Bacteroidota	c__Bacteroidia	o__Bacteroidales	f__Bacteroidaceae	g__Bacteroides	s__Bacteroides_sp._NM69_E16B	0.0	0.0	0.0	0.0	0.0	0.0	0.0	0.0	0.0	0.0	0.0	0.0	0.0	0.0	0.0	0.0	0.0	0.0	0.0	0.0	0.0	0.0007894988785295845	0.00021249945730691065	0.0003552430831392051	0.0	0.0	0.0	0.0	0.0	0.0
MGE954904	k__Bacteria	p__unclassified_Bacteria_phylum	c__unclassified_Bacteria_class	o__unclassified_Bacteria_order	f__unclassified_Bacteria_family	g__unclassified_Bacteria_genus	s__bacterium_D16-34	0.0	0.0	0.0	0.00019614321650792384	0.000396147388493266	0.00014167686261742774	0.0	0.0	0.0	0.0	0.0	0.0	0.0	0.0	0.0	0.0	0.0	5.855206173453535e-07	0.0	0.0	0.0	0.0	0.0	0.0	0.0	0.0	0.0	0.0	0.0	0.0
MGE338749	k__Bacteria	p__Bacillota	c__Clostridia	o__Eubacteriales	f__Oscillospiraceae	g__Pseudoflavonifractor	s__Pseudoflavonifractor_sp._60	0.0005735825545752211	2.1119439051694925e-05	0.00010651684571647144	2.6012564974580827e-06	0.0	0.0	0.0	0.0	0.0	0.0	0.0	0.0	0.0	0.0	0.0	1.4618184791330224e-06	1.6670561754479054e-06	3.505983208738642e-06	0.0	0.0	0.0	0.0	0.0	5.4614964552794435e-06	0.0	0.0	0.0	0.0	0.0	0.0
MGE1657783	k__Bacteria	p__Bacteroidota	c__Bacteroidia	o__Bacteroidales	f__Muribaculaceae	g__unclassified_Muribaculaceae_genus	s__Muribaculaceae_bacterium_Isolate-042_(Harlan)	5.164261461662921e-07	0.0	0.0	0.0009403268832973398	0.002434086096380146	0.002191525640556267	0.0	0.0	3.3565137224644976e-07	0.0	0.0	0.0	8.623303382608701e-07	0.0	0.0	0.0	0.0	0.0	4.384644985872571e-05	6.943231746720265e-05	6.845921449278481e-05	8.709416241604462e-05	0.00015355341850660143	0.00015182121877952651	0.0	0.0	0.0	0.0	0.0	0.0
MGE997564	k__Bacteria	p__Bacteroidota	c__Bacteroidia	o__Bacteroidales	f__Muribaculaceae	g__unclassified_Muribaculaceae_genus	s__Muribaculaceae_bacterium_Isolate-080_(Janvier)	0.0	0.0	0.0	4.559148792491418e-06	0.0	5.186987634904381e-07	0.0	0.0	0.0	0.0	0.0	0.0	0.0	0.0	0.0	2.1960753946059453e-06	4.174003248449717e-06	4.681781139811804e-06	0.0	0.0	0.0	0.0024755881814174847	0.0017911425116704611	0.003198637732612897	0.0	0.0	0.0	0.0	0.0	0.0
MGE1386424	k__Bacteria	p__Actinomycetota	c__Coriobacteriia	o__Eggerthellales	f__Eggerthellaceae	g__unclassified_Eggerthellaceae_genus	s__Eggerthellaceae_bacterium	0.0	1.2680942169189534e-06	0.0	3.982836711875653e-05	3.5171294941315605e-05	2.8018611371219755e-05	0.0	0.0	0.0	0.0	0.0	0.0	0.0	0.0	0.0	2.387434661355841e-05	2.127053003942867e-05	8.171413976549772e-05	1.848341096091159e-05	2.2524480113570956e-05	1.7330019392047645e-05	0.00018408204772698452	2.230773234887174e-05	8.9816311000377e-05	0.0	0.0	0.0	0.0	0.0	0.0
MGE124981	k__Bacteria	p__Bacteroidota	c__Bacteroidia	o__Bacteroidales	f__Bacteroidaceae	g__Bacteroides	s__Bacteroides_fragilis	0.0	0.0	0.0	3.927830782862536e-06	0.0	0.0	0.0	0.0	0.0	0.0	0.0	0.0	0.0	0.0	0.0	0.0	0.0	1.1764322173568024e-06	0.0005931740996545166	3.578825609860697e-05	0.001778498780396419	6.93974622162541e-05	1.613307374782172e-05	3.726295688908136e-05	0.0	0.0	8.515190137190457e-07	0.0	0.0	0.0
MGE350357	k__Bacteria	p__Bacillota	c__Clostridia	o__Eubacteriales	f__Oscillospiraceae	g__Oscillibacter	s__Oscillibacter_sp.	0.0	0.0	0.0	0.0001141406285158337	0.000641473917941254	0.00037457574647642016	0.0	0.0	0.0	0.0	0.0	0.0	0.0	0.0	0.0	0.0008065821350654956	0.0006844038888700981	0.000146766099756075	0.0	0.0	0.0	0.0	0.0	0.0	0.0	0.0	0.0	0.0	0.0	0.0
MGE1520959	k__Bacteria	p__Bacillota	c__Bacilli	o__Lactobacillales	f__Lactobacillaceae	g__Ligilactobacillus	s__Ligilactobacillus_murinus	0.0	0.0	0.0	0.0005128465939770462	0.0004425340576721391	0.0017288956337995372	0.0	0.0	0.0	0.0	0.0	0.0	0.0	0.0	0.0	0.0	0.0	0.0	0.0	0.0	0.0	0.0	0.0	0.0	0.0	0.0	0.0	0.0	0.0	0.0
MGE1566712	k__Bacteria	p__Bacillota	c__Clostridia	o__Eubacteriales	f__Lachnospiraceae	g__unclassified_Lachnospiraceae_genus	s__Lachnospiraceae_bacterium	0.0	0.0	0.0	7.908248383621276e-06	1.837775940345181e-05	0.0003537434754656906	0.0	0.0	0.0	0.0	0.0	0.0	0.0	0.0	0.0	0.0	0.0	0.0	2.2937703612665773e-06	0.0	0.0	0.0	0.0	0.0	0.0	0.0	0.0	0.0	0.0	0.0
MGE726161	k__Bacteria	p__Bacillota	c__Clostridia	o__Eubacteriales	f__Lachnospiraceae	g__Lachnoclostridium	s__Lachnoclostridium_sp._YL32	0.0	0.0	3.821859147295589e-07	0.0	0.0	5.240324268682317e-07	4.139508991647683e-07	0.0	0.0	0.0	0.0	0.0	0.02354885914921814	0.029631408709089087	0.017410424919564536	0.0	0.0	0.0	0.0	0.0	0.0	0.0	0.0	0.0	0.0	0.0	1.7117940070136085e-06	0.0	4.6132590562888595e-07	0.0
MGE331351	k__Bacteria	p__Bacteroidota	c__Bacteroidia	o__Bacteroidales	f__Bacteroidaceae	g__Bacteroides	s__Bacteroides_ovatus	1.0593628747846525e-06	0.0	0.0	4.5989360252801e-06	0.0	1.5696761862300476e-06	0.0	0.0	0.0	0.0	0.0	0.0	0.0	0.0	0.0	1.4768268824095422e-05	2.0210060903171322e-05	3.187781036610822e-05	0.004020790258270513	0.0016007772351760213	0.0004877626479555916	0.00612437947805533	0.0008205916903664709	0.000884037216780373	0.0	0.0	0.0	0.0	0.0	0.0
MGE1741035	k__Bacteria	p__Bacillota	c__Clostridia	o__Eubacteriales	f__Clostridiaceae	g__Clostridium	s__Clostridium_sp.	0.00016375562761809846	0.0003057676712010822	9.01032247453324e-05	6.57328298279084e-06	1.2220376223764223e-06	2.6174706478138444e-06	0.0	0.0	0.0	0.0	0.0	0.0	0.0	0.0	0.0	1.4775853964734402e-06	0.0	0.0	2.2878798364559285e-06	5.576168163708886e-06	1.0725564133239555e-06	1.009892875942749e-06	0.0	1.2267562659350502e-06	0.0	0.0	0.0	0.0	0.0	0.0
MGE811291	k__Bacteria	p__Bacillota	c__Clostridia	o__Eubacteriales	f__Lachnospiraceae	g__unclassified_Lachnospiraceae_genus	s__Lachnospiraceae_bacterium	3.55433945926462e-05	6.787857332229618e-05	4.204045062025149e-05	0.0003105779891340389	0.00018471742666622163	0.0005067393567815802	0.0	0.0	0.0	0.0	0.0	0.0	0.0	0.0	0.0	2.9582095289807584e-06	1.5180924925209922e-05	1.182480712047583e-06	5.6492399499039814e-05	6.698282415264495e-05	4.0262223716100415e-05	1.010931326200788e-06	7.370918246550938e-06	3.68405313590058e-06	0.0	0.0	0.0	0.0	0.0	0.0
MGE18876	k__Bacteria	p__Bacillota	c__Clostridia	o__Eubacteriales	f__Lachnospiraceae	g__unclassified_Lachnospiraceae_genus	s__Lachnospiraceae_bacterium_MD335	0.0	0.0	0.0	1.3464683816405857e-06	1.251608232912622e-06	0.00021339228930192895	0.0	0.0	0.0	0.0	0.0	0.0	0.0	0.0	0.0	0.0	0.0	0.0	1.562160982493317e-06	0.0	0.0	0.0	0.0	0.0	0.0	0.0	0.0	0.0	0.0	0.0
MGE393880	k__Bacteria	p__Actinomycetota	c__Actinomycetes	o__Micrococcales	f__Cellulomonadaceae	g__Cellulomonas	s__Cellulomonas_hominis	0.0	0.0	0.0	0.0	0.0	0.0	0.0	0.0	0.0	0.0002719233660068707	0.00015849605831190874	0.00024088434208995784	0.0	0.0	0.0	0.0	0.0	0.0	0.0	0.0	0.0	0.0	0.0	0.0	0.0	0.0	0.0	8.892213722028395e-05	2.732829095781269e-06	2.7751089070171885e-05
MGE513371	k__Bacteria	p__Bacteroidota	c__Bacteroidia	o__Bacteroidales	f__Muribaculaceae	g__Duncaniella	s__Duncaniella_dubosii	0.0	0.0	0.0	0.0005472465007086789	0.0002552824411237302	0.0002780726109834888	0.0	0.0	7.03705605192452e-07	0.0	0.0	0.0	0.0	0.0	0.0	0.00048450769369661384	0.0006179408146002363	0.0005773945987881557	0.0	0.0	0.0	0.002232934346310243	0.004678522132998352	0.003793270041694947	0.0	0.0	0.0	0.0	0.0	0.0
MGE1087779	k__Bacteria	p__Verrucomicrobiota	c__Verrucomicrobiae	o__Verrucomicrobiales	f__Akkermansiaceae	g__Akkermansia	s__Akkermansia_muciniphila	0.0	0.0	0.0	0.009140617090068926	0.018494764471653786	0.010124726090814003	0.0	0.0	0.0	3.008113318030604e-07	0.0	0.0	0.0	9.057172198693719e-07	0.0	0.0	8.446875780848295e-07	2.3686148145546336e-06	0.0	6.211694367056415e-07	0.0	0.0	0.0	1.8448721290748274e-06	5.130873298619705e-07	0.0	0.0	5.184151021105135e-07	0.0	0.0
MGE399324	k__Bacteria	p__Bacteroidota	c__Bacteroidia	o__Bacteroidales	f__Muribaculaceae	g__unclassified_Muribaculaceae_genus	s__Muribaculaceae_bacterium_Isolate-001_(NCI)	0.0	0.0	0.0	0.0003260725431511331	0.00017583510948819943	0.00019384054256082976	0.0	0.0	0.0	0.0	0.0	2.8954123165647224e-07	0.0	0.0	0.0	0.0005389464098260972	0.0002890804637387555	0.0013894637247473642	0.0025230667894425548	0.011064397129648398	0.006813039636615304	0.00019662614294605325	0.0004689903866346158	0.0007659228972019248	0.0	0.0	0.0	0.0	0.0	0.0
MGE1334193	k__Bacteria	p__Bacillota	c__Clostridia	o__Eubacteriales	f__Eubacteriaceae	g__Eubacterium	s__Eubacterium_sp.	0.0	0.0	0.0	0.0	0.0	0.0	0.0	0.0	0.0	0.0	0.0	0.0	0.0	0.0	0.0	0.0	0.0	0.0	0.0	0.0010607858428845355	0.00014525678856699487	0.0	0.0	0.0	0.0	0.0	0.0	0.0	0.0	0.0
MGE514106	k__Bacteria	p__Actinomycetota	c__Coriobacteriia	o__Coriobacteriales	f__Coriobacteriaceae	g__unclassified_Coriobacteriaceae_genus	s__Coriobacteriaceae_bacterium	0.0	0.0	0.0	0.0	0.0	0.0	0.0	0.0	0.0	0.0	0.0	0.0	0.0	0.0	0.0	6.276782764219174e-05	0.00010907483605715042	9.199699939730197e-05	0.0	0.0	0.0	0.0005985606221630505	0.000840822661412594	0.0005428396476762598	0.0	0.0	0.0	0.0	0.0	0.0
MGE765168	k__Bacteria	p__Bacillota	c__Clostridia	o__Eubacteriales	f__Oscillospiraceae	g__Ruminococcus	s__Ruminococcus_flavefaciens	0.0	0.0	0.0	1.191082546998024e-06	0.0	4.7428714297752955e-07	0.0	0.0	0.0	0.0	0.0	0.0	0.0	0.0	0.0	0.0	0.0	0.0	2.8328615434274456e-05	2.694412759979203e-05	0.0003206739046648556	0.0	2.3349244282640997e-05	2.7786115050902087e-06	0.0	0.0	0.0	0.0	0.0	0.0
MGE1714561	k__Bacteria	p__Bacteroidota	c__Bacteroidia	o__Bacteroidales	f__Bacteroidaceae	g__Bacteroides	s__Bacteroides_oleiciplenus	0.0	0.0	0.0	0.0	0.0	0.0	0.0	0.0	0.0	0.0	0.0	0.0	0.0	0.0	0.0	0.0	0.0	0.0	0.0	0.0	0.0	0.00024744078704939243	7.439769584609015e-06	2.4789771144530806e-06	0.0	0.0	0.0	0.0	0.0	0.0
MGE404722	k__Bacteria	p__Bacteroidota	c__Bacteroidia	o__Bacteroidales	f__Muribaculaceae	g__unclassified_Muribaculaceae_genus	s__Muribaculaceae_bacterium_Isolate-042_(Harlan)	0.0	0.0	0.0	0.00015782214032453452	0.00011156855243233364	0.00013572304096191125	0.0	0.0	0.0	0.0	0.0	0.0	0.0	0.0	0.0	0.0014279951806852687	0.0011491182331700928	0.0005439978008402635	0.004051365760096488	0.00040502049630122616	0.002667139370501758	0.0010890846984939427	0.0010912033403438638	0.002374262488028176	0.0	0.0	0.0	0.0	0.0	0.0
MGE178101	k__Bacteria	p__Bacteroidota	c__Bacteroidia	o__Bacteroidales	f__Prevotellaceae	g__Prevotella	s__Prevotella_sp._MGM1	0.0	0.0	0.0	0.0	0.0	0.0	0.0	0.0	0.0	0.0	0.0	0.0	0.0	0.0	9.016773268347404e-07	1.4906003973750196e-06	0.0	0.0	0.0013094235707717854	2.6251328463968362e-05	2.1640076028411827e-06	1.018788305419965e-06	0.0002117038475139559	0.00045789789969790203	0.0	0.0	0.0	0.0	0.0	0.0
MGE759221	k__Bacteria	p__Bacteroidota	c__Bacteroidia	o__Bacteroidales	f__Bacteroidaceae	g__Bacteroides	s__Bacteroides_sp.	0.0	0.0	0.0	0.0	0.0	0.0	0.0	0.0	0.0	0.0	0.0	0.0	0.0	0.0	0.0	0.0013706070653863305	0.0008201916383203695	0.0003718013447144846	0.0	0.0	0.0	0.0	0.0	0.0	0.0	0.0	0.0	0.0	0.0	0.0
MGE1315782	k__Bacteria	p__Bacillota	c__Clostridia	o__Eubacteriales	f__Lachnospiraceae	g__unclassified_Lachnospiraceae_genus	s__Lachnospiraceae_bacterium	0.0005309102103218531	3.808233100030751e-05	0.00011848854749415401	1.9934862877716144e-06	0.0	0.0	0.0	0.0	0.0	0.0	0.0	0.0	0.0	0.0	0.0	0.0	1.533068482841812e-05	4.776583561646e-06	0.0	5.010637782273545e-06	2.114289359629489e-05	0.0	0.0	0.0	0.0	0.0	0.0	0.0	0.0	0.0
MGE1445453	k__Bacteria	p__Bacteroidota	c__Bacteroidia	o__Bacteroidales	f__Bacteroidaceae	g__Bacteroides	s__Bacteroides_sp._NM69_E16B	0.005760183237633275	0.010674340091986036	0.006525493026599461	0.002127681035557219	0.0017502949890698992	0.001991091870270282	8.41310866118573e-07	0.0	3.503821534735667e-07	3.0521191554939566e-07	0.0	0.0	0.0	0.0	0.0	0.0020599451097611057	0.002476001716935786	0.0033543576778679255	0.0017959199279444426	0.007909089507464724	0.005283949170240466	0.003863179783430686	0.0043248997598543905	0.0030785871513042138	0.0	0.0	0.0	0.0	0.0	0.0
MGE801556	k__Bacteria	p__Bacillota	c__Clostridia	o__Eubacteriales	f__Lachnospiraceae	g__unclassified_Lachnospiraceae_genus	s__Lachnospiraceae_bacterium	0.0008285660264356489	4.447557056013044e-06	0.0012038896042246673	9.977792594199922e-06	2.473292360464547e-06	5.297521155190805e-07	8.369381485192041e-07	0.0	0.0	0.0	0.0	0.0	0.0	0.0	0.0	2.9904976787253514e-06	0.0	1.1953872063058985e-06	1.5434865008938644e-06	0.0001579991598818886	0.00010039746811258371	3.0658961997825352e-06	2.6824932204963446e-05	2.7311267097225542e-05	0.0	0.0	0.0	0.0	0.0	0.0
MGE934949	k__Bacteria	p__Bacillota	c__unclassified_Bacillota_class	o__unclassified_Bacillota_order	f__unclassified_Bacillota_family	g__unclassified_Bacillota_genus	s__Firmicutes_bacterium_ASF500	2.4746451638087372e-05	1.2747057613241617e-06	3.4880940757773356e-06	7.80702445358066e-05	1.488617675140914e-05	8.768253732673999e-05	0.0	0.0	0.0	0.0	0.0	0.0	0.0	0.0	0.0	4.574775411443198e-05	7.61178892706078e-05	0.00019006157982888894	1.3934834332366088e-05	1.8868264537263124e-05	3.266320130461535e-06	3.0754871159445247e-06	0.0	1.4943656620076392e-05	0.0	0.0	0.0	0.0	0.0	0.0
MGE982068	k__Bacteria	p__Actinomycetota	c__Coriobacteriia	o__Eggerthellales	f__Eggerthellaceae	g__Adlercreutzia	s__Adlercreutzia_sp._DSM_109821	0.0	0.0	0.0	0.00021829452341851042	0.00041572919202167264	0.00017490910722068361	0.0	0.0	0.0	0.0	0.0	0.0	0.0	0.0	0.0	0.0	0.0	0.0	0.0	0.0	0.0	0.0	0.0	0.0	0.0	0.0	0.0	0.0	0.0	0.0
MGE1502484	k__Bacteria	p__Bacillota	c__Clostridia	o__Eubacteriales	f__Oscillospiraceae	g__Acutalibacter	s__Acutalibacter_muris	0.0	0.0	0.0	1.3331439549472672e-06	0.0	0.0	0.0	0.0	0.0	0.0	0.0	0.0	0.0	0.0	0.0	8.241001676112412e-06	1.879605837817513e-05	0.0002749129083552187	3.17073930042999e-05	4.398009022175255e-06	1.0876392378863235e-06	3.174692932983152e-05	2.9867574978211614e-06	8.708052681473335e-06	0.0	0.0	0.0	0.0	0.0	0.0
MGE1610992	k__Bacteria	p__unclassified_Bacteria_phylum	c__unclassified_Bacteria_class	o__unclassified_Bacteria_order	f__unclassified_Bacteria_family	g__unclassified_Bacteria_genus	s__bacterium_0.1xD8-71	1.613058009442811e-06	0.0	3.873640459348579e-07	0.001212459344288883	0.0006757282186909627	0.0020475153912701046	0.0	0.0	0.0	0.0	0.0	0.0	0.0	0.0	0.0	0.0	0.0	0.0	2.3212621373526277e-06	6.286144065046148e-07	1.6323090177762437e-06	0.0	0.0	0.0	0.0	0.0	8.674933151749528e-07	0.0	0.0	0.0
MGE259210	k__Bacteria	p__Bacteroidota	c__Bacteroidia	o__Bacteroidales	f__Muribaculaceae	g__unclassified_Muribaculaceae_genus	s__Muribaculaceae_bacterium_Isolate-077_(Janvier)	0.0	0.0	0.0	0.0006976578067830457	0.0004759855663375608	0.00044714836832946054	0.0	0.0	0.0	0.0	0.0	0.0	0.0	0.0	0.0	0.00010655032470125142	8.899314594190759e-05	2.0395787555479047e-05	0.0038271073878360738	0.0012176379103648193	0.004489175636261197	0.0004302799528736012	0.0010268089000334158	0.0011531307320121363	0.0	0.0	0.0	0.0	0.0	0.0
MGE311066	k__Bacteria	p__Bacteroidota	c__Bacteroidia	o__Bacteroidales	f__Muribaculaceae	g__unclassified_Muribaculaceae_genus	s__Muribaculaceae_bacterium	0.0	0.0	0.0	0.0007133850908811766	0.0007171450612306271	0.000496322434525771	0.0	0.0	0.0	0.0	0.0	0.0	0.0	0.0	0.0	0.0006636594859001745	0.0005761889066697376	0.00018965978477001187	0.0	0.0	0.0	0.0	0.0	0.0	0.0	0.0	0.0	0.0	0.0	0.0
MGE172472	k__Bacteria	p__Bacteroidota	c__Bacteroidia	o__Bacteroidales	f__Bacteroidaceae	g__Bacteroides	s__Bacteroides_acidifaciens	0.002055017934367373	0.007134214628421889	0.001246812194530842	0.00043774460515448653	0.0011008178716341872	0.0015695811040172	1.2613073089433018e-06	0.0	0.0	0.0	0.0	0.0	0.0	0.0	0.0	0.0009021168091612218	0.0008497442352102417	0.0002858392409472306	0.0	0.0	0.0	0.0018666648975244116	0.0003720735606685202	0.000537567158147916	0.0	0.0	0.0	0.0	0.0	0.0
MGE476775	k__Bacteria	p__unclassified_Bacteria_phylum	c__unclassified_Bacteria_class	o__unclassified_Bacteria_order	f__unclassified_Bacteria_family	g__unclassified_Bacteria_genus	s__bacterium_J10(2018)	0.0	0.0	0.0	0.0037485166201551754	0.004072419306955248	0.0025145589225504875	0.0	0.0	0.0	0.0	0.0	0.0	0.0	9.189670015602509e-07	4.5460742967373277e-07	0.006165556249719122	0.004560334072625585	0.006531474532706828	0.0	0.0	0.0	0.005315788801851372	0.0064573884360416885	0.006846643050519079	0.0	0.0	4.348797470796067e-07	0.0	0.0	0.0
MGE326665	k__Bacteria	p__Bacteroidota	c__Bacteroidia	o__Bacteroidales	f__Bacteroidaceae	g__Bacteroides	s__Bacteroides_xylanisolvens	3.5156638573572655e-05	0.00020230800675155244	7.196318936866933e-05	5.537342116817205e-06	7.720845594700577e-06	1.653720503394339e-05	0.0	0.0	0.0	3.159413771560537e-07	0.0	3.030082656870059e-07	0.0	0.0	0.0	9.335398919201042e-05	0.00013662467528538334	0.00010821713017259694	0.004415152735641816	0.0019852917864946504	0.0005347726251742641	0.005573378124284831	0.0004318764113669365	0.0004824784624073366	0.0	0.0	0.0	0.0	0.0	0.0
MGE331446	k__Bacteria	p__Bacteroidota	c__Bacteroidia	o__Bacteroidales	f__Bacteroidaceae	g__Bacteroides	s__Bacteroides_caccae	0.0	3.8341123631255755e-06	1.5543159522195341e-06	0.0	0.0	0.0	0.0	0.0	0.0	0.0	0.0	0.0	0.0	0.0	0.0	0.0	0.0	0.0	0.000559626410869308	2.3331682543150634e-05	0.0012187927242405406	5.139209172662134e-07	0.0	6.242797830045852e-07	0.0	0.0	0.0	0.0	0.0	0.0
MGE1517653	k__Bacteria	p__Bacillota	c__Clostridia	o__Eubacteriales	f__Clostridiaceae	g__unclassified_Clostridiaceae_genus	s__Clostridiaceae_bacterium	0.0	0.0	0.0	0.00011513008882891879	0.00017795028078434406	7.036615338606163e-05	0.0	0.0	0.0	0.0	0.0	0.0	0.0	0.0	0.0	3.611119791130278e-05	1.544293879682704e-05	1.383323081941648e-05	3.57229940572988e-05	0.00022586786323090135	3.2765700890299286e-06	1.6454070539418682e-05	1.499627195558742e-06	2.9981101880027733e-05	0.0	0.0	0.0	0.0	0.0	0.0
MGE1429394	k__Bacteria	p__Bacteroidota	c__Bacteroidia	o__Bacteroidales	f__Bacteroidaceae	g__Bacteroides	s__Bacteroides_caecimuris	0.0	2.9425625303534307e-05	3.5008709771538096e-06	1.3394224979062025e-06	9.96046991425178e-06	0.0	0.0	0.0	0.0	0.0	0.0	0.0	0.0	0.0	0.0	0.00024237271662812135	0.00011330747907722528	0.0003159237616665589	0.0	0.0	0.0	0.00012347010546062998	2.2506178947474996e-05	7.749170899324106e-05	0.0	0.0	0.0	0.0	0.0	0.0
MGE424418	k__Bacteria	p__Pseudomonadota	c__Deltaproteobacteria	o__Desulfovibrionales	f__Desulfovibrionaceae	g__unclassified_Desulfovibrionaceae_genus	s__Desulfovibrionaceae_bacterium_LT0009	0.0	0.0	0.0	0.00011786917981574582	0.0001438042843870101	0.00041121737685477033	0.0	0.0	0.0	0.0	0.0	0.0	0.0	0.0	0.0	0.0	0.0	0.0	0.0	0.0	0.0	0.0	0.0	0.0	0.0	0.0	0.0	0.0	0.0	0.0
MGE1747677	k__Bacteria	p__Bacillota	c__Bacilli	o__Lactobacillales	f__Lactobacillaceae	g__Lactobacillus	s__Lactobacillus_johnsonii	1.1270556417697995e-06	0.0	0.0	0.0002621145951835152	0.0003683962892367092	7.793229373906036e-05	0.0	0.0	0.0	0.0	0.0	0.0	0.0	0.0	0.0	1.885434473140658e-05	8.958947442057559e-06	8.604307016268683e-05	0.0	0.0	0.0	9.664856835141886e-06	7.829839426292503e-06	9.783565468769293e-06	0.0	0.0	0.0	0.0	0.0	0.0
MGE44309	k__Bacteria	p__Bacteroidota	c__Bacteroidia	o__Bacteroidales	f__Muribaculaceae	g__Muribaculum	s__Muribaculum_gordoncarteri	0.0	0.0	0.0	0.0005742430338294324	0.0005306727166631922	0.00041356721437199004	0.0	0.0	0.0	0.0	0.0	0.0	0.0	0.0	0.0	0.0008359458720671478	0.0004706439976958769	0.002593737391384665	0.0013534534126335507	0.0	0.000493093491555249	0.00038244299531130254	0.0004998987627766853	0.0009260105445333978	0.0	0.0	0.0	0.0	0.0	0.0
MGE1082282	k__Bacteria	p__Bacillota	c__Clostridia	o__Eubacteriales	f__Clostridiaceae	g__unclassified_Clostridiaceae_genus	s__Clostridiaceae_bacterium	0.0003441198865474556	1.0880381165899375e-05	2.2183791328006575e-05	9.380866363607997e-06	1.2457106024957562e-06	0.0	0.0	0.0	0.0	0.0	0.0	0.0	0.0	0.0	0.0	0.0	0.0	0.0	0.0	3.789458783504783e-06	1.0933336841579797e-06	0.0	1.5011974858158717e-06	0.0	0.0	0.0	0.0	0.0	0.0	0.0
MGE648756	k__Bacteria	p__Bacillota	c__Clostridia	o__Eubacteriales	f__Oscillospiraceae	g__unclassified_Oscillospiraceae_genus	s__Oscillospiraceae_bacterium	0.0005652246197279319	0.0005682047795284852	0.00051534880119573	0.00013309033768717256	0.0002443038694983865	0.00022804493063561496	0.0	0.0	0.0	0.0	0.0	0.0	0.0	0.0	0.0	8.008062744090901e-05	1.2061641740005432e-05	2.1139016405630044e-05	0.00016298860761382281	0.00019703925174979656	5.648412176586117e-05	2.0137656446680878e-05	9.562643753528255e-05	9.910244828375415e-05	0.0	0.0	0.0	0.0	0.0	0.0
MGE1648845	k__Bacteria	p__Bacteroidota	c__Bacteroidia	o__Bacteroidales	f__Muribaculaceae	g__unclassified_Muribaculaceae_genus	s__Muribaculaceae_bacterium	0.0	0.0	0.0	7.559825208190254e-05	5.285967493862676e-05	7.725574761500946e-05	0.0	0.0	0.0	0.0	0.0	0.0	0.0	0.0	0.0	0.0	0.0	0.0	0.0	0.0	0.0	9.661713244604813e-05	4.421587681040004e-05	0.00020538804860850853	0.0	0.0	0.0	0.0	0.0	0.0
MGE514105	k__Bacteria	p__Actinomycetota	c__Coriobacteriia	o__Coriobacteriales	f__Coriobacteriaceae	g__unclassified_Coriobacteriaceae_genus	s__Coriobacteriaceae_bacterium	0.0	0.0	0.0	0.0	0.0	0.0	0.0	0.0	0.0	0.0	0.0	0.0	0.0	0.0	0.0	6.254040797682148e-05	0.00010655187339101709	7.047962892538193e-05	0.0	0.0	0.0	0.000616967310763153	0.0007840355774269986	0.0005179867481440937	0.0	0.0	0.0	0.0	0.0	0.0
MGE1359954	k__Bacteria	p__Bacteroidota	c__Bacteroidia	o__Bacteroidales	f__Muribaculaceae	g__unclassified_Muribaculaceae_genus	s__Muribaculaceae_bacterium	0.0001346087433613795	0.00016719365309235477	4.535969809641405e-05	6.0591077173826354e-05	6.570943222791264e-05	2.037413817455603e-05	0.0	0.0	0.0	0.0	0.0	0.0	0.0	0.0	0.0	2.1943425628900543e-05	4.487108384288186e-05	5.504817822957969e-05	0.006889129932795527	0.011002749725419236	0.009118730753441974	6.671428837464723e-05	0.0001153853080694298	2.6385262201623568e-05	0.0	0.0	0.0	0.0	0.0	0.0
MGE1463981	k__Bacteria	p__Bacillota	c__Clostridia	o__Eubacteriales	f__Eubacteriaceae	g__Eubacterium	s__Eubacterium_sp.	0.00023698841884511288	0.0004378229939958269	0.0003449743941645821	0.0	0.0	0.0	0.0	0.0	0.0	0.0	0.0	0.0	0.0	0.0	0.0	1.5085782731692646e-06	0.0	0.0	2.5694558184256224e-05	5.693130264678134e-06	5.091999536365546e-05	0.0	0.0	3.256468573369907e-05	0.0	0.0	0.0	0.0	0.0	0.0
MGE848212	k__Bacteria	p__Bacteroidota	c__Bacteroidia	o__Bacteroidales	f__Muribaculaceae	g__unclassified_Muribaculaceae_genus	s__Muribaculaceae_bacterium	0.006802645899027178	0.008566078894106734	0.0017499573178470767	0.00016115234376697291	0.0001579130992770263	7.646996802045942e-05	8.44842076469543e-07	0.0	0.0	0.0	0.0	0.0	0.0	0.0	0.0	0.0012052317551923554	0.0010405159399048548	0.001890861726856928	0.00011529666004788292	0.00021328794466408916	0.00014407510744047166	2.0632333992240636e-06	7.521739763662945e-06	0.0	0.0	0.0	0.0	0.0	4.707654178636848e-07	1.0243899990301043e-06
MGE915687	k__Bacteria	p__Bacillota	c__Clostridia	o__Eubacteriales	f__Clostridiaceae	g__Hungatella	s__Hungatella_sp.	0.0002485919534657734	1.5433260285448132e-05	0.00013021361608711964	6.732341908202928e-06	0.0	1.0723230618187387e-06	0.0	0.0	0.0	0.0	0.0	0.0	0.0	0.0	0.0	0.0	0.0	0.0	0.0	8.883931954315087e-06	3.2955297265782348e-06	0.0	0.0	1.25644105722017e-05	0.0	0.0	0.0	0.0	0.0	0.0
MGE1261991	k__Bacteria	p__Bacteroidota	c__Bacteroidia	o__Bacteroidales	f__Rikenellaceae	g__Alistipes	s__Alistipes_sp._Z76	0.0	0.0	0.0	0.0	0.0	0.0	0.0	0.0	0.0	0.0	0.0	0.0	0.0	0.0	0.0	0.0	0.0	0.0	0.002916526599855336	0.003757976358821823	0.0014293640375961235	0.0007057843657326755	0.00020523739942922674	0.0002866193339730652	0.0	0.0	0.0	0.0	0.0	0.0
MGE1398652	k__Bacteria	p__Bacillota	c__Clostridia	o__Eubacteriales	f__Lachnospiraceae	g__unclassified_Lachnospiraceae_genus	s__Lachnospiraceae_bacterium_MD335	0.0	0.0	0.0	0.0	0.0	0.0003321000212041607	0.0	0.0	0.0	0.0	0.0	0.0	0.0	0.0	0.0	0.0	0.0	3.882822146762885e-06	1.6711694022058497e-06	1.3576939179317453e-06	0.0	0.0	1.6135549791267949e-06	1.3441161788269799e-06	0.0	0.0	0.0	0.0	0.0	0.0
MGE1031459	k__Bacteria	p__Bacillota	c__Clostridia	o__Eubacteriales	f__Oscillospiraceae	g__unclassified_Oscillospiraceae_genus	s__Oscillospiraceae_bacterium	0.0004993387440023487	1.1779427650951647e-05	0.00021647926801769368	3.288612068735015e-05	0.0	2.182533341025077e-06	0.0	0.0	0.0	0.0	0.0	0.0	0.0	0.0	0.0	0.0	0.0	0.0	1.8282217515405595e-05	1.8081750155410044e-05	0.0	5.789313630638613e-06	1.0744652240555784e-05	3.835911857241236e-06	0.0	0.0	0.0	0.0	0.0	0.0
MGE900381	k__Bacteria	p__Bacteroidota	c__Bacteroidia	o__Bacteroidales	f__Tannerellaceae	g__Parabacteroides	s__Parabacteroides_merdae	0.0	0.0	0.0	0.00013075961459641593	0.000161853351891766	0.0002649276588126136	0.0	0.0	0.0	0.0	0.0	0.0	0.0	0.0	0.0	0.0	0.0	0.0	0.0	0.0	0.0	0.0	3.035772575869047e-06	0.0	0.0	0.0	0.0	0.0	0.0	0.0
MGE1520289	k__Bacteria	p__Bacillota	c__Clostridia	o__Eubacteriales	f__Lachnospiraceae	g__unclassified_Lachnospiraceae_genus	s__Lachnospiraceae_bacterium	0.0	0.0	0.0	1.2734509420391807e-05	1.7756024259454435e-05	0.0004496163460842738	0.0	0.0	0.0	0.0	0.0	0.0	0.0	0.0	0.0	2.3854550306250315e-06	0.0	0.0	0.0	3.3341930516372467e-06	0.0	0.0	0.0	0.0	0.0	0.0	0.0	0.0	0.0	0.0
MGE58811	k__Bacteria	p__Bacteroidota	c__Bacteroidia	o__Bacteroidales	f__Muribaculaceae	g__unclassified_Muribaculaceae_genus	s__Muribaculaceae_bacterium	0.0	0.0	0.0	0.0002907757737474862	0.00016305215740627108	0.00020148452891250216	0.0	0.0	0.0	0.0	0.0	0.0	0.0	0.0	0.0	0.0006574160650847639	0.000290547591434522	0.001767680879299766	0.0032537980999555057	0.012176301481489165	0.007962826452462513	0.0002669015909784329	0.000386940180634965	0.0008977314405323998	0.0	0.0	0.0	0.0	0.0	0.0
MGE408937	k__Bacteria	p__Bacteroidota	c__Bacteroidia	o__Bacteroidales	f__Muribaculaceae	g__unclassified_Muribaculaceae_genus	s__Muribaculaceae_bacterium_Isolate-036_(Harlan)	0.0	0.0	0.0	0.0	0.0	0.0	0.0	9.782340778287403e-07	0.0	2.803145903846177e-07	0.0	0.0	0.0	0.0	0.0	0.0	0.0	0.0	0.0025813597083562427	0.010457397005049827	0.007266849676608018	0.0001783221737850483	0.0004650398622327305	0.0008538523824773416	0.0	0.0	0.0	0.0	0.0	0.0
MGE1105470	k__Bacteria	p__Bacteroidota	c__Bacteroidia	o__Bacteroidales	f__Tannerellaceae	g__Parabacteroides	s__Parabacteroides_distasonis	0.0	0.0	0.0	0.0	0.0	0.0	0.0	0.0	0.0	0.0	0.0	0.0	0.0	0.0	0.0	0.0	0.0	0.0	0.0	0.0	0.0	0.0008528425365901941	0.00028158153052320305	0.00020934006265192195	0.0	0.0	0.0	0.0	0.0	0.0
MGE377048	k__Bacteria	p__Bacillota	c__Clostridia	o__Eubacteriales	f__Lachnospiraceae	g__unclassified_Lachnospiraceae_genus	s__Lachnospiraceae_bacterium	0.00036102773219167365	0.002703976333554339	0.0017955162954338764	0.0	1.8863429577961635e-06	0.0	0.0	0.0	0.0	0.0	0.0	0.0	0.0	0.0	0.0	0.0	3.468040753997334e-06	1.5195064646753097e-05	2.354387971236624e-06	0.0	6.622412272965353e-06	9.872877156382167e-06	1.2123835931959047e-05	0.0	0.0	0.0	0.0	0.0	4.7424888290073105e-07	0.0
MGE581890	k__Bacteria	p__Bacteroidota	c__Bacteroidia	o__Bacteroidales	f__Prevotellaceae	g__Prevotella	s__Prevotella_sp._MGM2	0.0	0.0	0.0	0.0	0.0	0.0	0.0	0.0	0.0	0.0	0.0	0.0	0.0	0.0	0.0	0.0	0.0	0.0	0.0	0.0	0.0	0.0007676002093879207	0.0021561454443858883	0.0009122458992011187	0.0	0.0	0.0	0.0	0.0	1.0314249012949703e-06
MGE993346	k__Bacteria	p__Bacteroidota	c__Bacteroidia	o__Bacteroidales	f__Tannerellaceae	g__Parabacteroides	s__unclassified_Parabacteroides_species	1.3633977801800364e-05	2.1967788611910998e-05	8.643623304058048e-06	0.0	0.0	0.0	0.0	0.0	0.0	0.0	0.0	0.0	0.0	0.0	0.0	0.0	0.0	0.0	0.0028747077128799185	0.0003194301448664166	0.0013139969684942089	6.962976520816897e-05	5.7588220676805474e-05	6.0596053694094114e-05	0.0	0.0	0.0	0.0	0.0	0.0
MGE369915	k__Bacteria	p__Bacteroidota	c__Bacteroidia	o__Bacteroidales	f__Bacteroidaceae	g__Bacteroides	s__Bacteroides_oleiciplenus	0.0	0.0	0.0	0.0	0.0	0.0	0.0	0.0	0.0	0.0	0.0	0.0	0.0	0.0	0.0	0.0	0.0	0.0	0.0	0.0	0.0	0.0002847545621946015	1.0608356440464166e-05	3.787253355880882e-06	0.0	0.0	0.0	0.0	0.0	0.0
MGE144178	k__Bacteria	p__Actinomycetota	c__Coriobacteriia	o__Eggerthellales	f__Eggerthellaceae	g__unclassified_Eggerthellaceae_genus	s__Eggerthellaceae_bacterium	0.0	0.0	0.0	0.00047104889737576214	0.00031204029518254353	0.0001153453289451952	0.0	0.0	0.0	0.0	0.0	0.0	0.0	0.0	0.0	7.606712762913241e-06	1.3879498903358976e-05	2.4324960179085655e-06	0.0	0.0	0.0	0.0	0.0	0.0	0.0	0.0	0.0	0.0	0.0	0.0
MGE760204	k__Bacteria	p__Bacteroidota	c__Bacteroidia	o__Bacteroidales	f__Tannerellaceae	g__Parabacteroides	s__Parabacteroides_sp._HGS0025	0.0	0.0	0.0	0.0	0.0	0.0	0.0	0.0	0.0	0.0	0.0	0.0	0.0	0.0	0.0	0.00035674878190911834	0.0006041687213912631	0.0005362835152995874	0.0	0.0	0.0	0.0	0.0	0.0	0.0	0.0	0.0	0.0	0.0	0.0
MGE105710	k__Bacteria	p__Bacteroidota	c__Bacteroidia	o__Bacteroidales	f__Muribaculaceae	g__unclassified_Muribaculaceae_genus	s__Muribaculaceae_bacterium_Isolate-013_(NCI)	0.0	0.0	0.0	0.00021488472900929682	0.00021864926271613142	0.00019326748895795472	0.0	0.0	0.0	0.0	0.0	0.0	0.0	0.0	0.0	0.0006826444531707294	0.00042486621942654733	0.0004543813661969495	0.0	0.0	0.0	0.0005035420556907667	0.0005907705084673381	0.0004801025655136751	0.0	0.0	0.0	0.0	0.0	0.0
MGE225424	k__Bacteria	p__Bacillota	c__Clostridia	o__Eubacteriales	f__Clostridiaceae	g__unclassified_Clostridiaceae_genus	s__Clostridiaceae_bacterium	0.0006639771781266977	0.0002775626149321086	0.0014721122219035479	0.0006307432916605681	7.447168583302215e-05	5.461196291571873e-05	8.542541102127049e-07	0.0	0.0	0.0	0.0	0.0	0.0	0.0	0.0	0.0001549077797579732	0.00025236665794472904	0.00041301040180353733	7.168164204840886e-05	0.00017982673949556603	4.7082950563142706e-05	1.66897521864024e-05	0.00010647750867564034	3.104409231803756e-05	0.0	0.0	0.0	0.0	0.0	0.0
MGE286576	k__Bacteria	p__Bacteroidota	c__Bacteroidia	o__Bacteroidales	f__Muribaculaceae	g__unclassified_Muribaculaceae_genus	s__Muribaculaceae_bacterium	0.0	0.0	0.0	2.8964306558012207e-05	1.8157871124273667e-05	1.2874649308531085e-05	0.0	0.0	0.0	0.0	0.0	0.0	0.0	0.0	0.0	0.0014785539925846547	0.000773570218879001	0.0026606500615167067	0.0	0.0	0.0	0.0003658281133233149	0.0011680422585163344	0.0011439631312082864	0.0	0.0	0.0	0.0	0.0	0.0
MGE712347	k__Bacteria	p__Bacillota	c__Clostridia	o__unclassified_Clostridia_order	f__unclassified_Clostridia_family	g__unclassified_Clostridia_genus	s__Clostridia_bacterium	3.563669691956235e-05	0.00026566371704034916	0.0001410077166212488	2.176098953027633e-05	3.223822257946642e-05	2.1662977051194706e-06	0.0	0.0	0.0	0.0	0.0	0.0	0.0	0.0	0.0	0.0	5.2297022634667545e-06	3.6661928558967302e-06	3.944830004941279e-05	9.165912836863808e-05	8.876800581261387e-06	0.0	0.0	0.0	0.0	0.0	0.0	0.0	0.0	0.0
MGE257151	k__Bacteria	p__Bacteroidota	c__Bacteroidia	o__Bacteroidales	f__Muribaculaceae	g__unclassified_Muribaculaceae_genus	s__Muribaculaceae_bacterium_Isolate-037_(Harlan)	0.0	0.0	0.0	9.797651266980873e-05	2.403340657340297e-05	1.0295384548067785e-05	0.0	0.0	0.0	0.0	0.0	0.0	0.0	0.0	0.0	0.002177144314051168	0.001196494341069162	0.0022222826475889993	0.00037101115710481226	1.0902332686549733e-05	0.00013488808155987325	0.0028600166246698657	0.00255098624439105	0.0036557551945262034	0.0	0.0	0.0	0.0	0.0	0.0
MGE1462531	k__Bacteria	p__Bacillota	c__Clostridia	o__Eubacteriales	f__Lachnospiraceae	g__unclassified_Lachnospiraceae_genus	s__Lachnospiraceae_bacterium	0.0005183940364889225	3.2703125337342724e-06	0.00011414762460714863	8.217131279289737e-06	5.092150349420855e-06	9.270803742321073e-06	0.0	0.0	0.0	0.0	0.0	0.0	0.0	0.0	0.0	1.5392502765830861e-06	7.0214372461882895e-06	0.0	0.0	1.2908625426242437e-06	1.1173179971865925e-06	0.0	1.5341290518503557e-06	0.0	0.0	0.0	0.0	0.0	0.0	0.0
MGE1701539	k__Bacteria	p__Bacillota	c__Bacilli	o__Lactobacillales	f__Lactobacillaceae	g__Ligilactobacillus	s__Ligilactobacillus_murinus	0.00012960967230897765	8.23950433591212e-05	0.00021088957887315155	0.0005261997610409508	0.0005489026837706715	0.0018823520917645555	0.0	0.0	0.0	0.0	0.0	0.0	0.0	0.0	0.0	1.1458077196733837e-05	2.010273623334239e-06	7.75097268206435e-06	6.550738296440724e-05	9.387346988508528e-05	4.670450845041272e-05	1.8072255785482837e-05	3.9530613941750665e-05	1.3171844392144538e-05	0.0	0.0	0.0	0.0	0.0	0.0
MGE544285	k__Bacteria	p__Bacteroidota	c__Bacteroidia	o__Bacteroidales	f__Tannerellaceae	g__Parabacteroides	s__Parabacteroides_goldsteinii	3.3811669253093984e-06	1.4020371014367718e-05	6.089718220772739e-06	0.0	0.0	0.0	0.0	0.0	0.0	0.0	0.0	0.0	0.0	0.0	0.0	0.0	0.0	0.0	0.0023274023046302057	0.0002608952344339775	0.0006500886848404111	4.993509364823309e-05	9.395807311551003e-06	4.1090974968831026e-05	0.0	0.0	0.0	0.0	4.900485453021208e-07	0.0
MGE731407	k__Bacteria	p__Bacteroidota	c__Bacteroidia	o__Bacteroidales	f__Bacteroidaceae	g__Bacteroides	s__Bacteroides_caccae	0.0	0.0	0.0	0.0	0.0	0.0	0.0	0.0	0.0	0.0	0.0	0.0	0.0	0.0	0.0	0.0	0.0	0.0	0.00041170756850505936	8.9879481879473e-06	0.0008846518361077308	0.0	0.0	0.0	0.0	0.0	0.0	0.0	0.0	0.0
MGE698461	k__Bacteria	p__Bacteroidota	c__Bacteroidia	o__Bacteroidales	f__Bacteroidaceae	g__Bacteroides	s__Bacteroides_acidifaciens	0.0019988412782046385	0.005719913421163377	0.0009455084267781221	0.00041616227685676904	0.0009237384989007183	0.0013257211621672642	8.569819040718194e-07	0.0	0.0	0.0	0.0	0.0	0.0	0.0	0.0	0.0007953848480160208	0.0007359463023992245	0.00023501096173871705	0.0	0.0	0.0	0.001520477837682892	0.0002647548317387401	0.0004442675945697458	0.0	0.0	0.0	0.0	0.0	2.078219625493751e-06
MGE61138	k__Bacteria	p__Bacteroidota	c__Bacteroidia	o__Bacteroidales	f__Bacteroidaceae	g__Bacteroides	s__unclassified_Bacteroides_species	0.0013016019246359287	0.006678728295046233	0.0018762324331795526	0.00035069254081232916	0.0003604027085632168	0.0006626192667457012	0.0	0.0	3.660651974609207e-07	0.0	0.0	0.0	0.0	0.0	0.0	0.0030252556847696187	0.0025850363098590683	0.0023595573194217932	0.00012562733195867039	5.728660535434767e-05	1.0828897215636759e-05	0.00017494574945527667	1.7216244092244246e-05	1.4341396805420836e-05	0.0	0.0	0.0	0.0	0.0	0.0
MGE991559	k__Bacteria	p__Bacteroidota	c__Bacteroidia	o__Bacteroidales	f__Bacteroidaceae	g__Bacteroides	s__unclassified_Bacteroides_species	1.9240106766866702e-05	0.0006434595158276784	0.00011128492315709474	8.182108876394522e-06	8.239476361206611e-06	1.0860341718260105e-06	0.0	0.0	0.0	0.0	0.0	0.0	0.0	0.0	0.0	0.00019541795033780395	0.00013808234294578409	0.00021688157822752325	0.0	0.0	0.0	9.113731718863418e-05	2.138626572760597e-05	4.581022919121979e-05	0.0	0.0	0.0	0.0	0.0	0.0
MGE1472342	k__Bacteria	p__Bacillota	c__Clostridia	o__Eubacteriales	f__Lachnospiraceae	g__unclassified_Lachnospiraceae_genus	s__Lachnospiraceae_bacterium_MD335	0.0	0.0	0.0	1.3746704583774185e-06	0.0	0.0002375679336693236	0.0	0.0	0.0	0.0	0.0	0.0	0.0	0.0	0.0	0.0	0.0	3.70557194135212e-06	0.0	1.2957154093258386e-06	0.0	0.0	0.0	0.0	0.0	0.0	0.0	0.0	0.0	0.0
MGE877745	k__Bacteria	p__Bacteroidota	c__Bacteroidia	o__Bacteroidales	f__Tannerellaceae	g__Parabacteroides	s__Parabacteroides_sp._HGS0025	0.0	0.0	0.0	0.0	0.0	0.0	0.0	0.0	0.0	0.0	0.0	0.0	0.0	0.0	0.0	0.0002160730833533961	0.0002631301500620069	0.00031525259316001413	0.0	0.0	0.0	0.0	0.0	0.0	0.0	0.0	0.0	0.0	0.0	0.0
MGE380883	k__Bacteria	p__Bacillota	c__Clostridia	o__unclassified_Clostridia_order	f__unclassified_Clostridia_family	g__unclassified_Clostridia_genus	s__Clostridia_bacterium	3.690971835701914e-05	0.0003361228269789554	0.0004290246044234173	0.0	0.0	0.0	0.0	0.0	0.0	0.0	0.0	0.0	0.0	0.0	0.0	0.0	0.0	0.0	0.0	0.0	0.0	0.0	0.0	0.0	0.0	0.0	0.0	0.0	0.0	0.0
MGE937847	k__Bacteria	p__Bacillota	c__Clostridia	o__Eubacteriales	f__Eubacteriaceae	g__Eubacterium	s__Eubacterium_sp.	0.0	0.0	0.0	0.0	0.0	0.0	0.0	0.0	0.0	0.0	0.0	0.0	0.0	0.0	0.0	0.0	0.0	0.0	0.0	0.0012595400821402163	0.00012656165677222677	0.0	0.0	0.0	0.0	0.0	0.0	0.0	0.0	0.0
MGE528956	k__Bacteria	p__Bacillota	c__Clostridia	o__Eubacteriales	f__Lachnospiraceae	g__unclassified_Lachnospiraceae_genus	s__Lachnospiraceae_bacterium	0.0	0.0	0.0	5.603048165160111e-05	0.00011432869864870286	0.0005077169164716377	0.0	0.0	0.0	0.0	0.0	0.0	0.0	0.0	0.0	2.6111371616590708e-05	1.3137079097496573e-05	0.0	0.0	6.440528809836389e-07	0.0	0.0	0.0	0.0	0.0	0.0	0.0	0.0	0.0	0.0
MGE620384	k__Bacteria	p__Bacillota	c__Clostridia	o__Eubacteriales	f__Lachnospiraceae	g__unclassified_Lachnospiraceae_genus	s__Lachnospiraceae_bacterium	0.00014441062675777023	1.5019329582012304e-05	0.00012031812823565419	1.0938617066233987e-05	1.2709974630165036e-06	0.0	0.0	0.0	0.0	0.0	0.0	0.0	0.0	0.0	0.0	1.5367835293449723e-06	5.257638707181856e-06	1.044303545508903e-05	2.3002236325821062e-05	1.4176732379172986e-05	3.3465822704194576e-06	1.0503533277032761e-06	5.131096214205585e-05	2.5518103095892553e-06	0.0	0.0	0.0	0.0	0.0	0.0
MGE909735	k__Bacteria	p__Bacillota	c__Clostridia	o__Eubacteriales	f__Oscillospiraceae	g__Ruminococcus	s__Ruminococcus_sp.	0.0	0.0	0.0	9.092725436307003e-05	4.0671918816528115e-05	1.1978283945348099e-05	0.0	0.0	0.0	0.0	0.0	0.0	0.0	0.0	0.0	2.9198887057554473e-05	3.154583224309113e-05	1.1671627861570093e-05	9.200894530328425e-05	0.00028160145680448153	5.521860746192105e-05	4.201413310813104e-05	0.0006670425078467259	7.719226186507497e-05	0.0	0.0	0.0	0.0	0.0	0.0
MGE1306024	k__Bacteria	p__Bacillota	c__Clostridia	o__Eubacteriales	f__Eubacteriaceae	g__Eubacterium	s__Eubacterium_sp.	0.0	0.0	0.0	0.0	0.0	0.0	0.0	0.0	0.0	0.0	0.0	0.0	0.0	0.0	0.0	7.293839877160261e-05	0.0001775548939123569	0.00022259147221312088	0.0	0.0	0.0	0.0	0.0	0.0	0.0	0.0	0.0	0.0	0.0	0.0
MGE103611	k__Bacteria	p__Bacteroidota	c__Bacteroidia	o__Bacteroidales	f__Muribaculaceae	g__unclassified_Muribaculaceae_genus	s__Muribaculaceae_bacterium_Isolate-104_(HZI)	0.0	0.0	0.0	0.0002726807506992783	0.00031588233307826004	0.0002749992009691597	0.0	0.0	0.0	0.0	0.0	0.0	0.0	0.0	0.0	0.00048204325163290985	0.0010941742840976233	0.0012244514975992612	0.0	0.0	0.0	0.0	0.0	0.0	0.0	0.0	0.0	5.389518888108229e-07	0.0	0.0
MGE595591	k__Bacteria	p__Bacillota	c__Clostridia	o__Eubacteriales	f__Lachnospiraceae	g__unclassified_Lachnospiraceae_genus	s__Lachnospiraceae_bacterium_MD335	0.0	0.0	0.0	0.0	1.273719084992984e-06	0.00025426513422942146	0.0	0.0	0.0	0.0	0.0	0.0	0.0	0.0	0.0	0.0	0.0	1.2312232253386237e-06	0.0	6.457767912646443e-07	0.0	0.0	0.0	0.0	0.0	0.0	0.0	0.0	0.0	0.0
MGE1675305	k__Bacteria	p__Bacillota	c__Clostridia	o__Eubacteriales	f__Oscillospiraceae	g__Flavonifractor	s__Flavonifractor_plautii	0.0006426824076319088	2.5467558856455645e-05	0.00010959671086812065	1.3673271332792484e-06	0.0	5.444674520612772e-07	8.601864304225154e-07	0.0	0.0	0.0	0.0	0.0	0.0	0.0	0.0	0.0	2.628819353590928e-06	5.5286658291647815e-06	7.931805629593471e-07	0.0	0.0	5.251766638516381e-07	7.658352558515798e-07	6.379525773973138e-06	0.0	0.0	0.0	0.0	0.0	0.0
MGE18335	k__Bacteria	p__Bacillota	c__Clostridia	o__Eubacteriales	f__Lachnospiraceae	g__unclassified_Lachnospiraceae_genus	s__Lachnospiraceae_bacterium	0.0	0.0	0.0	1.2385337387897193e-05	4.477191063271037e-06	0.00030029311962460946	0.0	0.0	0.0	0.0	0.0	0.0	0.0	0.0	0.0	0.0	0.0	0.0	0.0	0.0	0.0	0.0	0.0	0.0	0.0	0.0	0.0	0.0	0.0	0.0
MGE216013	k__Bacteria	p__Bacteroidota	c__Bacteroidia	o__Bacteroidales	f__Bacteroidaceae	g__Bacteroides	s__Bacteroides_cellulosilyticus	0.0	0.0	0.0	0.0	0.0	0.0	0.0	0.0	0.0	0.0	0.0	0.0	0.0	0.0	0.0	0.0	0.0	0.0	0.0	0.0	0.0	0.00022005980444888784	1.435797294896502e-06	1.1960412868179985e-06	0.0	0.0	0.0	0.0	0.0	0.0
MGE1027180	k__Bacteria	p__Pseudomonadota	c__Betaproteobacteria	o__Burkholderiales	f__Sutterellaceae	g__Turicimonas	s__Turicimonas_muris	0.0	0.0	0.0	6.659998126861026e-05	7.339601229565259e-05	8.202063333626965e-05	0.0	0.0	0.0	0.0	0.0	0.0	0.0	0.0	0.0	0.0	0.0	0.0	0.0	0.0	0.0	7.70048735786582e-05	0.00022381453181097625	0.0002908735193664422	0.0	0.0	0.0	0.0	0.0	0.0
MGE1454405	k__Bacteria	p__Bacteroidota	c__Bacteroidia	o__Bacteroidales	f__Muribaculaceae	g__Muribaculum	s__Muribaculum_sp.	0.0	0.0	0.0	0.00015590638563541404	9.661507515295998e-05	0.00020252420508118404	0.0	0.0	0.0	0.0	0.0	0.0	0.0	0.0	0.0	0.0009532417787566207	0.00039699584442794275	0.001596374569942354	0.0	0.0	0.0	0.0	0.0	0.0	0.0	0.0	0.0	0.0	0.0	0.0
MGE1681434	k__Bacteria	p__Actinomycetota	c__Coriobacteriia	o__Eggerthellales	f__Eggerthellaceae	g__unclassified_Eggerthellaceae_genus	s__Eggerthellaceae_bacterium	0.0	0.0	0.0	7.556629181021546e-05	0.00011558094803779062	0.00014771638699401606	0.0	0.0	0.0	0.0	0.0	0.0	0.0	0.0	0.0	6.176830417463849e-06	1.7610126426631657e-06	6.172638177489395e-06	6.3760988249485674e-06	0.0	1.0088248003583292e-05	4.53833824298459e-05	1.6160233804636236e-05	3.397482711704342e-05	0.0	0.0	0.0	0.0	0.0	0.0
MGE731772	k__Bacteria	p__Bacillota	c__Clostridia	o__Eubacteriales	f__Lachnospiraceae	g__unclassified_Lachnospiraceae_genus	s__Lachnospiraceae_bacterium_10-1	0.0	0.0	0.0	1.373932578367554e-06	0.0	2.188390918429868e-05	0.0	0.0	0.0	0.0	0.0	0.0	0.0	0.0	0.0	2.1618906461123476e-05	0.0	0.0	0.0005730518818922526	3.3670517657693235e-05	0.00010424522937036068	1.0554274983685092e-06	0.0	1.2820689478129592e-06	0.0	0.0	0.0	0.0	0.0	0.0
MGE512544	k__Bacteria	p__Bacteroidota	c__Bacteroidia	o__Bacteroidales	f__Prevotellaceae	g__Prevotella	s__Prevotella_sp._PCHR	0.0	0.0	0.0	0.0	0.0	0.0	0.0	0.0	0.0	0.0	0.0	0.0	0.0	0.0	0.0	0.0	0.0	0.0	0.0	0.0	0.0	0.0005012038937840574	1.975343591563757e-05	5.063051297881385e-06	0.0	0.0	0.0	0.0	0.0	0.0
MGE744815	k__Bacteria	p__Bacillota	c__Clostridia	o__Eubacteriales	f__Oscillospiraceae	g__Ruminococcus	s__Ruminococcus_sp.	0.00011538625996149051	3.943363951967326e-06	0.0001710507992342842	8.80735103139356e-05	0.00017013326040429943	1.0959602906007645e-05	0.0	0.0	0.0	0.0	0.0	0.0	0.0	0.0	0.0	6.186793047169437e-06	0.0	2.2257338563863377e-05	6.3863828553113885e-06	0.00019391774342936795	0.00010834290214816024	1.3742687410208025e-05	8.247304574628754e-05	2.6324804419569158e-05	0.0	0.0	0.0	0.0	0.0	0.0
MGE1307647	k__Bacteria	p__Bacillota	c__Clostridia	o__Eubacteriales	f__Lachnospiraceae	g__unclassified_Lachnospiraceae_genus	s__Lachnospiraceae_bacterium_10-1	0.0	0.0	0.0	2.5280359441962996e-06	2.34993308717718e-06	2.7683145118137822e-05	0.0	0.0	0.0	0.0	0.0	0.0	0.0	0.0	0.0	4.0489123386475534e-05	0.0	0.0	0.0007735801899368849	4.5869605209057475e-05	0.00019284246517071885	2.912979895497086e-06	1.4159442952633653e-06	5.307765443945651e-06	0.0	0.0	0.0	0.0	0.0	0.0
MGE571351	k__Bacteria	p__Bacteroidota	c__Bacteroidia	o__Bacteroidales	f__Bacteroidaceae	g__Bacteroides	s__Bacteroides_sp.	0.0	0.0	0.0	0.0	0.0	0.0	0.0	0.0	0.0	0.0	0.0	0.0	0.0	0.0	0.0	0.0009297920826392571	0.0005376713753897794	0.0002203372698159277	0.0	0.0	0.0	0.0	0.0	0.0	0.0	0.0	0.0	0.0	0.0	0.0
MGE298890	k__Bacteria	p__Bacteroidota	c__Bacteroidia	o__Bacteroidales	f__Muribaculaceae	g__Muribaculum	s__Muribaculum_sp.	0.0	0.0	0.0	0.0	0.0	0.0	0.0	0.0	0.0	0.0	0.0	0.0	0.0	0.0	0.0	0.0	0.0	0.0	0.0	0.0	0.0	0.0005629302088135924	2.4075271705080644e-05	0.00021866498483860607	0.0	0.0	0.0	0.0	0.0	0.0
MGE875179	k__Bacteria	p__Pseudomonadota	c__Betaproteobacteria	o__Burkholderiales	f__Sutterellaceae	g__Parasutterella	s__Parasutterella_excrementihominis	0.0	0.0	0.0	0.0	0.0	0.0	0.0	0.0	0.0	0.0	0.0	0.0	0.0	0.0	0.0	0.00040976259765965905	0.00045315919273920254	0.0003641238263705813	0.0	0.0	0.0	1.2706051240455784e-05	8.183426036033423e-05	0.00011190038617688329	0.0	0.0	0.0	0.0	0.0	0.0
MGE797370	k__Bacteria	p__Bacteroidota	c__Bacteroidia	o__Bacteroidales	f__Prevotellaceae	g__Prevotella	s__Prevotella_sp._MGM2	0.0	0.0	0.0	0.0	0.0	0.0	0.0	0.0	0.0	0.0	0.0	0.0	0.0	0.0	0.0	1.549196966577161e-06	0.0	0.0	0.0	0.0	0.0	0.000986836646342066	0.0034856762785557462	0.0011132159107596837	0.0	0.0	0.0	0.0	0.0	0.0
MGE526570	k__Bacteria	p__Bacteroidota	c__Bacteroidia	o__Bacteroidales	f__Muribaculaceae	g__unclassified_Muribaculaceae_genus	s__Muribaculaceae_bacterium_Isolate-110_(HZI)	0.0	0.0	0.0	7.403340398978718e-05	0.00023640144350147775	4.5311823691201394e-05	0.0	0.0	0.0	0.0	0.0	0.0	9.228366448019379e-07	0.0	0.0	0.0008467240987842082	0.0009840542420126552	0.0009793467397007907	0.0	0.0	0.0	0.0008414798511724509	0.0027359786518873397	0.002878474832348673	0.0	0.0	0.0	0.0	0.0	0.0
MGE360031	k__Bacteria	p__Bacteroidota	c__Bacteroidia	o__Bacteroidales	f__Bacteroidaceae	g__Bacteroides	s__Bacteroides_sp.	0.0	0.0	4.011611463297314e-07	0.0	0.0	0.0	0.0	0.0	0.0	0.0	0.0	0.0	0.0	0.0	0.0	0.00145317852447384	0.0009127011107483009	0.0003686334163653357	0.0	0.0	0.0	0.0	0.0	0.0	0.0	0.0	0.0	0.0	0.0	0.0
MGE386155	k__Bacteria	p__Bacteroidota	c__Bacteroidia	o__Bacteroidales	f__Muribaculaceae	g__unclassified_Muribaculaceae_genus	s__Muribaculaceae_bacterium_Isolate-110_(HZI)	0.0	0.0	0.0	0.0014374819274683677	0.000563285380202982	0.000762112118950809	0.0	0.0	0.0	0.0	0.0	0.0	0.0	0.0	0.0	0.0	0.0	0.0	0.0	0.0	0.0	0.0001279597020243464	0.00045458865055214847	0.000468871567135906	0.0	0.0	0.0	0.0	0.0	0.0
MGE250987	k__Bacteria	p__Bacillota	c__Clostridia	o__Eubacteriales	f__Oscillospiraceae	g__Ruminococcus	s__Ruminococcus_sp.	0.0	0.0	0.0	0.00033704872100037545	0.00018746835327143366	6.545597698909152e-05	0.0	0.0	0.0	0.0	0.0	0.0	0.0	0.0	0.0	3.881352896564744e-05	5.134497034277542e-05	1.551487442615049e-05	0.00019552050695186997	0.0003333142232024642	0.0001329819458907315	3.926156119268198e-05	0.0010390627919025545	0.000166923924039899	0.0	0.0	0.0	0.0	0.0	0.0
MGE979120	k__Bacteria	p__Bacillota	c__Clostridia	o__Eubacteriales	f__Lachnospiraceae	g__unclassified_Lachnospiraceae_genus	s__Lachnospiraceae_bacterium_10-1	0.0	0.0	0.0	0.0005377737699696078	0.002911486722708241	0.002525420940641019	0.0	0.0	0.0	0.0	0.0	0.0	9.353615721200969e-07	0.0	0.0	0.0	0.0	0.0	0.0	0.0	0.0	3.3624991871882074e-05	1.7122779140603397e-05	0.0	0.0	0.0	0.0	0.0	0.0	0.0
MGE1273582	k__Bacteria	p__Bacillota	c__Clostridia	o__Eubacteriales	f__Lachnospiraceae	g__unclassified_Lachnospiraceae_genus	s__Lachnospiraceae_bacterium	0.0	0.0	0.0	2.761204307981395e-06	3.850011732632515e-06	0.00015722951353505464	0.0	0.0	0.0	0.0	0.0	0.0	0.0	0.0	0.0	6.206815031140858e-06	1.7695612477246374e-06	3.72156146429215e-06	0.0	0.0	0.0	1.0605509328266088e-06	7.732705495977115e-07	0.0	0.0	0.0	0.0	0.0	0.0	0.0
MGE1285617	k__Bacteria	p__Actinomycetota	c__Coriobacteriia	o__Eggerthellales	f__Eggerthellaceae	g__Enterorhabdus	s__Enterorhabdus_sp._P55	0.0	0.0	0.0	6.561399281769605e-05	6.869559520562809e-05	8.250753401986326e-06	0.0	0.0	0.0	0.0	0.0	0.0	0.0	0.0	0.0	2.7169470275953203e-05	3.718084059304427e-05	5.275057304891167e-05	5.6091948715700396e-05	2.473816500330789e-05	0.00012847408331816433	7.109525945701872e-05	6.731084355586167e-05	4.25365984039897e-05	0.0	0.0	0.0	0.0	0.0	0.0
MGE1459632	k__Viruses	p__Uroviricota	c__Caudoviricetes	o__unclassified_Caudoviricetes_order	f__unclassified_Caudoviricetes_family	g__unclassified_Caudoviricetes_genus	s__Siphoviridae_sp._ctfeV1	0.0	0.0	0.0	0.0	0.0	0.0	0.0	0.0	0.0	0.0	0.0	0.0	0.0	0.0	0.0	0.0	0.0	0.0	0.0	0.0	0.0	0.0005793733084109287	3.2494889992484946e-05	2.642425052369057e-05	0.0	0.0	0.0	0.0	0.0	0.0
MGE1453319	k__Bacteria	p__Bacteroidota	c__Bacteroidia	o__Bacteroidales	f__Muribaculaceae	g__Paramuribaculum	s__Paramuribaculum_intestinale	0.0	0.0	0.0	0.00010089279520810422	5.909726432790342e-05	3.0269097658871005e-05	0.0	0.0	0.0	0.0	0.0	0.0	0.0	0.0	0.0	0.0006663997899646841	0.00030823616645301135	0.0010108741564444357	0.0	0.0	0.0	0.00016668630908493718	0.00020049335428138593	0.00040109167056165976	0.0	0.0	0.0	0.0	0.0	0.0
MGE1380573	k__Bacteria	p__Bacteroidota	c__Bacteroidia	o__Bacteroidales	f__Tannerellaceae	g__Parabacteroides	s__Parabacteroides_goldsteinii	0.0	0.0	0.0	0.0	0.0	0.0	0.0	0.0	0.0	0.0	0.0	0.0	0.0	0.0	0.0	0.0002650764175494547	0.0005459053289200074	0.0005428820221886857	0.0	0.0	0.0	0.0	0.0	0.0	0.0	0.0	0.0	0.0	0.0	0.0
MGE161149	k__Bacteria	p__Bacteroidota	c__Bacteroidia	o__Bacteroidales	f__Muribaculaceae	g__unclassified_Muribaculaceae_genus	s__Muribaculaceae_bacterium_Isolate-104_(HZI)	0.0	0.0	0.0	0.00020280515502843014	0.000241276424834393	0.00025246799685153576	0.0	0.0	0.0	0.0	0.0	0.0	0.0	0.0	0.0	0.00035085540937997254	0.0008969321215163802	0.0010865248644340625	0.0	0.0	0.0	0.0	0.0	0.0	0.0	0.0	0.0	0.0	0.0	0.0
MGE294732	k__Bacteria	p__Bacteroidota	c__Bacteroidia	o__Bacteroidales	f__Muribaculaceae	g__unclassified_Muribaculaceae_genus	s__Muribaculaceae_bacterium_Isolate-043_(Harlan)	0.0	0.0	0.0	6.659216633492691e-05	3.67535266378626e-05	2.2097410737316224e-05	0.0	0.0	0.0	0.0	0.0	0.0	0.0	0.0	0.0	0.00017619785401816696	9.780062895961043e-05	0.00027736222718021254	0.0	0.0	0.0	0.0008712296577690978	0.0008524157333619028	0.001986528310666976	0.0	0.0	0.0	0.0	0.0	0.0
MGE1658729	k__Bacteria	p__Bacillota	c__Clostridia	o__Eubacteriales	f__Lachnospiraceae	g__unclassified_Lachnospiraceae_genus	s__Lachnospiraceae_bacterium	0.0	0.0	7.801941034799918e-06	1.5671243225502574e-05	2.5665996582616644e-05	0.00044513881027625335	0.0	0.0	0.0	0.0	0.0	0.0	0.0	0.0	0.0	3.3549373375321142e-06	0.0	0.0	0.0	0.0	0.0	0.0	0.0	0.0	0.0	0.0	0.0	0.0	0.0	0.0
MGE510883	k__Bacteria	p__Bacteroidota	c__Bacteroidia	o__Bacteroidales	f__Tannerellaceae	g__Parabacteroides	s__unclassified_Parabacteroides_species	2.5725579534878903e-05	3.511624375654372e-05	7.65511137064003e-06	0.0	0.0	0.0	0.0	0.0	0.0	0.0	0.0	0.0	0.0	0.0	0.0	0.0	0.0	0.0	0.0020827915598208213	0.0003491436848823729	0.0013004981950765643	7.19363937607512e-05	8.702877131862634e-05	4.919392362681336e-05	0.0	0.0	0.0	0.0	0.0	0.0
MGE1451788	k__Bacteria	p__Pseudomonadota	c__Gammaproteobacteria	o__Enterobacterales	f__Enterobacteriaceae	g__Escherichia	s__Escherichia_coli	0.0	0.0	0.0	0.0	0.0	0.0	4.363872622631297e-07	0.0	0.0	0.0	0.0	0.0	0.0001844335301514529	0.00046951742503293373	0.0021788336185513944	0.0	0.0	0.0	0.0	2.615308500991557e-06	2.2637044300723483e-06	0.0	0.0	0.0	0.0	0.0	0.0	0.0	0.0	0.0
MGE861821	k__Bacteria	p__Bacillota	c__Clostridia	o__Eubacteriales	f__Lachnospiraceae	g__unclassified_Lachnospiraceae_genus	s__Lachnospiraceae_bacterium	2.237006916076426e-05	2.6502825476636767e-06	0.00035253802364789604	2.2197388778308972e-05	1.6764766536568903e-05	3.867046879030339e-06	0.0	0.0	0.0	0.0	0.0	0.0	0.0	0.0	0.0	7.796365222042787e-06	8.890966269055495e-06	1.3712289883066687e-05	0.0	2.0268640882684564e-05	3.904890141874801e-05	6.927208288072338e-06	5.59470672762598e-05	3.430628884501458e-05	0.0	0.0	0.0	0.0	0.0	0.0
MGE396402	k__Bacteria	p__Bacteroidota	c__Bacteroidia	o__Bacteroidales	f__Muribaculaceae	g__unclassified_Muribaculaceae_genus	s__Muribaculaceae_bacterium	0.0	0.0	0.0	0.0	0.0	0.0	4.3240306062055557e-07	0.0	0.0	0.0	0.0	0.0	0.0	0.0	0.0	0.0023801293933735234	0.0026446995684615993	0.0007127050033867244	0.0	0.0	0.0	0.0040539622060681985	0.004524215782736105	0.0027091838227314433	0.0	0.0	0.0	0.0	0.0	0.0
MGE1693580	k__Bacteria	p__Bacteroidota	c__Bacteroidia	o__Bacteroidales	f__Prevotellaceae	g__Prevotella	s__Prevotella_sp._PTAC	0.0	0.0	0.0	0.0	0.0	0.0	0.0	0.0	0.0	0.0	0.0	0.0	0.0	0.0	0.0	0.0	0.0	0.0	0.0012032275629554343	2.794793910643389e-05	2.250288078385497e-06	2.1188161955393672e-06	0.00025644917826119623	0.0005051099523366921	0.0	0.0	0.0	0.0	0.0	0.0
MGE1347737	k__Bacteria	p__Actinomycetota	c__Coriobacteriia	o__Eggerthellales	f__Eggerthellaceae	g__unclassified_Eggerthellaceae_genus	s__Eggerthellaceae_bacterium	0.0	0.0	0.0	0.00034829551158622313	0.0002100612170694548	8.018520657629718e-05	0.0	0.0	0.0	0.0	0.0	0.0	0.0	0.0	0.0	3.3529822458435756e-06	1.9118686207934017e-06	0.0	0.0	0.0	0.0	0.0	0.0	0.0	0.0	0.0	9.701163588698917e-07	0.0	0.0	0.0
MGE9711	k__Bacteria	p__Verrucomicrobiota	c__Verrucomicrobiae	o__Verrucomicrobiales	f__Akkermansiaceae	g__Akkermansia	s__Akkermansia_muciniphila	2.2418673330586673e-06	0.0006586981436768017	0.0007243741324515437	0.00690726431444965	0.014324308481192217	0.007871590425278845	0.0	0.0	0.0	6.346285783395365e-07	0.0	3.043249773249722e-07	0.0	9.554062145498752e-07	0.0	0.003756636868934724	0.004060416399593616	0.0023898731646800468	0.0	1.3104954330063615e-06	0.0	0.00021894817655589857	0.00020402749751547488	6.42207904746819e-05	0.0	4.550831681204299e-07	9.042475132106108e-07	0.0	0.0	0.0
MGE686613	k__Bacteria	p__Bacillota	c__Clostridia	o__Eubacteriales	f__Lachnospiraceae	g__Dorea	s__Dorea_sp.	0.0	0.0	0.0	0.00018701814434505612	7.65425996702545e-05	2.2229947006733062e-05	0.0	0.0	0.0	0.0	0.0	0.0	0.0	0.0	0.0	5.4901884865148625e-06	2.6832878025748184e-06	3.762145558777343e-06	0.0	0.0	0.0	0.0	0.0	0.0	0.0	0.0	0.0	0.0	0.0	0.0
MGE1325874	k__Bacteria	p__Bacillota	c__Clostridia	o__Eubacteriales	f__Oscillospiraceae	g__Ruminococcus	s__Ruminococcus_sp.	1.1142758531752176e-05	6.6006632025371e-06	8.509208427623451e-05	1.243883776538271e-05	0.00027685783614485185	0.0004931111182245167	0.0	0.0	0.0	0.0	0.0	0.0	0.0	0.0	0.0	0.00017164843074847925	0.00019929062486186082	4.532789522140283e-05	3.206984911144487e-06	1.2375761271903217e-05	4.341160500246061e-05	0.0	0.0	0.0	0.0	0.0	0.0	0.0	0.0	0.0
MGE543579	k__Bacteria	p__Bacteroidota	c__Bacteroidia	o__Bacteroidales	f__Muribaculaceae	g__unclassified_Muribaculaceae_genus	s__Muribaculaceae_bacterium	0.00641458991754871	0.006657519503416993	0.001472937437850781	0.00026349198168369525	0.000180132738483986	0.00011102865689092712	8.770528310190352e-07	0.0	3.652676697976071e-07	0.0	0.0	0.0	0.0	0.0	0.0	0.0011101603683946562	0.0010533833786271411	0.0017788090842070913	0.008746448725432895	0.012764820807891071	0.012277669807439393	9.156609597977972e-05	0.0001858426887533167	2.9270765315876752e-05	0.0	0.0	0.0	0.0	0.0	1.0634462626096835e-06
MGE401645	k__Bacteria	p__Bacillota	c__Clostridia	o__Eubacteriales	f__Lachnospiraceae	g__unclassified_Lachnospiraceae_genus	s__Lachnospiraceae_bacterium	0.0	6.783811460099173e-07	0.0	1.4204419497773325e-06	1.9145369109944487e-05	2.828088430240596e-06	0.0	0.0	0.0	0.0	0.0	0.0	0.0	0.0	0.0	1.1175367019165658e-05	0.0	0.0	0.00032053298079439524	0.00039228539012445084	0.00010545634164456073	2.509656652474598e-05	1.5911693662088317e-06	1.988202927116157e-06	0.0	0.0	0.0	0.0	0.0	0.0
MGE591646	k__Bacteria	p__Bacteroidota	c__Bacteroidia	o__Bacteroidales	f__Muribaculaceae	g__unclassified_Muribaculaceae_genus	s__Muribaculaceae_bacterium	0.0019119818271617062	0.005374566905052805	0.005358806219541211	0.00010328837397603199	4.5144525602471804e-05	2.6693164319976927e-05	8.606461773121051e-07	0.0	0.0	0.0	0.0	0.0	4.6043185885762114e-07	0.0	0.0	0.00016221731689551824	5.2604487759724395e-05	0.0001223102811335054	0.0	0.0	0.0	0.0	0.0	0.0	0.0	0.0	0.0	0.0	0.0	1.5653292395655094e-06
MGE1075531	k__Bacteria	p__Bacillota	c__Clostridia	o__Eubacteriales	f__Eubacteriaceae	g__Eubacterium	s__Eubacterium_sp.	0.0	0.0	0.0	0.0	0.0	0.0	0.0	0.0	0.0	0.0	0.0	0.0	0.0	0.0	0.0	0.0	0.0	0.0	0.00033680771542834965	2.5998082889705944e-06	3.094146107780059e-05	0.0	1.5448745678385315e-06	2.959879975476158e-05	0.0	0.0	0.0	0.0	0.0	0.0
MGE332237	k__Bacteria	p__Bacteroidota	c__Bacteroidia	o__Bacteroidales	f__Bacteroidaceae	g__Bacteroides	s__Bacteroides_intestinalis	0.0	1.2050367388815813e-05	2.849650180198765e-06	4.976292002694729e-05	0.00012704406185639223	0.0002539734923152867	0.0	0.0	0.0	0.0	0.0	0.0	0.0	0.0	0.0	1.1816232613364407e-05	1.6170262310806844e-05	1.2595427080682087e-06	0.0	0.0	0.0	0.0012124919877177216	8.557894429682538e-05	0.00021713585907050394	0.0	0.0	0.0	0.0	0.0	0.0
MGE1512681	k__Bacteria	p__Bacillota	c__Clostridia	o__Eubacteriales	f__Lachnospiraceae	g__unclassified_Lachnospiraceae_genus	s__Lachnospiraceae_bacterium	0.0	7.506227873481663e-05	0.0032949548901012073	0.00011366806352708277	5.152556820465588e-05	2.23518217161998e-05	0.0	0.0	0.0	0.0	0.0	0.0	0.0	0.0	0.0	4.73167560350952e-06	1.888599167185061e-05	4.665418006716245e-05	0.00017746371437579918	4.232670337131072e-05	0.00016200100227464713	5.55167015445271e-05	0.0001296881545106557	5.368874585570025e-05	0.0	0.0	4.563376293368241e-07	0.0	0.0	0.0
MGE430113	k__Bacteria	p__Bacillota	c__Bacilli	o__Bacillales	f__Listeriaceae	g__Listeria	s__Listeria_monocytogenes	0.0	0.0	0.0	0.0	0.0	0.0	0.0	0.0	0.0	0.008148385922250003	0.01831093667950049	0.005737932617281969	9.435575114157823e-07	0.0	0.0	0.0	0.0	0.0	0.0	0.0	0.0	0.0	1.5702558586573465e-06	0.0	1.200500716375839e-05	6.423501410260657e-06	3.6467024574386297e-06	0.0005033810641493086	0.00010712310911593863	9.783822094241574e-05
MGE1092008	k__Bacteria	p__Bacillota	c__Clostridia	o__Eubacteriales	f__Clostridiaceae	g__Clostridium	s__Clostridium_sp.	0.0	0.0	0.0	0.0010075916742363876	0.0009878725961057024	0.002578516032439026	0.0	0.0	0.0	0.0	0.0	0.0	0.0	0.0	0.0	0.0	0.0	0.0	1.640700567800992e-06	0.0	0.0	0.0	0.0	0.0	0.0	0.0	0.0	0.0	0.0	0.0
MGE1265044	k__Bacteria	p__Bacillota	c__Clostridia	o__Eubacteriales	f__Lachnospiraceae	g__Dorea	s__Dorea_sp._5-2	0.00025159108549461097	0.00017182931276644772	0.0002119596943557367	1.4685234615598122e-05	4.095193202696892e-06	4.678109329930974e-06	0.0	0.0	0.0	0.0	0.0	0.0	0.0	0.0	4.992074701064398e-07	1.9806256570972723e-05	3.482167598147294e-05	1.1215927924226429e-05	6.81507292649408e-06	3.114400291090419e-05	1.0183747769538037e-05	1.2408993530731992e-05	5.922107809793421e-05	1.0277514844128843e-05	0.0	0.0	0.0	0.0	0.0	0.0
MGE1310269	k__Bacteria	p__Bacteroidota	c__Bacteroidia	o__Bacteroidales	f__Bacteroidaceae	g__Bacteroides	s__unclassified_Bacteroides_species	0.0	0.0	0.0	0.0	0.0	0.0	0.0	0.0	0.0	0.0	0.0	0.0	0.0	0.0	0.0	0.0	0.0	0.0	0.00015690045716075968	4.647318284301865e-06	0.0004212162789850568	0.0	0.0	0.0	0.0	0.0	0.0	0.0	0.0	0.0
MGE74525	k__Bacteria	p__Bacillota	c__Clostridia	o__Eubacteriales	f__Oscillospiraceae	g__Oscillibacter	s__Oscillibacter_sp.	0.0	0.0	0.0	0.00027329084223376893	0.000718899108789777	0.000399395193188884	0.0	0.0	0.0	0.0	0.0	0.0	0.0	0.0	0.0	0.0010489372223960564	0.0009181451801560988	0.00026961145943347987	0.0	0.0	0.0	0.0	0.0	0.0	0.0	0.0	0.0	0.0	0.0	0.0
MGE1622351	k__Bacteria	p__Actinomycetota	c__Coriobacteriia	o__Eggerthellales	f__Eggerthellaceae	g__unclassified_Eggerthellaceae_genus	s__Eggerthellaceae_bacterium	0.0	0.0	0.0	4.8627453510851865e-05	4.913217065184941e-05	6.1738291700692846e-06	0.0	0.0	0.0	0.0	0.0	0.0	0.0	0.0	0.0	3.326763992599645e-05	1.4452716093751003e-05	4.242703028372268e-05	3.270559501894048e-05	2.3913655098548903e-05	0.00010579327917414107	5.738538312852876e-05	3.315695548241994e-05	2.7620255201148903e-05	0.0	4.6134807957583227e-07	0.0	0.0	0.0	0.0
MGE529278	k__Bacteria	p__Bacillota	c__Clostridia	o__Eubacteriales	f__Lachnospiraceae	g__unclassified_Lachnospiraceae_genus	s__Lachnospiraceae_bacterium	0.0	0.0	0.0	0.00011451735491520995	0.000224511638629848	0.0007445338479601321	0.0	0.0	0.0	0.0	0.0	0.0	0.0	0.0	0.0	4.524344047780903e-05	2.6687363502831975e-05	0.0	0.0	0.0	0.0	0.0	0.0	1.295278985778494e-06	0.0	0.0	0.0	0.0	0.0	0.0
MGE196602	k__Bacteria	p__Actinomycetota	c__Coriobacteriia	o__Eggerthellales	f__Eggerthellaceae	g__unclassified_Eggerthellaceae_genus	s__Eggerthellaceae_bacterium	0.0	0.0	0.0	8.677929338488055e-05	0.00014755902189155214	0.0001584490329729639	0.0	0.0	0.0	0.0	0.0	0.0	0.0	0.0	0.0	6.3436797506809005e-06	1.8085813413900099e-06	1.1410873684891368e-05	1.4733744349216183e-05	0.0	1.2663142615302733e-05	4.552534731937286e-05	9.483860632552309e-06	1.38253537611043e-05	0.0	0.0	0.0	0.0	0.0	0.0
MGE1136689	k__Bacteria	p__Bacillota	c__Clostridia	o__Eubacteriales	f__Lachnospiraceae	g__unclassified_Lachnospiraceae_genus	s__Lachnospiraceae_bacterium	0.0005281323745440186	0.0004270130860163406	0.00048819565407471005	4.5128575532760385e-05	0.00010880578612322436	1.123132859789213e-06	0.0	0.0	0.0	0.0	0.0	0.0	0.0	0.0	0.0	6.340184610322397e-06	1.4460679022728275e-05	6.652675576251174e-05	0.0	1.063414696270947e-05	0.0	1.0833396305567672e-05	1.5797725608310275e-05	5.4612958493490386e-05	0.0	0.0	0.0	0.0	0.0	1.07575059953244e-06
MGE628338	k__Bacteria	p__unclassified_Bacteria_phylum	c__unclassified_Bacteria_class	o__unclassified_Bacteria_order	f__unclassified_Bacteria_family	g__unclassified_Bacteria_genus	s__bacterium_1XD42-54	0.0	5.388177741531111e-06	5.73384157470297e-06	2.6795091722576484e-05	3.8671936031748425e-05	0.00011062858668923749	0.0	0.0	0.0	0.0	0.0	0.0	0.0	0.0	0.0	3.1700923051611987e-06	2.7113773167615515e-06	0.0	3.272361463052116e-06	1.063414696270947e-05	5.752802580555761e-06	3.7916887069486853e-06	3.949431402077569e-06	9.869811775931995e-06	0.0	0.0	0.0	0.0	0.0	0.0
MGE461131	k__Bacteria	p__Bacillota	c__Clostridia	o__Eubacteriales	f__Oscillospiraceae	g__Vermiculatibacterium	s__Vermiculatibacterium_sp._DSM_112226	0.0	0.0	0.0	9.081679343745576e-05	0.00019935789464668027	0.00012740538378233887	0.0	0.0	0.0	0.0	0.0	0.0	0.0	0.0	0.0	0.0	0.0	0.0	0.0	3.2923336410544644e-06	5.699419587177243e-07	2.14657361294818e-06	1.5651130992949316e-06	1.2385751786499814e-05	0.0	0.0	0.0	0.0	0.0	0.0
MGE968123	k__Bacteria	p__Bacillota	c__Clostridia	o__Eubacteriales	f__Lachnospiraceae	g__unclassified_Lachnospiraceae_genus	s__Lachnospiraceae_bacterium	0.0	0.0	8.204763842704108e-07	4.2378085985078695e-06	3.939250415176977e-06	0.0	0.0	0.0	0.0	0.0	0.0	0.0	0.0	0.0	0.0	0.0	0.0	0.0	1.8027786040241585e-05	0.00010452032794422178	0.00022127336018455538	2.170266478433259e-06	0.00012579985222610984	2.8999380736789157e-05	0.0	0.0	0.0	0.0	0.0	0.0
MGE1414746	k__Bacteria	p__Bacillota	c__Clostridia	o__Eubacteriales	f__Lachnospiraceae	g__unclassified_Lachnospiraceae_genus	s__Lachnospiraceae_bacterium	0.0006233078229729625	5.602581694319121e-05	0.00013216963916950607	1.4133828787955567e-06	0.0	0.0	0.0	0.0	0.0	0.0	0.0	0.0	0.0	0.0	0.0	3.1770941655812128e-06	3.623154669554365e-05	8.889826004708914e-06	0.0	5.328817431617253e-06	3.055719736259312e-05	0.0	0.0	0.0	0.0	0.0	0.0	0.0	0.0	0.0
MGE1589947	k__Bacteria	p__Bacillota	c__Clostridia	o__Eubacteriales	f__Lachnospiraceae	g__unclassified_Lachnospiraceae_genus	s__Lachnospiraceae_bacterium	0.0	0.0	0.0	1.7026406165180176e-05	1.3189064582965046e-05	0.00035424911588260077	0.0	0.0	0.0	0.0	0.0	0.0	0.0	0.0	0.0	0.0	0.0	0.0	6.584629773214624e-06	1.3373736652797735e-06	5.787880645071346e-07	0.0	0.0	0.0	0.0	0.0	0.0	0.0	0.0	0.0
MGE78700	k__Bacteria	p__Bacteroidota	c__Bacteroidia	o__Bacteroidales	f__Muribaculaceae	g__unclassified_Muribaculaceae_genus	s__Muribaculaceae_bacterium_Isolate-037_(Harlan)	0.0	0.0	0.0	4.949573136599799e-05	1.5117145515922258e-05	7.320530338874718e-06	0.0	0.0	0.0	0.0	0.0	0.0	0.0	0.0	0.0	0.0009870327592629183	0.0005700558458602346	0.0013081617524795907	7.711292668664662e-05	0.0	2.1344168911448736e-05	0.0007272994624441031	0.00027801596863696637	0.0006479286048838628	0.0	0.0	0.0	0.0	0.0	0.0
MGE1313426	k__Bacteria	p__Bacillota	c__Clostridia	o__Eubacteriales	f__Oscillospiraceae	g__Provencibacterium	s__Provencibacterium_sp.	0.0	0.0	0.0	1.400238727296911e-06	0.0	2.787863977731704e-06	0.0	0.0	0.0	0.0	0.0	0.0	0.0	0.0	0.0	3.1475478850479085e-06	1.7947300619701736e-06	1.6356140483655983e-05	1.9494538475184652e-05	7.25898331887632e-06	0.0	2.097488942805273e-05	1.3332571762702778e-05	0.00014111455173728592	0.0	0.0	0.0	0.0	0.0	0.0
MGE1629202	k__Bacteria	p__Bacillota	c__Clostridia	o__Eubacteriales	f__Lachnospiraceae	g__unclassified_Lachnospiraceae_genus	s__Lachnospiraceae_bacterium	0.0	0.00012447674588833218	0.000929292348518303	2.4080696563076262e-05	1.250880956407609e-05	1.1281052244147325e-06	0.0	0.0	0.0	0.0	0.0	0.0	0.0	0.0	0.0	0.0	0.0	0.0	0.0	8.478223732842234e-05	3.46696292762879e-06	0.0	1.5867665732752154e-06	0.0	0.0	0.0	0.0	0.0	0.0	0.0
MGE859609	k__Bacteria	p__Bacillota	c__Clostridia	o__Eubacteriales	f__Lachnospiraceae	g__unclassified_Lachnospiraceae_genus	s__Lachnospiraceae_bacterium	0.00041421323035945864	0.0003560381650098517	0.0004338275696417706	4.818806056420687e-05	9.880844064646569e-05	3.3861896021884086e-06	0.0	0.0	0.0	0.0	0.0	0.0	0.0	0.0	0.0	8.761197795202564e-06	2.3615706086743748e-05	7.704621350410809e-05	0.0	1.2690979997544163e-05	0.0	1.3609229162932814e-05	1.667027440644369e-05	4.364358629157969e-05	0.0	0.0	0.0	0.0	0.0	0.0
MGE705918	k__Bacteria	p__Bacteroidota	c__Bacteroidia	o__Bacteroidales	f__Bacteroidaceae	g__Bacteroides	s__Bacteroides_caecimuris	0.0	0.0	0.0	0.0	0.0	0.0	0.0	0.0	0.0	0.0	0.0	0.0	0.0	0.0	0.0	0.0	0.0	0.0	0.0	0.0	0.0	0.0021929700643429	0.0003258280906713994	0.0005269516579881743	0.0	0.0	0.0	0.0	0.0	0.0
MGE388700	k__Bacteria	p__Bacteroidota	c__Bacteroidia	o__Bacteroidales	f__Bacteroidaceae	g__Bacteroides	s__Bacteroides_acidifaciens	0.0028774199359525147	0.011404720333429362	0.0019352703438022016	0.0003840164417312328	0.0008505066683967073	0.0014296537574510703	0.0	0.0	0.0	0.0	0.0	0.0	0.0	0.0	0.0	0.0	0.0	0.0	0.0	0.0	0.0	0.001179429692713015	0.00015266753799179046	0.0002841553297153932	0.0	0.0	0.0	0.0	0.0	1.082910337299711e-06
MGE1558730	k__Bacteria	p__Bacillota	c__Clostridia	o__unclassified_Clostridia_order	f__unclassified_Clostridia_family	g__unclassified_Clostridia_genus	s__Clostridia_bacterium	4.510686076678695e-06	0.000263192608247699	9.870734415748912e-05	1.888256355859736e-05	5.7207387450132975e-05	0.0	0.0	0.0	0.0	0.0	0.0	0.0	0.0	0.0	0.0	7.86026985501035e-07	2.6891529125258015e-06	6.283948046263795e-06	5.35513906637996e-05	7.976155004151095e-05	6.846778153251611e-06	6.4467587851165e-06	0.0	5.220752895684248e-06	0.0	0.0	0.0	0.0	0.0	0.0
MGE1026737	k__Bacteria	p__Bacillota	c__Clostridia	o__Eubacteriales	f__Lachnospiraceae	g__unclassified_Lachnospiraceae_genus	s__Lachnospiraceae_bacterium	0.0	0.0	4.129731134161068e-07	1.4220202186104183e-06	0.0	5.662461501437282e-07	0.0	0.0	0.0	0.0	0.0	0.0	0.0	0.0	0.0	0.0	2.733972127734565e-06	0.0	0.0	0.0	1.1601485204120785e-06	0.0	0.0	0.0002660517428777758	0.0	0.0	0.0	0.0	0.0	0.0
MGE35034	k__Bacteria	p__Bacillota	c__Clostridia	o__Eubacteriales	f__Eubacteriaceae	g__Eubacterium	s__Eubacterium_sp.	0.0	0.0	0.0	4.266060655831256e-06	1.3879292296140217e-05	2.264984600574913e-06	0.0	0.0	0.0	0.0	0.0	0.0	0.0	0.0	0.0	0.0	0.0	0.0	0.00021860056315159605	6.701728033790864e-07	7.540965382678511e-06	1.6385511912171106e-06	4.778811996513857e-06	1.1942472248877716e-05	0.0	0.0	0.0	0.0	0.0	0.0
MGE188358	k__Bacteria	p__Bacteroidota	c__Bacteroidia	o__Bacteroidales	f__Muribaculaceae	g__unclassified_Muribaculaceae_genus	s__Muribaculaceae_bacterium_Isolate-013_(NCI)	0.0	0.0	0.0	0.00021815890416549617	0.0002226059254604229	0.00020316949595939877	0.0	0.0	0.0	0.0	0.0	0.0	0.0	0.0	0.0	0.0007028416754307977	0.0003752570294147609	0.00044248973197064307	0.0	0.0	0.0	0.0005180405598439882	0.000541297971842769	0.000497989820039265	0.0	0.0	9.243307450420512e-07	1.118003473957376e-06	0.0	0.0
MGE1756399	k__Bacteria	p__Bacillota	c__Clostridia	o__Eubacteriales	f__Oscillospiraceae	g__Oscillibacter	s__Oscillibacter_sp._CU971	0.0	1.3294647363892018e-06	2.101918619670886e-05	0.0	0.0	0.0	0.0	0.0	0.0	0.0	0.0	0.0	0.0	0.0	0.0	0.0	0.0	0.0	2.9874311317463957e-05	0.00032798016478584986	3.9744076555715574e-06	8.55361143865376e-06	3.430142379226912e-05	9.741005096963879e-06	0.0	0.0	0.0	0.0	0.0	0.0
MGE1241025	k__Bacteria	p__Bacillota	c__Clostridia	o__Eubacteriales	f__Lachnospiraceae	g__unclassified_Lachnospiraceae_genus	s__Lachnospiraceae_bacterium_A4	0.0	2.664725504326694e-06	0.00022401822184980527	0.0	0.0	0.0	0.0	0.0	0.0	0.0	0.0	0.0	0.0	0.0	0.0	0.0	1.7878836802623856e-06	0.0	4.855043097089584e-06	0.0	0.0	0.0	0.0	0.0	0.0	0.0	0.0	0.0	0.0	0.0
MGE649538	k__Bacteria	p__Bacillota	c__Clostridia	o__Eubacteriales	f__Oscillospiraceae	g__Ruminiclostridium	s__Ruminiclostridium_sp.	0.00110290033479858	0.00021189008968571096	5.286055851726167e-05	1.2798181967493765e-05	2.643674723074327e-06	2.60473229066115e-05	0.0	0.0	0.0	0.0	0.0	0.0	0.0	0.0	0.0	7.991274352593855e-05	1.8226480851563764e-06	9.583020770552287e-06	0.0	2.0105184101372593e-06	0.0	9.17588667081582e-05	6.371749328685143e-06	0.0	0.0	0.0	0.0	0.0	0.0	0.0
MGE1054246	k__Bacteria	p__Bacteroidota	c__Bacteroidia	o__Bacteroidales	f__unclassified_Bacteroidales_family	g__unclassified_Bacteroidales_genus	s__unclassified_Bacteroidales_species	0.0	0.0	0.0	0.0	0.0	0.0	0.0	0.0	0.0	0.0	0.0	0.0	0.0	0.0	0.0	0.0	0.0	0.0	0.0	0.0	0.0	0.002421191771315695	0.00028545295240577773	0.0006150572470779068	0.0	0.0	0.0	0.0	0.0	0.0
MGE1198723	k__Bacteria	p__Bacillota	c__Clostridia	o__Eubacteriales	f__Oscillospiraceae	g__unclassified_Oscillospiraceae_genus	s__Oscillospiraceae_bacterium	0.0	0.0	0.0	0.00014742480062722367	9.003499891605388e-05	0.00016902305783922974	0.0	0.0	0.0	0.0	0.0	0.0	0.0	0.0	0.0	3.041753843725207e-05	4.838080893820766e-05	3.4556468888802906e-05	7.601821328609381e-05	4.90042884607746e-05	5.171279715359348e-05	8.7535289013268e-06	7.977983299689246e-06	3.987469866069354e-06	0.0	0.0	0.0	0.0	0.0	0.0
MGE302839	k__Bacteria	p__Bacteroidota	c__Bacteroidia	o__Bacteroidales	f__Muribaculaceae	g__unclassified_Muribaculaceae_genus	s__Muribaculaceae_bacterium	0.0022690845750384615	0.006203319430646531	0.006299884173538567	9.18223289102723e-05	3.903757725118097e-05	1.5305652334252056e-05	0.0	0.0	0.0	0.0	0.0	0.0	0.0	0.0	0.0	0.00021040429802658125	5.656494057381858e-05	0.0001925131870035309	0.0	0.0	0.0	0.0	0.0	0.0	0.0	4.659666921633545e-07	0.0	0.0	0.0	5.429608838018295e-06
MGE369835	k__Bacteria	p__Bacteroidota	c__Bacteroidia	o__Bacteroidales	f__Muribaculaceae	g__unclassified_Muribaculaceae_genus	s__Muribaculaceae_bacterium	0.0	0.0	0.0	0.0	0.0	0.0	0.0	0.0	0.0	0.0	0.0	0.0	0.0	0.0	0.0	0.0	0.0	6.406476281149161e-07	0.0	0.0	0.0	0.002802607168398202	0.0004943874026477011	0.0009879984005338946	0.0	0.0	0.0	0.0	0.0	0.0
MGE516315	k__Bacteria	p__Bacteroidota	c__Bacteroidia	o__Bacteroidales	f__Prevotellaceae	g__Prevotella	s__Prevotella_nigrescens	0.0	0.0	0.0	0.0	0.0	0.0	0.0	0.0	0.0	0.0	0.0	0.0	0.0	0.0	0.0	0.0	0.0	0.0	0.0	0.0	0.0	0.0002513966563014999	9.58424690108629e-06	0.000367921289895787	0.0	0.0	0.0	0.0	0.0	1.0877366786358656e-06
MGE258086	k__Bacteria	p__Bacteroidota	c__Bacteroidia	o__Bacteroidales	f__Muribaculaceae	g__unclassified_Muribaculaceae_genus	s__Muribaculaceae_bacterium	0.0	0.0	0.0	0.0	0.0	0.0	4.487929202204428e-07	0.0	0.0	0.0	0.0	0.0	0.0	0.0	0.0	0.0023637067014829452	0.002292330476331289	0.0005986984213843369	0.0	0.0	0.0	0.004364903089646918	0.003278041272525058	0.0027938994441772448	0.0	0.0	0.0	0.0	0.0	0.0
MGE799365	k__Bacteria	p__Bacteroidota	c__Bacteroidia	o__Bacteroidales	f__Muribaculaceae	g__unclassified_Muribaculaceae_genus	s__Muribaculaceae_bacterium_Isolate-043_(Harlan)	0.0	0.0	0.0	6.431247219846114e-05	3.3211994008471444e-05	2.162548111101676e-05	0.0	0.0	0.0	0.0	0.0	0.0	0.0	0.0	0.0	9.477089181970602e-05	6.228144210584603e-05	0.00013933102225861617	0.0	0.0	0.0	0.0009880710700806697	0.0011726900460456954	0.0025098529059059587	0.0	0.0	0.0	0.0	0.0	0.0
MGE710925	k__Bacteria	p__Bacillota	c__Clostridia	o__Eubacteriales	f__Lachnospiraceae	g__unclassified_Lachnospiraceae_genus	s__Lachnospiraceae_bacterium	0.0005547416344302428	7.229500578606765e-06	0.001009919088002421	2.20183775784839e-05	7.675184679893208e-06	6.575761743604586e-06	8.657360202962089e-07	0.0	0.0	0.0	0.0	0.0	0.0	0.0	0.0	0.0	0.0	0.0	0.0	6.226121528166998e-05	4.2102164047212525e-05	1.0571298007852327e-06	1.541552256939954e-05	4.494478803341076e-06	0.0	0.0	0.0	0.0	0.0	0.0
MGE1398357	k__Bacteria	p__Bacillota	c__Clostridia	o__Eubacteriales	f__Eubacteriaceae	g__Eubacterium	s__Eubacterium_sp._14-2	5.754709648858068e-07	1.2272153291677454e-05	4.975024679190133e-06	0.00010920924936009738	0.00015326825848498398	0.0005718675564307101	0.0	0.0	0.0	0.0	0.0	0.0	0.0	0.0	0.0	0.0	5.489291500192099e-06	0.0	2.56719768152018e-05	6.727892058462665e-06	4.658711292229205e-06	1.0966321413611448e-06	2.558650037174179e-05	9.990913760912756e-06	0.0	0.0	0.0	0.0	0.0	0.0
MGE18333	k__Bacteria	p__Bacillota	c__Clostridia	o__Eubacteriales	f__Lachnospiraceae	g__unclassified_Lachnospiraceae_genus	s__Lachnospiraceae_bacterium_A4	0.0	0.0	0.0	8.603819810079843e-06	1.732828810082332e-05	0.0003991321602861843	0.0	0.0	0.0	0.0	0.0	0.0	0.0	0.0	0.0	1.6116855837164078e-06	0.0	0.0	0.0	2.7032180304366516e-06	0.0	0.0	0.0	0.0	0.0	0.0	0.0	0.0	0.0	0.0
MGE1019849	k__Bacteria	p__Bacillota	c__Clostridia	o__Eubacteriales	f__Oscillospiraceae	g__Acutalibacter	s__Acutalibacter_muris	0.0	0.0	0.0	2.1425527847366797e-06	0.0	2.275096138970337e-06	0.0	0.0	0.0	0.0	0.0	0.0	0.0	0.0	0.0	1.9264679242860187e-05	0.00020413251712660978	0.0003176514697381729	8.285904095200321e-07	0.0	0.0	0.0	0.0	0.0	0.0	0.0	0.0	0.0	0.0	0.0
MGE1317879	k__Bacteria	p__Bacillota	c__Clostridia	o__Eubacteriales	f__Lachnospiraceae	g__unclassified_Lachnospiraceae_genus	s__Lachnospiraceae_bacterium	0.002489962936825219	0.0014299373079872584	0.0031170131474924237	1.8579158635110998e-05	2.6569595206777156e-06	1.2520015380062333e-05	3.596357337243883e-06	0.0	0.0	0.0	0.0	0.0	0.0	0.0	0.0	1.6062863020289159e-06	2.198168544912213e-05	3.852470661528557e-06	2.0726326268284448e-05	2.087975568316752e-05	8.74483809355838e-06	1.0978567445340775e-06	1.841083348740682e-05	8.001656448159274e-06	0.0	0.0	0.0	0.0	0.0	0.0
MGE183952	k__Bacteria	p__Bacillota	c__Clostridia	o__Eubacteriales	f__Oscillospiraceae	g__Acutalibacter	s__Acutalibacter_sp.	1.0404901916372284e-05	7.670229490885465e-05	0.0004959841795750418	4.301909905039922e-06	0.0	0.0	0.0	0.0	0.0	0.0	0.0	0.0	0.0	0.0	0.0	7.252585126723835e-06	2.756946683429813e-06	1.2240497118688634e-05	4.991038702050076e-06	2.7032180304366516e-06	9.359181341139456e-06	0.0	0.0	2.2747566188338507e-05	0.0	0.0	0.0	0.0	0.0	0.0
MGE731083	k__Bacteria	p__Bacillota	c__Clostridia	o__Eubacteriales	f__Clostridiaceae	g__Hungatella	s__Hungatella_sp.	0.0	0.0	0.0	1.4363840592024428e-06	0.0	0.0	0.0	0.0	0.0	0.0	0.0	0.0	0.0	0.0	0.0	0.0	0.0	0.0	0.00034829439831281553	5.8217031404647913e-05	0.0001892565515621724	6.013538041840574e-05	5.390242487650311e-05	5.29436199585488e-05	0.0	0.0	0.0	0.0	0.0	0.0
MGE550249	k__Bacteria	p__Bacillota	c__Clostridia	o__Eubacteriales	f__Lachnospiraceae	g__unclassified_Lachnospiraceae_genus	s__Lachnospiraceae_bacterium	0.002722985383245238	0.000928480957412486	0.0011979461109463858	0.0	0.0	0.0	0.0	0.0	0.0	0.0	0.0	0.0	0.0	0.0	0.0	1.6125889949180424e-06	0.0	0.0	2.0807651539516504e-05	1.081893314872068e-05	3.511660319632973e-06	2.2043289567943194e-06	1.848307330490225e-05	0.0	0.0	0.0	0.0	0.0	0.0	0.0
MGE969735	k__Bacteria	p__Bacteroidota	c__Bacteroidia	o__Bacteroidales	f__Tannerellaceae	g__Parabacteroides	s__Parabacteroides_distasonis	0.0	0.0	0.0	0.0	0.0	0.0	0.0	0.0	0.0	0.0	0.0	0.0	0.0	0.0	0.0	0.0	0.0	0.0	0.0	0.0	0.0	0.0008236892015108236	0.00019951942342347418	0.00023523051399304594	0.0	0.0	0.0	0.0	0.0	0.0
MGE1541804	k__Bacteria	p__Actinomycetota	c__Coriobacteriia	o__Eggerthellales	f__Eggerthellaceae	g__Adlercreutzia	s__Adlercreutzia_sp._DSM_109821	0.0	0.0	0.0	0.00016962323085472397	0.0004087319623046656	0.00017741090984025346	0.0	0.0	0.0	0.0	0.0	0.0	0.0	0.0	0.0	0.0	0.0	1.9623933318537106e-06	0.0	0.0	0.0	0.0	0.0	0.0	0.0	0.0	0.0	0.0	0.0	0.0
MGE1513774	k__Bacteria	p__Bacillota	c__Clostridia	o__Eubacteriales	f__Lachnospiraceae	g__unclassified_Lachnospiraceae_genus	s__Lachnospiraceae_bacterium	0.0	4.614291227175287e-05	0.0006633627836461992	0.0	0.0	0.0	1.8143876030996606e-06	0.0	0.0	0.0	0.0	0.0	0.0	0.0	0.0	0.0	0.0	0.0	0.0	4.077671141686836e-06	0.0	0.0	0.0	0.0	0.0	0.0	0.0	0.0	0.0	0.0
MGE478920	k__Bacteria	p__Bacillota	c__Clostridia	o__Eubacteriales	f__Lachnospiraceae	g__unclassified_Lachnospiraceae_genus	s__Lachnospiraceae_bacterium	0.0	0.0	0.0	0.0001990027167903256	0.0005462353265845123	5.167993032297689e-05	0.0	0.0	0.0	0.0	0.0	0.0	0.0	0.0	0.0	3.2415310049958177e-06	7.578108658283976e-05	2.591464771754985e-06	5.01915722994895e-06	1.359223713895612e-06	1.1764886404178824e-06	4.597174609724626e-05	0.000386881850083967	7.400968717614359e-05	0.0	0.0	0.0	0.0	0.0	0.0
MGE256575	k__Bacteria	p__Actinomycetota	c__Coriobacteriia	o__Coriobacteriales	f__Atopobiaceae	g__Caniella	s__Caniella_sp._DSM_110983	0.0	0.0	4.1902570696110044e-07	0.0	0.0	0.0	0.0	0.0	0.0	0.0	0.0	0.0	0.0	0.0	0.0	6.811052323067593e-05	0.00012945527549588695	7.065722191590976e-05	0.0	0.0	0.0	0.0004998781875347804	0.0006780309918390856	0.00043421051863168695	0.0	0.0	0.0	0.0	0.0	0.0
MGE947188	k__Bacteria	p__Bacillota	c__Clostridia	o__Eubacteriales	f__Lachnospiraceae	g__unclassified_Lachnospiraceae_genus	s__Lachnospiraceae_bacterium	0.0003681745803525813	0.00037417500227432914	0.00041274032135668387	4.184298501209912e-05	8.449625524143988e-05	6.319996489766528e-06	0.0	0.0	0.0	0.0	0.0	0.0	0.0	0.0	0.0	1.621679124539903e-06	2.7740416177690057e-05	7.325014749080553e-05	0.0	1.9039858675482503e-05	0.0	6.705683003515345e-05	0.00011233171378502134	8.953488213645638e-05	0.0	0.0	0.0	0.0	0.0	1.1006129301867974e-06
MGE557436	k__Bacteria	p__Bacteroidota	c__Bacteroidia	o__Bacteroidales	f__Bacteroidaceae	g__Bacteroides	s__Bacteroides_sp.	0.0	0.0	0.0	0.0020121746592233424	0.0014696116173613803	0.001858450541764049	4.5436484135184773e-07	0.0	0.0	0.0	0.0	0.0	0.0	0.0	9.82075192320005e-07	4.7081774402415266e-05	0.0001055325584294832	4.412948616687735e-05	0.0	0.0	0.0	0.00037394475266828417	8.495066472358156e-05	0.0001287252934275194	0.0	0.0	0.0	0.0	0.0	0.0
MGE1534192	k__Bacteria	p__Bacillota	c__Clostridia	o__Eubacteriales	f__Oscillospiraceae	g__Lawsonibacter	s__Lawsonibacter_sp.	0.00022836328278990503	0.00024293041078371128	0.0004858056833604074	4.448962445246964e-05	1.2406584737486702e-05	1.535360360760515e-05	0.0	0.0	0.0	0.0	0.0	0.0	0.0	0.0	0.0	1.6667779646198074e-05	7.603166983271095e-06	0.00024318442048099084	1.0323295577241467e-05	4.822448561974655e-05	4.839553503457106e-06	2.392322712553371e-05	1.1628627106233025e-05	4.4282631745548886e-05	0.0	0.0	0.0	0.0	0.0	0.0
MGE27858	k__Bacteria	p__Bacteroidota	c__Bacteroidia	o__Bacteroidales	f__Muribaculaceae	g__unclassified_Muribaculaceae_genus	s__Muribaculaceae_bacterium_Isolate-004_(NCI)	0.0	0.0	0.0	0.00012942794193115164	8.804781069222123e-05	4.77950140290808e-05	0.0	0.0	0.0	6.600854309169981e-07	0.0	0.0	0.0	0.0	0.0	0.0007622863060406478	0.00036329392341422014	0.001314985358616802	0.0	0.0	0.0	0.0009631348357865999	0.0010480987666930393	0.002345312629214629	0.0	0.0	0.0	0.0	0.0	0.0
MGE1191589	k__Bacteria	p__Actinomycetota	c__Coriobacteriia	o__Eggerthellales	f__Eggerthellaceae	g__unclassified_Eggerthellaceae_genus	s__Eggerthellaceae_bacterium	0.00018293103088019456	8.315492168663825e-05	8.321397175529693e-05	3.0847251662411326e-05	1.2106812470426083e-05	1.4194065252665496e-05	0.0	0.0	0.0	0.0	0.0	0.0	0.0	0.0	0.0	1.6179441378042194e-05	5.623167097215173e-05	2.278982979177941e-05	1.9087314586308272e-05	1.2922453627020413e-06	1.3981436373471754e-05	1.1584828989858523e-05	1.5357724680815822e-06	5.117288590842084e-06	0.0	0.0	0.0	0.0	0.0	0.0
MGE381460	k__Bacteria	p__Bacillota	c__Clostridia	o__Eubacteriales	f__Eubacteriaceae	g__Eubacterium	s__Eubacterium_sp.	0.0	0.0	0.0	0.0006008196285644697	0.000366047269348753	0.0008745428379991314	0.0	0.0	0.0	0.0	0.0	0.0	0.0	0.0	0.0	0.0	0.0	0.0	0.0	0.0	0.0	0.0	0.0	0.0	0.0	0.0	0.0	0.0	0.0	0.0
MGE1344290	k__Bacteria	p__Bacillota	c__Clostridia	o__Eubacteriales	f__Lachnospiraceae	g__unclassified_Lachnospiraceae_genus	s__Lachnospiraceae_bacterium	0.00024773014868463566	1.38441996048683e-05	0.0002091991773850788	1.0145784119190981e-05	1.3472860989620013e-06	0.0	0.0	0.0	0.0	0.0	0.0	0.0	0.0	0.0	0.0	0.0	0.0	1.3023357785575022e-05	0.0	1.2295356075584601e-05	0.0	0.0	0.0	0.0	0.0	0.0	0.0	0.0	0.0	0.0
MGE320299	k__Bacteria	p__Bacillota	c__Erysipelotrichia	o__Erysipelotrichales	f__Coprobacillaceae	g__Thomasclavelia	s__[Clostridium]_innocuum	0.0	0.0	0.0	0.0	0.0	0.0	0.0	0.0	0.0	0.0	0.0	0.0	0.0010552372992230488	0.00043050766419608523	0.0013818371064978218	0.0	0.0	0.0	0.0	0.0	0.0	0.0	0.0	0.0	0.0	0.0	0.0	0.0	0.0	0.0
MGE273251	k__Bacteria	p__Bacillota	c__Clostridia	o__Eubacteriales	f__Lachnospiraceae	g__unclassified_Lachnospiraceae_genus	s__Lachnospiraceae_bacterium	0.0	0.0	0.0	0.00013582633529632998	0.00025724065338881576	0.0008688439793011259	0.0	0.0	0.0	0.0	0.0	0.0	0.0	0.0	0.0	3.510355476111035e-05	3.1653252784214036e-05	0.0	0.0	1.3692520386859883e-06	0.0	0.0	1.627291258744787e-06	0.0	0.0	0.0	0.0	0.0	0.0	0.0
MGE1270303	k__Bacteria	p__Bacillota	c__Clostridia	o__Eubacteriales	f__Lachnospiraceae	g__unclassified_Lachnospiraceae_genus	s__Lachnospiraceae_bacterium	0.0	0.0	0.0	0.00013219461510124094	8.439653982572696e-05	5.495351400373299e-05	0.0	0.0	0.0	0.0	0.0	0.0	0.0	0.0	0.0	4.081808693152367e-05	1.8619560461302372e-06	2.3495260913045334e-05	2.6966338503698483e-05	2.2592658638318804e-05	3.5555062487089804e-05	6.6955553784127105e-06	9.926476678343201e-05	4.744455490473553e-06	0.0	0.0	0.0	0.0	0.0	0.0
MGE861387	k__Bacteria	p__Bacillota	c__Clostridia	o__Eubacteriales	f__Eubacteriaceae	g__Eubacterium	s__Eubacterium_sp.	0.0002123471502527408	1.111943445239223e-05	0.0001622780079552092	8.730993951672835e-06	1.3526476695661708e-06	0.0	0.0	0.0	0.0	0.0	0.0	0.0	0.0	0.0	0.0	0.0	0.0	1.3728943912331873e-05	0.0	1.3715873178878404e-06	0.0	0.0	0.0	0.0	0.0	0.0	0.0	0.0	0.0	0.0
MGE775641	k__Bacteria	p__Bacillota	c__Bacilli	o__Lactobacillales	f__Lactobacillaceae	g__Ligilactobacillus	s__Ligilactobacillus_murinus	9.689823995824787e-05	7.23585963639309e-05	0.00023904021419702938	1.4568220793959893e-06	1.3541873937204862e-06	4.640833558377739e-06	0.0	0.0	0.0	0.0	0.0	0.0	0.0	0.0	0.0	8.186849080631155e-07	3.7345094516579143e-06	1.9635102318718403e-06	4.056461733937114e-05	5.011992394081501e-05	3.0902077834539144e-05	2.406068339977317e-05	1.3055377110567169e-05	2.0391244591140095e-05	0.0	0.0	0.0	0.0	0.0	0.0
MGE703655	k__Bacteria	p__Bacillota	c__Clostridia	o__Eubacteriales	f__Oscillospiraceae	g__unclassified_Oscillospiraceae_genus	s__Oscillospiraceae_bacterium	0.0	3.352986034587075e-05	1.0194536285471893e-05	1.6820467728706093e-05	0.0	1.1648492231528126e-06	0.0	0.0	0.0	0.0	0.0	0.0	0.0	0.0	0.0	0.0	1.874723744732273e-06	9.199699939730195e-06	5.769640739569888e-05	0.0003729224433888883	7.159773725971685e-06	0.0	3.27689965475236e-06	3.4121349282507764e-05	0.0	0.0	0.0	0.0	0.0	0.0
MGE149848	k__Bacteria	p__Verrucomicrobiota	c__Verrucomicrobiae	o__Verrucomicrobiales	f__Akkermansiaceae	g__Akkermansia	s__Akkermansia_sp.	0.0	0.0	0.0	0.006344850454722187	0.012801681393631765	0.007709632749403933	0.0	0.0	0.0	0.0	0.0	0.0	8.692916326161545e-07	8.874383657852272e-07	0.0	0.0	0.0	0.0	0.0	0.0	0.0	0.0	0.0	0.0	0.0	0.0	0.0	5.079526378903215e-07	0.0	0.0
MGE1281140	k__Bacteria	p__Bacillota	c__Clostridia	o__Eubacteriales	f__Oscillospiraceae	g__unclassified_Oscillospiraceae_genus	s__Oscillospiraceae_bacterium	0.0	0.0	0.0	1.4551656586121391e-05	2.2995010382624904e-05	2.317778442885073e-06	0.0	0.0	0.0	0.0	0.0	0.0	0.0	0.0	0.0	2.453262166231201e-05	2.2381579669913434e-05	0.00031380443228187137	3.3765412481180157e-06	0.0	3.561570216159877e-06	0.0	0.0	0.0	0.0	0.0	0.0	0.0	0.0	0.0
MGE397651	k__Bacteria	p__Bacillota	c__Clostridia	o__Eubacteriales	f__Lachnospiraceae	g__unclassified_Lachnospiraceae_genus	s__Lachnospiraceae_bacterium	9.406900877859842e-06	7.801344524917695e-05	6.480501164375829e-05	7.292411377489325e-06	3.86383228757017e-05	5.226887539788261e-06	0.0	0.0	0.0	0.0	0.0	0.0	0.0	0.0	0.0	2.6227772234154188e-05	8.412221931490969e-05	0.0004409827677662693	2.199754094607256e-05	0.0	2.1418126530684527e-05	9.523203504509702e-06	4.00276560391759e-05	0.0	0.0	0.0	0.0	0.0	0.0	0.0
MGE126178	k__Bacteria	p__Bacillota	c__Clostridia	o__Eubacteriales	f__Oscillospiraceae	g__Provencibacterium	s__Provencibacterium_massiliense	0.0	0.0	3.0158836511187686e-05	5.777465002468614e-05	8.15762485977221e-06	2.329698446305625e-06	0.0	0.0	0.0	0.0	0.0	0.0	0.0	0.0	0.0	0.0	0.0	7.688320663917378e-05	0.0002638762161773875	0.00021989327068586942	1.610949088343629e-05	3.988701756905652e-05	2.867287197908315e-05	4.026319215335915e-05	0.0	0.0	0.0	0.0	0.0	0.0
MGE586832	k__Bacteria	p__Bacillota	c__Clostridia	o__Eubacteriales	f__Lachnospiraceae	g__unclassified_Lachnospiraceae_genus	s__Lachnospiraceae_bacterium	0.0003764905596498067	0.000333837008681658	0.00041363236354014616	4.0131129316542594e-05	7.799895491396604e-05	3.486578347521246e-06	0.0	0.0	0.0	0.0	0.0	0.0	0.0	0.0	0.0	3.2803406692517536e-06	1.7769260123246316e-05	6.359541720024437e-05	0.0	1.2379474817264767e-05	0.0	2.2980820583774755e-05	5.312818354163068e-05	8.238535587880294e-05	0.0	0.0	0.0	0.0	0.0	0.0
MGE1003414	k__Bacteria	p__Bacillota	c__Clostridia	o__Eubacteriales	f__Clostridiaceae	g__unclassified_Clostridiaceae_genus	s__Clostridiaceae_bacterium	1.1772041529266989e-06	0.0002119923667047352	0.0010478162087006046	5.621563100382316e-05	2.986010240551721e-05	0.0	0.0	0.0	0.0	0.0	0.0	0.0	0.0	0.0	0.0	0.0	0.0	0.0	1.694049074569193e-06	0.00017203523189993663	3.5737604165574578e-06	1.1216551223391516e-06	4.906937589118621e-06	1.3625182257704182e-06	0.0	0.0	0.0	0.0	0.0	0.0
MGE1240060	k__Bacteria	p__Bacillota	c__Clostridia	o__Eubacteriales	f__Clostridiaceae	g__Hungatella	s__Hungatella_sp.	0.000167096265593563	2.1210691008268436e-05	7.437815356725022e-05	9.622693208641929e-06	2.7522351078853604e-06	0.0	0.0	0.0	0.0	0.0	0.0	0.0	0.0	0.0	0.0	0.0	0.0	1.330205312280248e-06	1.2881729443550299e-05	8.372314952566957e-06	1.5701258170990534e-05	1.1372246555584343e-06	1.6583500277086838e-06	1.10514491603264e-05	0.0	0.0	0.0	0.0	0.0	0.0
MGE1542893	k__Bacteria	p__Bacillota	c__Bacilli	o__Lactobacillales	f__Lactobacillaceae	g__Ligilactobacillus	s__Ligilactobacillus_murinus	0.0	0.0	0.0	0.00021038107343825368	0.00024920255737198924	0.0009988814792432686	0.0	0.0	0.0	0.0	0.0	0.0	0.0	0.0	0.0	0.0	0.0	0.0	0.0	0.0	0.0	0.0	0.0	0.0	0.0	0.0	0.0	0.0	0.0	0.0
MGE1724659	k__Bacteria	p__Bacillota	c__Clostridia	o__Eubacteriales	f__Oscillospiraceae	g__unclassified_Oscillospiraceae_genus	s__Oscillospiraceae_bacterium	0.0	0.0	0.0	2.4268722080021642e-05	0.00014464277207673813	0.00010232222679674734	0.0	0.0	0.0	0.0	0.0	0.0	0.0	0.0	0.0	9.62696742978401e-06	3.6595276667947325e-06	2.565448951402732e-06	0.0	2.6911568233850658e-06	0.0	1.2611269625653166e-05	8.795359502786242e-06	4.595820330019868e-05	0.0	0.0	0.0	0.0	0.0	0.0
MGE5493	k__Bacteria	p__Bacillota	c__Clostridia	o__Eubacteriales	f__Oscillospiraceae	g__unclassified_Oscillospiraceae_genus	s__Oscillospiraceae_bacterium	1.2374761987918495e-05	0.0004600741414890948	0.0008562765194566061	1.461814045401915e-06	1.3588276703408878e-06	1.164183975167003e-06	9.196282111655904e-07	0.0	0.0	0.0	0.0	0.0	0.0	0.0	0.0	4.928941348258918e-06	1.4989224686608693e-05	0.00011821430533633889	5.087952074905417e-06	3.4446346261632085e-06	1.1926141272083046e-06	0.0	0.0	6.820372500786817e-06	0.0	0.0	0.0	0.0	0.0	0.0
MGE802802	k__Bacteria	p__unclassified_Bacteria_phylum	c__unclassified_Bacteria_class	o__unclassified_Bacteria_order	f__unclassified_Bacteria_family	g__unclassified_Bacteria_genus	s__bacterium_1XD42-1	0.0006326915764143662	0.0002823177412717925	0.00028711689466843593	0.00021342526948657224	1.9088998000422074e-05	1.2850055900109823e-05	0.0	0.0	0.0	0.0	0.0	0.0	0.0	0.0	0.0	0.0	1.8800954460065776e-06	1.3180085873538963e-05	1.0210892931987833e-05	1.3825914568279148e-06	2.9917870153893145e-06	2.25359476155935e-06	3.286289052043914e-06	1.3687647276650676e-06	0.0	0.0	0.0	0.0	0.0	0.0
MGE272508	k__Bacteria	p__Bacteroidota	c__Bacteroidia	o__Bacteroidales	f__Muribaculaceae	g__Paramuribaculum	s__Paramuribaculum_intestinale	0.0	0.0	0.0	0.0012555038614052608	0.0007705010527094864	9.916642422206226e-05	0.0	0.0	0.0	0.0	0.0	0.0	0.0	0.0	0.0	4.1405566593750546e-06	1.227690420053518e-05	0.0008705818523852337	6.753131093548182e-05	9.72271424591421e-06	2.284230247443471e-05	0.0005258079642973043	0.0005876535650289926	0.0008106030386543942	0.0	0.0	0.0	0.0	0.0	0.0
MGE572608	k__Bacteria	p__Bacillota	c__Clostridia	o__Eubacteriales	f__Eubacteriaceae	g__Eubacterium	s__Eubacterium_sp.	0.0	0.0	0.0	0.00034957319888354396	0.00010740872732033407	0.0004810827291621115	0.0	0.0	0.0	0.0	0.0	0.0	0.0	0.0	0.0	9.534731913266269e-05	6.186588357616501e-05	0.0002904476695257676	0.0	0.0	0.0	8.763908085595517e-05	4.096124568440449e-06	0.0	0.0	0.0	0.0	0.0	0.0	0.0
MGE542664	k__Bacteria	p__Bacteroidota	c__Bacteroidia	o__Bacteroidales	f__Tannerellaceae	g__Parabacteroides	s__Parabacteroides_goldsteinii	2.421556785440773e-05	3.148822388663091e-05	7.233530206372562e-06	0.0	0.0	0.0	0.0	0.0	0.0	0.0	0.0	0.0	0.0	0.0	0.0	0.0	0.0	0.0	0.0030410624508246786	0.00034525215972591744	0.001485813565867192	7.37207347622581e-05	6.40092734507294e-05	5.2637112945826226e-05	0.0	0.0	0.0	0.0	0.0	0.0
MGE760521	k__Bacteria	p__Bacillota	c__Clostridia	o__Eubacteriales	f__Oscillospiraceae	g__unclassified_Oscillospiraceae_genus	s__Oscillospiraceae_bacterium	0.0	0.0	0.0	3.949153292826648e-05	5.438416573181473e-06	2.7373956744091097e-05	0.0	0.0	0.0	0.0	0.0	0.0	0.0	0.0	0.0	2.9590547317033244e-05	3.8431836767011595e-05	0.00019647930585566634	0.00013490777611641357	8.340779232912287e-05	0.00011515302742604459	3.314554981090612e-05	8.110326645512089e-05	7.097240650761613e-05	0.0	0.0	0.0	0.0	0.0	0.0
MGE874547	k__Bacteria	p__Bacteroidota	c__Bacteroidia	o__Bacteroidales	f__Muribaculaceae	g__unclassified_Muribaculaceae_genus	s__Muribaculaceae_bacterium_Isolate-114_(HZI)	0.0	0.0	0.0	0.0003621020556667767	0.00011855654685951879	0.0001599499434426614	0.0	0.0	0.0	0.0	0.0	0.0	0.0	0.0	0.0	0.00047865261843886906	0.00025460702632854537	0.001273784341597809	0.0021396577198576757	0.009314020167374707	0.006061477011802489	0.00015766128300370822	0.00041711967254794494	0.000729817748542527	0.0	0.0	0.0	0.0	0.0	0.0
MGE830357	k__Bacteria	p__Bacillota	c__Clostridia	o__Eubacteriales	f__Lachnospiraceae	g__unclassified_Lachnospiraceae_genus	s__Lachnospiraceae_bacterium	0.0005111272428936357	5.7368406045132986e-05	0.00011326852369130067	1.4829874817489879e-06	0.0	0.0	0.0	0.0	0.0	0.0	0.0	0.0	0.0	0.0	0.0	0.0	2.8511876187266606e-05	6.6625868624929e-06	1.7205492628735777e-06	6.989055886919789e-06	2.4197767517285532e-05	0.0	1.661232443747575e-06	0.0	0.0	0.0	0.0	0.0	0.0	0.0
MGE9654	k__Bacteria	p__Bacteroidota	c__Bacteroidia	o__Bacteroidales	f__Muribaculaceae	g__unclassified_Muribaculaceae_genus	s__Muribaculaceae_bacterium	0.0	0.0	0.0	0.0003493081775531555	0.00016030309745705852	0.0002115630684825994	0.0	0.0	0.0	0.0	0.0	0.0	0.0	0.0	0.0	0.00042559034510832413	0.00015613739903805196	0.0010286361744537777	0.0002741493993479857	0.0011447504479737951	0.0007968703627302917	2.5367478304393345e-05	4.767851418540202e-05	8.217297418952557e-05	0.0	0.0	0.0	0.0	0.0	0.0
MGE436588	k__Bacteria	p__Bacillota	c__Clostridia	o__Eubacteriales	f__Clostridiaceae	g__Hungatella	s__Hungatella_sp.	1.0637313814847953e-05	7.001390750915642e-06	9.408975058243258e-05	3.6650005634289134e-06	2.7254378588395122e-06	2.4517874542305757e-05	0.0	0.0	0.0	0.0	0.0	0.0	0.0	0.0	0.0	2.1419910635818582e-05	1.8790186444911097e-06	0.0	0.00030360008187169725	2.418149290543096e-05	0.000197344851410302	1.9707660375463527e-05	0.00010756432500744251	1.1627836668437639e-05	0.0	0.0	0.0	0.0	0.0	0.0
MGE1650773	k__Bacteria	p__Bacillota	c__Clostridia	o__Eubacteriales	f__Clostridiaceae	g__unclassified_Clostridiaceae_genus	s__Clostridiaceae_bacterium	0.0004231287050795075	8.40166890109877e-06	2.2138764842925312e-05	1.1728001802972524e-05	0.0	1.75127675302184e-06	0.0	0.0	0.0	0.0	0.0	0.0	0.0	0.0	0.0	0.0	0.0	0.0	1.7008407947994245e-06	2.7635991891921096e-06	0.0	0.0	0.0	0.0	0.0	0.0	0.0	0.0	0.0	0.0
MGE341679	k__Bacteria	p__Bacillota	c__Clostridia	o__Eubacteriales	f__Eubacteriaceae	g__Eubacterium	s__Eubacterium_sp.	0.0009898611466594624	0.0006658322604120774	0.00041339885889385533	0.0	0.0	0.0	0.0	0.0	0.0	0.0	0.0	0.0	0.0	0.0	0.0	2.9658337803441113e-05	1.691116780041999e-05	7.903522284991577e-06	7.483699497117469e-05	1.1745296554066465e-05	0.00017521830746429845	0.0	6.568813740912519e-06	8.00268758945414e-05	0.0	0.0	0.0	0.0	0.0	0.0
MGE1059179	k__Bacteria	p__Bacillota	c__Clostridia	o__Eubacteriales	f__Oscillospiraceae	g__Lawsonibacter	s__Lawsonibacter_sp.	0.0009776714810877018	3.7778116461121376e-05	0.00020241702573619788	4.477498064429306e-06	2.7747023332558537e-06	5.9431082813919e-06	9.389323602046348e-07	0.0	0.0	0.0	0.0	0.0	0.0	0.0	0.0	0.0	0.0	0.0	1.7315848558132917e-06	4.2203301903755885e-06	0.0	0.0	0.0	0.0	0.0	0.0	0.0	0.0	0.0	0.0
MGE1181581	k__Bacteria	p__Bacillota	c__Clostridia	o__Eubacteriales	f__Eubacteriaceae	g__Eubacterium	s__Eubacterium_sp.	0.0	0.0	0.0	0.0	0.0	0.0	0.0	0.0	0.0	0.0	0.0	0.0	0.0	0.0	0.0	0.0	0.0	0.0	0.0	0.0012810137943489236	0.00017182704290277516	0.0	0.0	0.0	0.0	0.0	0.0	0.0	0.0	0.0
MGE478583	k__Bacteria	p__Bacteroidota	c__Bacteroidia	o__Bacteroidales	f__Muribaculaceae	g__unclassified_Muribaculaceae_genus	s__Muribaculaceae_bacterium_Isolate-013_(NCI)	0.0	0.0	0.0	0.00020107235430580803	0.0002455707024874088	0.00019812121606519665	0.0	0.0	0.0	0.0	0.0	0.0	0.0	0.0	0.0	0.0007439583164490473	0.0004176205130897294	0.0004826677433975418	0.0	0.0	0.0	0.0005930352705827065	0.0006748975887278459	0.0005526132514245594	0.0	0.0	0.0	0.0	0.0	0.0
MGE1062227	k__Bacteria	p__Bacillota	c__Clostridia	o__Eubacteriales	f__Clostridiaceae	g__Hungatella	s__Hungatella_sp.	0.0	0.0	0.0	0.00018807890836270975	3.0048656439076735e-05	3.0425166276379432e-05	0.0	0.0	0.0	0.0	0.0	0.0	0.0	0.0	0.0	1.3211750938846329e-05	7.533333072976987e-06	1.3202784069647238e-06	1.0228477707416057e-05	2.423701872151691e-05	2.3376126903825462e-05	0.0	4.1972344171447775e-05	3.702029284956353e-05	0.0	0.0	0.0	0.0	0.0	0.0
MGE879028	k__Bacteria	p__Bacillota	c__Clostridia	o__Eubacteriales	f__Clostridiaceae	g__Hungatella	s__Hungatella_sp.	0.0	0.0	0.0	1.617231495030803e-05	6.149846426450904e-06	0.0	0.0	0.0	0.0	0.0	0.0	0.0	0.0	0.0	0.0	0.0	0.0	0.0	0.000568006578535722	0.00012471912021529236	0.0004192127709312111	0.0002337829499703218	0.00014657585331064905	0.00010152130343675484	0.0	0.0	0.0	0.0	0.0	0.0
MGE1057718	k__Bacteria	p__Verrucomicrobiota	c__Verrucomicrobiae	o__Verrucomicrobiales	f__Akkermansiaceae	g__Akkermansia	s__Akkermansia_sp.	5.929996781840526e-06	0.0007784291093228373	0.000854854344771341	0.0009010214316195324	0.0018022568715579117	0.0009729670917814475	0.0	0.0	0.0	0.0	0.0	0.0	0.0	0.0	0.0	0.004440944050565605	0.004377183651403995	0.002625086793147151	0.0	0.0	0.0	2.2600706085753254e-06	1.6478662056944337e-06	0.0	0.0	0.0	0.0	0.0	0.0	0.0
MGE334903	k__Bacteria	p__Bacteroidota	c__Bacteroidia	o__Bacteroidales	f__Muribaculaceae	g__unclassified_Muribaculaceae_genus	s__Muribaculaceae_bacterium	0.0	0.0	0.0	2.9404209000560058e-05	2.1866120627380992e-05	2.575915858206966e-05	0.0	1.1709591144141843e-06	0.0	0.0	0.0	0.0	0.0	0.0	0.0	0.00022968602447087682	0.00020822785992969745	0.0008930208442357283	0.002869030225516769	0.01155661225594923	0.007648983806089652	0.00023208887062271078	0.000492428990335776	0.0008505838936592974	0.0	0.0	0.0	0.0	0.0	0.0
MGE1583582	k__Bacteria	p__Bacillota	c__Bacilli	o__Lactobacillales	f__Lactobacillaceae	g__Ligilactobacillus	s__Ligilactobacillus_murinus	8.331461317095198e-05	9.491015722902725e-05	0.00022531402659919762	0.0	0.0	0.0	0.0	0.0	0.0	0.0	0.0	0.0	0.0	0.0	0.0	9.82777839635766e-06	1.0188716003979745e-05	1.4285248353618318e-05	4.980188617915185e-05	6.893205977613463e-05	2.2698558008062407e-05	1.46553646916313e-05	1.7809237254088912e-05	7.417684626632121e-06	0.0	0.0	0.0	0.0	0.0	0.0
MGE1622571	k__Bacteria	p__Bacillota	c__Clostridia	o__Eubacteriales	f__Peptostreptococcaceae	g__Clostridioides	s__Clostridioides_difficile	0.0	0.0	3.03232006354484e-06	1.939118479923298e-05	1.3172155525807399e-05	9.50343189052411e-06	0.0	0.0	0.0	0.0	0.0	0.0	0.0	0.0	0.0	5.0294733687653636e-06	6.882727034856246e-05	0.0	8.220234925215051e-05	0.0003135283954269992	0.00043383875614710427	4.7552359745111956e-05	8.688749084570651e-05	3.8973102910090444e-05	0.0	0.0	0.0	0.0	0.0	0.0
MGE367318	k__Bacteria	p__Bacillota	c__Clostridia	o__Eubacteriales	f__Clostridiaceae	g__Hungatella	s__Hungatella_sp.	2.3733627142961507e-06	3.37419526194789e-05	0.00010130783794324964	3.458968099322639e-05	8.893327849329967e-06	7.033304682636304e-06	0.0	0.0	0.0	0.0	0.0	0.0	0.0	0.0	0.0	0.0	0.0	5.290224232162275e-06	1.1099966751109069e-05	0.0001283309623491868	9.546708066185649e-05	3.392055369972167e-06	3.215186909672923e-05	0.00014971011789852455	0.0	0.0	0.0	0.0	0.0	0.0
MGE1316350	k__Bacteria	p__Bacillota	c__Clostridia	o__Eubacteriales	f__Eubacteriaceae	g__Eubacterium	s__Eubacterium_sp.	0.00021775602903667182	0.00014340329863278534	3.847133086452518e-06	5.151654616012442e-05	1.3682042845123024e-06	9.377739576848404e-06	0.0	0.0	0.0	0.0	0.0	0.0	0.0	0.0	0.0	0.00022581438854885684	0.000315059237721683	0.0004311532749212254	8.709204681639423e-05	0.0	0.0	0.0	9.892882798993611e-06	0.0	0.0	0.0	0.0	0.0	0.0	0.0
MGE1263827	k__Bacteria	p__Verrucomicrobiota	c__Verrucomicrobiae	o__Verrucomicrobiales	f__Akkermansiaceae	g__Akkermansia	s__Akkermansia_muciniphila	0.0	4.574483801504986e-05	6.076910062703333e-05	0.0	0.0	0.0	0.0	0.0	0.0	0.0	0.0	0.0	0.0	0.0	0.0	0.0002972919681431289	0.0005637932159784232	0.00026150557543130594	0.0	0.0	0.0	0.0006469305739416778	0.0006107635366874361	0.0001615705802237342	0.0	0.0	0.0	1.1591964632108428e-06	0.0	0.0
MGE4136	k__Bacteria	p__Bacillota	c__Clostridia	o__Eubacteriales	f__Oscillospiraceae	g__Lawsonibacter	s__Lawsonibacter_sp.	0.0008624074381572125	1.468609801333369e-05	0.00016372446658887986	7.687695117773716e-05	2.722319508886607e-06	3.2653096072361445e-05	0.0	0.0	0.0	0.0	0.0	0.0	0.0	0.0	0.0	0.0	9.38434368787608e-07	0.0	2.5483421290501677e-06	0.0	0.0	1.1248635179980165e-06	0.0	0.0	0.0	0.0	0.0	0.0	0.0	0.0
MGE1319591	k__Bacteria	p__unclassified_Bacteria_phylum	c__unclassified_Bacteria_class	o__unclassified_Bacteria_order	f__unclassified_Bacteria_family	g__unclassified_Bacteria_genus	s__bacterium_1XD42-1	0.0043067763033016486	0.0013583480470258876	0.001168980345234302	0.0013255259894904257	0.00013842743797664537	8.513262971630938e-05	9.275743074602239e-07	0.0	0.0	0.0	0.0	0.0	0.0	0.0	0.0	0.0	1.8898424846091461e-06	0.00010333764333222281	7.697872191669977e-05	6.948796348400666e-06	2.1652541509995016e-05	3.397917216809676e-06	3.3033262648713303e-06	3.026893887964398e-05	0.0	0.0	0.0	0.0	0.0	0.0
MGE922630	k__Bacteria	p__Bacillota	c__Clostridia	o__Eubacteriales	f__Eubacteriaceae	g__Eubacterium	s__Eubacterium_sp.	0.0	0.0	0.0	0.000455603482483361	0.000263834473371329	0.0007403603177397664	0.0	0.0	0.0	0.0	0.0	0.0	0.0	0.0	0.0	0.0	0.0	0.0	0.0	0.0	0.0	0.0	0.0	0.0	0.0	0.0	0.0	0.0	0.0	0.0
MGE935102	k__Bacteria	p__Bacillota	c__Clostridia	o__Eubacteriales	f__Lachnospiraceae	g__Roseburia	s__Roseburia_sp.	0.0	0.0	0.0	5.16353162953639e-05	0.000189933172467559	4.817171859435983e-05	0.0	0.0	0.0	0.0	0.0	0.0	0.0	0.0	0.0	0.000696415378739015	0.0007941913270191474	0.0008563409453985168	0.0	0.0	0.0	0.0	0.0	0.0	0.0	0.0	0.0	0.0	0.0	0.0
MGE607892	k__Bacteria	p__Bacillota	c__Clostridia	o__Eubacteriales	f__Clostridiaceae	g__unclassified_Clostridiaceae_genus	s__Clostridiaceae_bacterium	0.0	0.0	0.0	4.4996489914531395e-05	1.714198307468944e-05	0.0	0.0	0.0	0.0	0.0	0.0	0.0	0.0	0.0	0.0	0.0	0.0	0.0	0.0	0.00020302180141558955	8.425286084836996e-06	0.0	0.0	0.0	0.0	0.0	0.0	0.0	0.0	0.0
MGE1294319	k__Bacteria	p__Bacillota	c__Clostridia	o__Eubacteriales	f__Clostridiaceae	g__unclassified_Clostridiaceae_genus	s__Clostridiaceae_bacterium	1.2075125102870118e-06	0.0002746741046472735	0.0013140229351282068	1.2730783700842249e-05	1.3922219138483875e-06	0.0	0.0	0.0	0.0	0.0	0.0	0.0	0.0	0.0	0.0	0.0	0.0	0.0	0.0	7.058578385502374e-07	0.0	0.0	6.711029134952171e-06	0.0	0.0	0.0	0.0	0.0	0.0	0.0
MGE776938	k__Bacteria	p__Bacteroidota	c__Bacteroidia	o__Bacteroidales	f__Rikenellaceae	g__Alistipes	s__Alistipes_sp._Z76	0.0	0.0	0.0	0.0010442371207176101	0.0005395659258807787	0.0006881214034637575	0.0	0.0	0.0	0.0	0.0	0.0	0.0	0.0	0.0	0.00012284336338897882	0.00010980061170820872	0.0001632376071244683	0.0	0.0	0.0	0.0	0.0	0.0	0.0	0.0	0.0	0.0	0.0	0.0
MGE1255903	k__Bacteria	p__Bacillota	c__Clostridia	o__Eubacteriales	f__Oscillospiraceae	g__Acutalibacter	s__Acutalibacter_muris	0.0	0.0	0.0	0.0	0.0	0.0	0.0	0.0	0.0	0.0	0.0	0.0	0.0	0.0	0.0	2.5730704493637454e-05	0.00029343266922021293	0.000425346773035708	7.282798106064125e-05	1.0441238136892865e-05	0.0	0.0	0.0	0.0	0.0	0.0	0.0	0.0	0.0	0.0
MGE310919	k__Bacteria	p__Actinomycetota	c__Actinomycetes	o__Bifidobacteriales	f__Bifidobacteriaceae	g__Bifidobacterium	s__Bifidobacterium_pseudolongum	0.0	0.0	0.0	0.00013662225412500558	0.000259485903286176	3.705269095574079e-05	0.0	0.0	0.0	0.0	0.0	0.0	0.0	0.0	0.0	0.0	0.0	0.0	0.0	0.0	0.0	4.2547491981979215e-05	0.0001968881572712576	0.00013231129092813163	0.0	0.0	0.0	0.0	0.0	0.0
MGE1292370	k__Bacteria	p__Bacillota	c__Clostridia	o__Eubacteriales	f__Oscillospiraceae	g__Neglectibacter	s__unclassified_Neglectibacter_species	0.00014349018179440312	2.116173384494872e-05	0.00015098659241802957	1.9939464115541358e-05	8.237647723370666e-06	2.352551806713701e-06	0.0	0.0	0.0	0.0	0.0	0.0	0.0	0.0	0.0	0.0	0.0	7.962810103632599e-06	2.570399331552044e-06	4.1764952547571455e-06	2.4702527641780554e-05	1.7018996792791688e-05	5.7908281550369885e-06	0.0	0.0	0.0	0.0	0.0	0.0	0.0
MGE339546	k__Bacteria	p__Bacillota	c__Clostridia	o__Eubacteriales	f__Eubacteriaceae	g__Eubacterium	s__Eubacterium_sp.	0.0004989213583556849	0.00016595844246147874	0.0002512193462895208	5.914815467357027e-06	0.0	0.0	0.0	0.0	0.0	0.0	0.0	0.0	0.0	0.0	0.0	0.0	0.0	0.0	0.0	1.254396235094304e-05	3.619180826242186e-06	0.0	0.0	0.0	0.0	0.0	0.0	0.0	0.0	0.0
MGE1143924	k__Bacteria	p__Bacillota	c__Clostridia	o__Eubacteriales	f__Lachnospiraceae	g__unclassified_Lachnospiraceae_genus	s__Lachnospiraceae_bacterium	0.0	0.0	0.0	0.00011977501321397978	0.00026940740678816364	2.8263239383257147e-05	0.0	0.0	0.0	0.0	0.0	0.0	0.0	0.0	0.0	3.323926940420321e-06	5.306843644822726e-05	5.314673564257768e-06	5.146738349601032e-06	0.0	0.0	2.4990035498631842e-05	0.0002037413780142823	6.485224675878136e-05	0.0	0.0	0.0	0.0	0.0	0.0
MGE296443	k__Bacteria	p__Bacillota	c__Clostridia	o__Eubacteriales	f__Lachnospiraceae	g__unclassified_Lachnospiraceae_genus	s__Lachnospiraceae_bacterium	0.0	0.0	0.0	9.764483621093089e-05	0.0002903115137074341	2.3744742463802233e-05	0.0	0.0	0.0	0.0	0.0	0.0	0.0	0.0	0.0	1.6755147157447804e-06	3.917048010615625e-05	0.0	5.188703601141168e-06	0.0	0.0	2.5193798164316667e-05	0.0001820234738334341	6.32944073761137e-05	0.0	0.0	0.0	0.0	0.0	0.0
MGE995798	k__Bacteria	p__Bacillota	c__Clostridia	o__Eubacteriales	f__Clostridiaceae	g__Butyricicoccus	s__Butyricicoccus_sp._1XD8-22	0.0003513342195604808	3.125362248973522e-05	9.372881934940809e-05	0.00012716380688212865	2.2120230105909534e-05	4.560239187095917e-05	0.0	0.0	0.0	0.0	0.0	0.0	0.0	0.0	0.0	1.671620434011498e-05	4.2892067082413275e-05	0.00020379927960616716	5.780585643731153e-05	0.0006876183243502563	0.0017024050397726105	3.4275329973164427e-05	2.3324823225285533e-05	5.828981225483603e-05	0.0	0.0	0.0	0.0	0.0	0.0
MGE652751	k__Bacteria	p__Bacillota	c__Clostridia	o__Eubacteriales	f__Lachnospiraceae	g__unclassified_Lachnospiraceae_genus	s__Lachnospiraceae_bacterium	0.0	8.41357409994648e-05	0.003950640769534465	0.00010733003963485229	4.609993805707979e-05	2.0042952220240702e-05	0.0	0.0	0.0	0.0	0.0	0.0	0.0	0.0	0.0	8.31942963254421e-06	7.589974675029445e-06	0.00013634604450872543	0.00010906530928872586	5.651312592982696e-05	6.280503268396214e-05	8.586046149466178e-05	0.0003366450556248629	0.0001098237760307436	0.0	0.0	0.0	0.0	0.0	0.0
MGE408302	k__Bacteria	p__Bacillota	c__Clostridia	o__Eubacteriales	f__Oscillospiraceae	g__Neglectibacter	s__unclassified_Neglectibacter_species	0.0	0.0	0.0	1.1843314718328528e-05	0.0	0.0	0.0	0.0	0.0	0.0	0.0	0.0	0.0	0.0	0.0	7.404292372964347e-05	2.9411151865739104e-05	2.0618182340343845e-05	4.293909814516766e-06	1.3953858254278261e-06	3.019472725190488e-06	8.529184916688257e-06	9.950100166252103e-06	0.00023000828564929314	0.0	0.0	0.0	0.0	0.0	0.0
MGE706501	k__Bacteria	p__Verrucomicrobiota	c__Verrucomicrobiae	o__Verrucomicrobiales	f__Akkermansiaceae	g__Akkermansia	s__Akkermansia_muciniphila	5.971177315047752e-06	0.00082486593407298	0.0008767075053562767	3.703177652631298e-06	4.130741754803636e-06	4.718717917864402e-06	0.0	0.0	0.0	0.0	0.0	0.0	0.0	0.0	0.0	0.00456501547391924	0.004942983635108985	0.002877568181379728	8.592789432059592e-07	6.980966701865484e-07	0.0	0.0002344038509657811	0.00024640749357024574	7.049375980240318e-05	0.0	0.0	0.0	0.0	0.0	0.0
MGE1087711	k__Bacteria	p__Verrucomicrobiota	c__Verrucomicrobiae	o__Verrucomicrobiales	f__Akkermansiaceae	g__Akkermansia	s__Akkermansia_muciniphila	0.0	0.0	0.0	0.008340679678294287	0.01701060024621821	0.009401587787620883	0.0	0.0	0.0	3.3826033952608176e-07	0.0	0.0	0.0	5.092364913104575e-07	0.0	2.498719253271964e-06	7.598764454618361e-06	1.3317457932440932e-06	0.0	0.0	0.0	0.0	0.0	0.0	0.0	0.0	0.0	0.0	5.195592857256417e-07	0.0
MGE771070	k__Bacteria	p__Bacillota	c__Clostridia	o__Eubacteriales	f__Eubacteriaceae	g__Eubacterium	s__Eubacterium_sp.	0.00042504265461681273	0.00016218969116463524	0.00021103261067960963	1.6312862299238868e-05	1.3785094152763004e-06	0.0	9.329484343864128e-07	0.0	0.0	0.0	0.0	0.0	0.0	0.0	0.0	0.0	0.0	0.0	1.7205492628735777e-06	1.6773734128607497e-05	4.839553503457106e-06	0.0	0.0	0.0	0.0	0.0	0.0	0.0	0.0	0.0
MGE322127	k__Bacteria	p__Bacteroidota	c__Bacteroidia	o__Bacteroidales	f__Prevotellaceae	g__Prevotella	s__Prevotella_sp._CAG:1031	0.0	0.0	0.0	0.000140978252309742	5.392004383550908e-05	4.853538429803385e-05	0.0	0.0	0.0	0.0	0.0	0.0	0.0	0.0	0.0	0.000495156414274318	6.776109920719059e-05	0.00020254646310220668	0.0	0.0	0.0	5.640451604878178e-07	0.0	6.851676562752562e-07	0.0	0.0	0.0	0.0	0.0	0.0
MGE1667189	k__Bacteria	p__Bacillota	c__Clostridia	o__Eubacteriales	f__unclassified_Eubacteriales_family	g__Intestinimonas	s__Intestinimonas_butyriciproducens	0.0	0.0	0.0	9.26330484039792e-05	4.064248054292032e-05	0.00011036389932737634	0.0	0.0	0.0	0.0	0.0	0.0	0.0	0.0	0.0	6.663251342058571e-06	7.598764454618361e-06	6.6587289662204654e-06	4.212904845346554e-05	0.00039884401118299076	0.0002769040070143942	1.138541649948195e-05	9.131487891427753e-06	2.97351654141136e-05	0.0	0.0	0.0	0.0	0.0	0.0
MGE680154	k__Bacteria	p__Bacillota	c__Clostridia	o__Eubacteriales	f__Lachnospiraceae	g__unclassified_Lachnospiraceae_genus	s__Lachnospiraceae_bacterium	0.0004462245230550884	2.8346500292402804e-06	6.162277066278603e-05	5.935388738547833e-06	3.034478812572271e-05	0.0	0.0	0.0	0.0	0.0	0.0	0.0	0.0	0.0	0.0	3.418875636066241e-05	2.567556433002896e-05	2.666579692675419e-06	2.6683973582409755e-05	0.0002069959824002187	0.00023182793912234403	4.6734329627757595e-05	0.0002667823740662519	9.069355736828874e-05	0.0	0.0	0.0	0.0	0.0	0.0
MGE701288	k__Bacteria	p__Bacillota	c__Clostridia	o__Eubacteriales	f__Lachnospiraceae	g__unclassified_Lachnospiraceae_genus	s__Lachnospiraceae_bacterium_10-1	0.0	0.0	0.0	2.9694157697201316e-06	0.0	2.1874706264253075e-05	0.0	0.0	0.0	0.0	0.0	0.0	0.0	0.0	0.0	2.586502951709612e-05	0.0	0.0	0.0005985844777451443	3.218695366577052e-05	8.902995896201738e-05	2.851307177291956e-06	0.0	2.7708752317581708e-06	0.0	0.0	0.0	0.0	0.0	0.0
MGE341645	k__Bacteria	p__Bacillota	c__Clostridia	o__Eubacteriales	f__Lachnospiraceae	g__unclassified_Lachnospiraceae_genus	s__Lachnospiraceae_bacterium	0.0049015925231929575	0.0012750668908795802	0.0015913518925353644	0.0	0.0	0.0	0.0	0.0	0.0	0.0	0.0	0.0	0.0	0.0	0.0	1.6735653094437394e-06	0.0	0.0	5.6145556079635456e-05	2.526305855669855e-05	1.3970374853129743e-05	5.147281228954274e-06	3.586193993893471e-05	0.0	0.0	0.0	0.0	0.0	0.0	0.0
MGE561126	k__Bacteria	p__Bacillota	c__Clostridia	o__Eubacteriales	f__Lachnospiraceae	g__unclassified_Lachnospiraceae_genus	s__Lachnospiraceae_bacterium_M18-1	0.0	0.0	0.0	1.4121106700486733e-05	0.0003177936513800149	0.0005155404844339937	0.0	0.0	0.0	0.0	0.0	0.0	0.0	0.0	0.0	0.0	0.0	0.0	8.622729464923912e-06	1.3310052192546317e-05	2.18285784328405e-05	2.2836950400238474e-06	7.492910795927651e-06	1.3870467188011283e-06	0.0	0.0	0.0	0.0	0.0	0.0
MGE1544231	k__Bacteria	p__Bacillota	c__Clostridia	o__Eubacteriales	f__Lachnospiraceae	g__unclassified_Lachnospiraceae_genus	s__Lachnospiraceae_bacterium_MD335	0.0	7.094850987288861e-07	0.0	0.0	2.761819211569233e-06	0.0003383674034753237	0.0	0.0	0.0	0.0	0.0	0.0	0.0	0.0	0.0	0.0	0.0	2.6696749680006373e-06	6.89417998309877e-06	0.0	0.0	0.0	0.0	0.0	0.0	0.0	0.0	0.0	0.0	0.0
MGE263084	k__Bacteria	p__Bacillota	c__Clostridia	o__Eubacteriales	f__Oscillospiraceae	g__unclassified_Oscillospiraceae_genus	s__Oscillospiraceae_bacterium	0.00026919635594309876	0.00020385885578531838	0.0001857299185264768	0.00011005990303248562	8.986343480525748e-06	1.066029939840604e-05	0.0	0.0	0.0	0.0	0.0	0.0	0.0	0.0	0.0	0.0	0.0	1.6704858984112062e-05	8.627739766762915e-06	1.4018722208975662e-06	2.426806899176922e-06	0.0	0.0	4.163558018202573e-06	0.0	0.0	0.0	0.0	0.0	0.0
MGE1262590	k__Bacteria	p__Bacillota	c__Clostridia	o__Eubacteriales	f__Lachnospiraceae	g__unclassified_Lachnospiraceae_genus	s__Lachnospiraceae_bacterium	9.277323912642611e-05	0.0004724902366789797	0.0003712682628178355	5.613237705041125e-06	1.8262226705447654e-05	8.381933143574924e-06	0.0	0.0	0.0	0.0	0.0	0.0	0.0	0.0	0.0	2.5235603218717433e-05	8.363796311819556e-05	0.00023137951465741378	3.581836436942735e-05	1.32270948035346e-06	3.720871076979528e-05	4.311976818992396e-05	0.0005038188305535169	1.3094816062365917e-06	0.0	0.0	0.0	0.0	0.0	0.0
MGE713676	k__Bacteria	p__Bacillota	c__Clostridia	o__Eubacteriales	f__Lachnospiraceae	g__unclassified_Lachnospiraceae_genus	s__Lachnospiraceae_bacterium	0.00012845221650297487	8.604745889371401e-05	0.001041730083999373	7.44513203460952e-07	0.0	5.929279059096631e-07	9.367475263239958e-07	0.0	0.0	0.0	0.0	0.0	0.0	0.0	0.0	0.0	1.9085320263417553e-06	2.6758871261577067e-06	0.0	0.0	4.85926081847991e-06	0.0	0.0	0.0	0.0	0.0	0.0	0.0	0.0	0.0
MGE1674583	k__Bacteria	p__Bacillota	c__Clostridia	o__Eubacteriales	f__Eubacteriaceae	g__Eubacterium	s__Eubacterium_sp.	0.00023769662493073858	1.7067264573959805e-05	0.0001794595204897218	9.678671644992377e-06	2.076184337492927e-06	1.1858558118193261e-06	0.0	0.0	0.0	0.0	0.0	0.0	0.0	0.0	0.0	0.0	0.0	2.073812522772223e-05	0.0	8.421019518899515e-06	0.0	0.0	0.0	0.0	0.0	0.0	0.0	0.0	0.0	0.0
MGE1472569	k__Bacteria	p__Bacillota	c__Clostridia	o__Eubacteriales	f__Lachnospiraceae	g__unclassified_Lachnospiraceae_genus	s__Lachnospiraceae_bacterium	0.0	0.0	0.0	5.3268847036526875e-05	9.395343466208654e-05	0.0004258630330910195	0.0	0.0	0.0	0.0	0.0	0.0	0.0	0.0	0.0	1.9956864445111653e-05	8.753379277698712e-06	0.0	0.0	6.437092028187596e-07	1.1143368926049847e-06	0.0	0.0	0.0	0.0	0.0	0.0	0.0	0.0	0.0
MGE223039	k__Bacteria	p__Actinomycetota	c__Coriobacteriia	o__Eggerthellales	f__Eggerthellaceae	g__unclassified_Eggerthellaceae_genus	s__Eggerthellaceae_bacterium	0.0001668855789978146	8.29135133552782e-05	6.765576918921262e-05	0.00014764279487137737	0.0001358618922901676	0.0001122644541154522	0.0	0.0	0.0	0.0	0.0	0.0	0.0	0.0	0.0	5.50355590196029e-05	9.794752318492528e-05	9.13303544741331e-05	8.607733413680565e-06	2.0280011789210618e-05	2.42117952085999e-05	0.00012082534001322693	1.5790857031958835e-05	5.538537854551983e-05	0.0	0.0	0.0	0.0	0.0	0.0
MGE1250098	k__Bacteria	p__Bacillota	c__Clostridia	o__unclassified_Clostridia_order	f__unclassified_Clostridia_family	g__unclassified_Clostridia_genus	s__Clostridia_bacterium	0.0	0.0	0.0	0.00017804222876781199	9.832992712715337e-05	0.00023018993670569259	0.0	0.0	0.0	0.0	0.0	0.0	0.0	0.0	0.0	0.00010298417588267052	0.00014704250558944922	0.00023092960413321575	0.0	0.0	0.0	0.0	0.0	0.0	0.0	0.0	0.0	0.0	0.0	0.0
MGE328708	k__Bacteria	p__Bacillota	c__Clostridia	o__Eubacteriales	f__Lachnospiraceae	g__unclassified_Lachnospiraceae_genus	s__Lachnospiraceae_bacterium	0.0	0.0	4.329362866330764e-07	4.472282574546453e-06	2.7021835404749234e-05	1.3059608355091229e-05	0.0	0.0	0.0	0.0	0.0	0.0	0.0	0.0	0.0	2.5132720736171705e-05	0.0	0.0	0.00016603851523651738	0.0002915661526640522	0.00012709606097234243	2.5193798164316667e-05	0.0	5.564343505592412e-06	0.0	0.0	0.0	0.0	0.0	0.0
MGE710599	k__Bacteria	p__Bacillota	c__Clostridia	o__Eubacteriales	f__Lachnospiraceae	g__unclassified_Lachnospiraceae_genus	s__Lachnospiraceae_bacterium	0.0003605083425611288	0.0017510850434990235	0.0013060103211321994	8.503775393683565e-06	1.7126796378720725e-05	8.46547400547102e-06	0.0	0.0	0.0	0.0	0.0	0.0	0.0	0.0	0.0	4.539893402968602e-05	9.537112073492669e-05	0.00034384260572081294	3.2886689122035386e-05	2.6717852626408762e-06	2.486032543740168e-05	8.709906664276999e-06	0.00015797069556582353	2.6450658358533147e-06	0.0	0.0	0.0	0.0	0.0	0.0
MGE394451	k__Bacteria	p__Pseudomonadota	c__Gammaproteobacteria	o__Enterobacterales	f__Morganellaceae	g__Morganella	s__Morganella_morganii	0.0	0.0	0.0	0.0	0.0	0.0	0.0	0.0	0.0	0.0	0.0	0.0	4.724503660719094e-05	5.284918104480484e-05	0.00011929864398655092	0.0	0.0	0.0	0.0	0.0	0.0	0.0	0.0	0.0	0.0	0.0	0.0	0.0	0.0	0.0
MGE437759	k__Bacteria	p__Bacillota	c__Clostridia	o__Eubacteriales	f__Oscillospiraceae	g__Anaerotruncus	s__Anaerotruncus_sp.	0.0003282788060840263	2.4976940384614992e-05	6.72618205739018e-05	0.00016063100542972327	9.722796704826773e-06	4.403034862763842e-05	0.0	0.0	0.0	0.0	0.0	0.0	0.0	0.0	0.0	1.0076563106598207e-05	3.830433804181527e-06	0.0	0.0002626413929944828	0.0008499809881035629	0.002257718101369355	1.606985406447604e-05	3.682447072620136e-05	4.183002539011459e-05	0.0	0.0	0.0	0.0	0.0	0.0
MGE521082	k__Bacteria	p__Bacillota	c__Clostridia	o__Eubacteriales	f__Oscillospiraceae	g__Oscillibacter	s__Oscillibacter_sp.	0.0	0.0	0.00011318852719763272	2.7641861700850465e-06	0.0	1.1006944603225818e-06	8.694757007294538e-07	0.0	0.0	0.0	0.0	0.0	0.0	0.0	0.0	0.0	0.0	0.0	1.6034924555722434e-06	1.10730495590713e-05	0.0	0.0	0.0	0.0	0.0	0.0	0.0	0.0	0.0	0.0
MGE988789	k__Bacteria	p__Bacillota	c__Clostridia	o__Eubacteriales	f__Lachnospiraceae	g__Enterocloster	s__Enterocloster_clostridioformis	1.2261668925017842e-06	0.0	4.416824742418254e-07	0.0	0.0	0.0	0.0	0.0	0.0	0.0	0.0	0.0	0.015016057920628437	0.013290010681760275	0.01393844207122005	8.546817489405192e-07	0.0	0.0	0.0	0.0	0.0	5.841537223590412e-07	0.0	0.0	0.0	4.978063651275766e-07	1.978276496518995e-06	0.0	0.0	0.0
MGE1311258	k__Bacteria	p__Bacteroidota	c__Bacteroidia	o__Bacteroidales	f__Prevotellaceae	g__Prevotella	s__Prevotella_sp.	0.0	0.0	0.0	0.0	0.0	0.0	0.0	0.0	0.0	0.0	0.0	0.0	0.0	0.0	0.0	0.0	0.0	0.0	0.0	0.0	0.0	0.0011791819274337872	3.772746313037256e-05	0.00020113637471794047	0.0	0.0	0.0	0.0	0.0	0.0
MGE1399526	k__Bacteria	p__Bacillota	c__Clostridia	o__Eubacteriales	f__Lachnospiraceae	g__unclassified_Lachnospiraceae_genus	s__Lachnospiraceae_bacterium	0.0	0.0	0.0	4.490590164032901e-06	8.348446493918927e-06	0.0001651054564103292	0.0	0.0	0.0	0.0	0.0	0.0	0.0	0.0	0.0	1.682373547914496e-06	5.755730795230663e-06	7.397419542180712e-06	0.0	2.8217802247540483e-06	0.0	0.0	0.0	0.0	0.0	0.0	0.0	0.0	0.0	0.0
MGE1745859	k__Bacteria	p__Bacillota	c__Clostridia	o__Eubacteriales	f__Lachnospiraceae	g__unclassified_Lachnospiraceae_genus	s__Lachnospiraceae_bacterium	0.0	0.0	0.0	0.0002108024110706769	8.089086784553334e-05	5.615993470358665e-05	0.0	0.0	0.0	0.0	0.0	0.0	0.0	0.0	0.0	3.6255840263233556e-05	5.769226060870125e-06	5.729590378642048e-05	3.307367674482773e-05	1.7677477228639446e-05	3.917031346760594e-05	1.7288347855749117e-05	0.00019328137617787586	1.6800664359499717e-05	0.0	0.0	0.0	0.0	0.0	0.0
MGE417391	k__Bacteria	p__Bacillota	c__Clostridia	o__Eubacteriales	f__Oscillospiraceae	g__Oscillibacter	s__Oscillibacter_sp.	9.677087362628385e-06	2.8662199885342816e-06	3.4858222937819097e-06	0.00022805670094478927	1.9525381893749426e-05	2.6287629010189496e-05	0.0	0.0	0.0	0.0	0.0	0.0	0.0	0.0	0.0	3.37263630355661e-06	0.0	0.0	2.6110797430127154e-06	0.0	0.0	0.0	0.0	0.0	0.0	0.0	0.0	0.0	0.0	0.0
MGE1007445	k__Bacteria	p__Bacillota	c__Clostridia	o__Eubacteriales	f__Clostridiaceae	g__Hungatella	s__Hungatella_sp.	0.0	0.0	0.0	0.00039257766387092315	4.5353364017550773e-05	3.5269994806606426e-05	0.0	0.0	0.0	0.0	0.0	0.0	0.0	0.0	0.0	0.0	0.0	0.0	0.0	0.0	6.123951134140004e-07	0.0	0.0	0.0	0.0	0.0	0.0	0.0	0.0	0.0
MGE993350	k__Bacteria	p__Bacteroidota	c__Bacteroidia	o__Bacteroidales	f__Tannerellaceae	g__Parabacteroides	s__unclassified_Parabacteroides_species	6.04817960164274e-06	1.2181434951270695e-05	8.714555734454774e-06	0.0	0.0	0.0	0.0	0.0	0.0	0.0	0.0	0.0	0.0	0.0	0.0	0.0	0.0	0.0	0.002766874167679141	0.00024465628484436993	0.0007913627392752261	7.60687305652961e-05	1.5966722379911483e-05	4.9001937715207506e-05	0.0	0.0	0.0	5.901302041609714e-07	0.0	0.0
MGE526927	k__Bacteria	p__Actinomycetota	c__Coriobacteriia	o__Coriobacteriales	f__Coriobacteriaceae	g__Parvibacter	s__Parvibacter_caecicola	0.0	0.0	0.0	0.00022260988681666635	0.00016834721113916706	5.048137847979465e-05	0.0	0.0	0.0	0.0	0.0	0.0	0.0	0.0	0.0	5.088783196227219e-06	5.803242723964878e-06	0.0	0.0	0.0	0.0	1.159352257936635e-06	1.6906174515968838e-06	0.0	0.0	0.0	0.0	0.0	0.0	0.0
MGE1299130	k__Bacteria	p__Bacillota	c__Clostridia	o__Eubacteriales	f__Lachnospiraceae	g__unclassified_Lachnospiraceae_genus	s__Lachnospiraceae_bacterium_M18-1	6.236936756111849e-05	3.87393853027776e-05	0.00010426116983075654	8.487057290650208e-05	4.5379979841504734e-05	0.0004438253275422322	0.0	0.0	0.0	0.00034556866855189883	8.968329623658905e-05	0.0002896661218004086	0.0	0.0	0.0	1.2662230488264911e-05	1.1551994905920696e-05	5.128940694098407e-05	3.659802146837776e-05	5.309467632404735e-05	7.843257602785883e-05	0.0	2.524020420693939e-06	1.6119534138743397e-05	0.0	0.0	0.0	0.000301910473920536	0.0	7.39057707222793e-05
MGE1575041	k__Bacteria	p__Bacillota	c__Clostridia	o__Eubacteriales	f__Lachnospiraceae	g__unclassified_Lachnospiraceae_genus	s__Lachnospiraceae_bacterium	0.0	0.0	0.0	9.012804202460399e-06	6.981535360231498e-06	7.177768100413457e-06	0.0	0.0	0.0	0.0	0.0	0.0	0.0	0.0	0.0	3.376594796870643e-06	1.5402659874560927e-05	1.3497212352890545e-06	8.713814635328037e-06	0.00012459550710709776	8.884940253155884e-05	2.307818579179029e-06	3.028824504832727e-05	7.008493103801477e-06	0.0	0.0	0.0	0.0	0.0	0.0
MGE1108310	k__Bacteria	p__Actinomycetota	c__Coriobacteriia	o__Coriobacteriales	f__Coriobacteriaceae	g__unclassified_Coriobacteriaceae_genus	s__Coriobacteriaceae_bacterium	0.0	0.0	0.0	0.0	0.0	0.0	0.0	0.0	0.0	0.0	0.0	0.0	0.0	0.0	0.0	6.710376310431682e-05	0.00012067412860455197	8.184541662887959e-05	0.0	0.0	0.0	0.0005762369021744385	0.0007725555518287654	0.00044641418394429264	0.0	0.0	0.0	0.0	0.0	0.0
MGE760203	k__Bacteria	p__Bacteroidota	c__Bacteroidia	o__Bacteroidales	f__Tannerellaceae	g__Parabacteroides	s__Parabacteroides_gordonii	0.0	0.0	0.0	0.0	0.0	0.0	0.0	0.0	0.0	0.0	0.0	0.0	0.0	0.0	0.0	0.00021529821060730178	0.000262925310103878	0.0003320457403114169	8.749758478844417e-07	0.0	0.0	0.0	0.0	0.0	0.0	0.0	0.0	0.0	0.0	0.0
MGE1516593	k__Bacteria	p__Bacillota	c__Clostridia	o__Eubacteriales	f__Lachnospiraceae	g__unclassified_Lachnospiraceae_genus	s__Lachnospiraceae_bacterium	0.0	0.0	0.0	0.001040416910533905	1.3995925004511143e-06	0.0	0.0	0.0	0.0	0.0	0.0	0.0	0.0	0.0	0.0	0.0	0.0	0.0	0.0	0.0	1.2283925510245537e-06	0.0	0.0	0.0	0.0	0.0	0.0	0.0	0.0	0.0
MGE628219	k__Bacteria	p__Bacillota	c__Clostridia	o__Eubacteriales	f__Lachnospiraceae	g__unclassified_Lachnospiraceae_genus	s__Lachnospiraceae_bacterium	0.0	0.0	0.0	0.00018068021601167668	0.0002442288913287194	0.0007950095948017945	0.0	0.0	0.0	0.0	0.0	0.0	0.0	0.0	0.0	4.399901643545793e-05	2.7018077497612167e-05	0.0	1.7468635457175264e-06	3.5479736649481047e-06	1.8425888265368305e-06	0.0	0.0	2.809993470324168e-06	0.0	0.0	0.0	0.0	0.0	0.0
MGE26008	k__Bacteria	p__Bacillota	c__Erysipelotrichia	o__Erysipelotrichales	f__Coprobacillaceae	g__Thomasclavelia	s__[Clostridium]_innocuum	0.0	0.0	0.0	0.0	0.0	0.0	0.0	0.0	0.0	0.0	0.0	0.0	0.000681825390156757	0.00020579580041161033	0.0010345545445105556	0.0	0.0	0.0	0.0	0.0	0.0	0.0	0.0	0.0	0.0	0.0	0.0	0.0	0.0	0.0
MGE1176531	k__Bacteria	p__Pseudomonadota	c__Gammaproteobacteria	o__Enterobacterales	f__Morganellaceae	g__Morganella	s__Morganella_morganii	0.0	0.0	0.0	0.0	0.0	0.0	0.0	0.0	0.0	0.0	0.0	0.0	4.8282867700677216e-05	4.254573243683724e-05	0.00011755584900918886	0.0	0.0	0.0	0.0	0.0	0.0	0.0	0.0	0.0	0.0	0.0	0.0	0.0	0.0	0.0
MGE1050926	k__Bacteria	p__Bacillota	c__Clostridia	o__Eubacteriales	f__Lachnospiraceae	g__unclassified_Lachnospiraceae_genus	s__Lachnospiraceae_bacterium	5.9013258068339856e-05	1.4415599352710742e-06	0.0001262295176856779	4.75404165066101e-05	7.71591384387849e-06	2.4639720448471198e-05	0.0	0.0	0.0	0.0	0.0	0.0	0.0	0.0	0.0	1.6962610654090732e-06	0.0	2.034131767334212e-06	7.791876605750642e-05	9.38874163224475e-05	0.00029243130452603986	2.31870451587327e-06	0.0001538461880953164	3.1686984150913746e-05	0.0	0.0	0.0	0.0	0.0	0.0
MGE1114462	k__Bacteria	p__unclassified_Bacteria_phylum	c__unclassified_Bacteria_class	o__unclassified_Bacteria_order	f__unclassified_Bacteria_family	g__unclassified_Bacteria_genus	s__bacterium_0.1xD8-71	0.0	0.0	0.0	0.0014143359050775473	0.00065981976609747	0.0022690868589073086	0.0	0.0	0.0	0.0	0.0	0.0	0.0	0.0	0.0	0.0	0.0	0.0	0.0	0.0	0.0	0.0	0.0	0.0	0.0	0.0	0.0	0.0	0.0	0.0
MGE273529	k__Bacteria	p__Actinomycetota	c__Coriobacteriia	o__Eggerthellales	f__Eggerthellaceae	g__Adlercreutzia	s__Adlercreutzia_sp._DSM_109821	0.0	0.0	0.0	0.00017840348164964732	0.0003780470469322472	0.00013786571948567322	0.0	0.0	0.0	0.0	0.0	0.0	0.0	0.0	0.0	0.0	0.0	0.0	0.0	0.0	0.0	0.0	0.0	0.0	0.0	0.0	0.0	0.0	0.0	0.0
MGE1437411	k__Bacteria	p__Bacillota	c__Clostridia	o__Eubacteriales	f__Clostridiaceae	g__Hungatella	s__Hungatella_sp.	4.8814639386883574e-06	3.3976826008376066e-05	8.352265215157217e-05	2.8759959477514082e-05	5.628166175675681e-06	4.8219660331577096e-06	0.0	0.0	0.0	0.0	0.0	0.0	0.0	0.0	0.0	0.0	0.0	5.440390265955172e-06	7.0246434718386646e-06	0.00011199931060610873	8.45927336291007e-05	5.813901328978513e-07	3.136890192862438e-05	0.00014760358959287062	0.0	0.0	0.0	0.0	0.0	0.0
MGE1696785	k__Bacteria	p__Bacillota	c__Clostridia	o__Eubacteriales	f__Lachnospiraceae	g__unclassified_Lachnospiraceae_genus	s__Lachnospiraceae_bacterium	8.969689987339856e-05	0.00010409921160013094	0.0010756838411310372	3.0273641555277978e-06	0.0	0.0	0.0	0.0	0.0	0.0	0.0	0.0	0.0	0.0	0.0	0.0	0.0	1.360097566488793e-06	0.0	0.0	2.4698608358861517e-06	0.0	0.0	0.0	0.0	0.0	0.0	0.0	0.0	0.0
MGE340338	k__Bacteria	p__Bacillota	c__Clostridia	o__Eubacteriales	f__Oscillospiraceae	g__Ruminiclostridium	s__Ruminiclostridium_sp.	0.0014897274755610733	0.00024014853132335923	6.421854095014962e-05	1.5145777476323984e-05	4.223622338639457e-06	3.317063246404089e-05	0.0	0.0	0.0	0.0	0.0	0.0	0.0	0.0	0.0	9.447672281942322e-05	1.9412819841902235e-06	8.165414147689523e-06	0.0	0.0	2.4713222920020608e-06	9.656786902084271e-05	3.3932392874654606e-06	0.0	0.0	0.0	0.0	0.0	0.0	0.0
MGE1635138	k__Bacteria	p__Bacillota	c__Clostridia	o__unclassified_Clostridia_order	f__unclassified_Clostridia_family	g__unclassified_Clostridia_genus	s__Clostridia_bacterium	0.0	0.0	0.0	2.7294700878541206e-05	0.0001339065099661463	0.00023488480706791384	0.0	0.0	0.0	0.0	0.0	0.0	0.0	0.0	0.0	0.0	0.0	0.0	1.7592820069430066e-06	0.0	0.0	0.00015317735661970382	1.4438353780936419e-05	0.0	0.0	0.0	0.0	0.0	0.0	0.0
MGE940317	k__Bacteria	p__Bacillota	c__Clostridia	o__Eubacteriales	f__Lachnospiraceae	g__unclassified_Lachnospiraceae_genus	s__Lachnospiraceae_bacterium	0.0	0.0	0.0	6.069084513334329e-06	2.8207554840152864e-06	0.0	0.0	0.0	0.0	0.0	0.0	0.0	0.0	0.0	0.0	0.0	0.0	0.0	1.9363573387621665e-05	9.438829761877354e-05	0.00017639484024048498	0.0	0.0001028280233986088	3.114811967697804e-05	0.0	0.0	0.0	0.0	0.0	0.0
MGE1561890	k__Bacteria	p__Bacillota	c__Clostridia	o__Eubacteriales	f__Lachnospiraceae	g__Schaedlerella	s__Schaedlerella_arabinosiphila	0.0	0.0	0.0	0.0001682354052149541	0.00010354128192112836	0.00012786422670112282	0.0	0.0	0.0	0.0	0.0	0.0	0.0	0.0	0.0	4.230674657255571e-05	7.68006576098305e-05	2.1397861504474494e-05	1.7825138221607417e-06	1.7377830195664188e-05	1.2534617867597488e-06	1.121217501793221e-05	3.0118563003238602e-05	4.1576433999694326e-05	0.0	0.0	0.0	0.0	0.0	0.0
MGE52262	k__Bacteria	p__Bacteroidota	c__Bacteroidia	o__Bacteroidales	f__Bacteroidaceae	g__Bacteroides	s__Bacteroides_acidifaciens	0.002663647694946826	0.007397699348871767	0.001339090411979127	0.00037855914651922876	0.0008991158105298726	0.0012149957405395778	9.545162997930935e-07	0.0	0.0	0.0	0.0	0.0	0.0	0.0	0.0	0.0	0.0	0.0	0.0	0.0	0.0	0.001810662199565464	0.0003628724462083137	0.0004792562959389575	0.0	0.0	0.0	0.0	0.0	2.3147449177846814e-06
MGE213468	k__Bacteria	p__Bacteroidota	c__Bacteroidia	o__Bacteroidales	f__Bacteroidaceae	g__Bacteroides	s__Bacteroides_caccae	0.0	0.0	0.0	0.0	0.0	0.0	0.0	0.0	0.0	0.0	0.0	0.0	0.0	0.0	0.0	0.0	0.0	0.0	0.0004339200763680673	2.788745156918309e-05	0.0011561598651551788	0.0	0.0	0.0	0.0	0.0	0.0	0.0	0.0	0.0
MGE672830	k__Bacteria	p__Bacillota	c__Clostridia	o__Eubacteriales	f__Clostridiaceae	g__Clostridium	s__Clostridium_sp.	0.0	0.0	0.0	0.0	0.0	0.0	0.0	0.0	0.0	0.0	0.0	0.0	0.0	0.0	0.0	0.0	9.820907583919065e-05	0.0	0.0	0.00023311049260394068	0.0004697673113772915	0.0	0.0	0.0	0.0	0.0	0.0	0.0	0.0	0.0
MGE1712815	k__Bacteria	p__unclassified_Bacteria_phylum	c__unclassified_Bacteria_class	o__unclassified_Bacteria_order	f__unclassified_Bacteria_family	g__unclassified_Bacteria_genus	s__bacterium_c-19	0.0	0.0	0.0	3.264067761579074e-05	7.056071324931478e-06	6.64986582019325e-06	0.0	0.0	0.0	0.0	0.0	0.0	0.0	0.0	0.0	0.0	0.0	0.0	5.284106810889316e-06	2.1464609360896008e-05	0.00010775756719841727	1.1662286058484774e-06	0.0	0.0	0.0	0.0	0.0	0.0	0.0	0.0
MGE1416846	k__Bacteria	p__Bacillota	c__Clostridia	o__Eubacteriales	f__Lachnospiraceae	g__unclassified_Lachnospiraceae_genus	s__Lachnospiraceae_bacterium	0.00011505243313723158	5.769641652435969e-06	0.00011928710107877633	9.060659799995585e-06	1.4037210918978727e-06	0.0	0.0	0.0	0.0	0.0	0.0	0.0	0.0	0.0	0.0	0.0	0.0	2.7137757934307365e-06	0.0	1.4233758655839005e-06	0.0	0.0	0.0	0.0	0.0	0.0	0.0	0.0	0.0	0.0
MGE241614	k__Bacteria	p__Actinomycetota	c__Actinomycetes	o__Micrococcales	f__Cellulomonadaceae	g__Cellulomonas	s__Cellulomonas_sp._C5510	0.0	0.0	0.0	0.0	0.0	0.0	0.0	0.0	0.0	0.0002580835514671893	0.0001253674834160645	0.0002261118229734717	0.0	0.0	0.0	0.0	0.0	0.0	0.0	0.0	0.0	0.0	0.0	0.0	0.0	0.0	0.0	9.43651666524674e-05	0.0	1.9233457360894176e-05
MGE334070	k__Bacteria	p__Bacteroidota	c__Bacteroidia	o__Bacteroidales	f__Muribaculaceae	g__unclassified_Muribaculaceae_genus	s__Muribaculaceae_bacterium	0.0	0.0	0.0	0.0	0.0	0.0	0.0	0.0	0.0	0.0	0.0	0.0	0.0	0.0	0.0	0.0	0.0	0.0	0.0	0.0	0.0	0.003165144436272767	0.0005382540914222904	0.0011659139573933998	0.0	0.0	0.0	0.0	0.0	0.0
MGE627063	k__Bacteria	p__Bacillota	c__Clostridia	o__Eubacteriales	f__Lachnospiraceae	g__unclassified_Lachnospiraceae_genus	s__Lachnospiraceae_bacterium	0.0	0.0	0.0	4.711919726749487e-05	0.0001822628475943761	2.178904425731211e-05	0.0	0.0	0.0	0.0	0.0	0.0	0.0	0.0	0.0	0.0	0.0	0.0	1.763460824061636e-05	2.865346902808446e-06	8.680446174104625e-06	4.320170599171004e-05	1.362131685467133e-05	0.0	0.0	0.0	0.0	0.0	0.0	0.0
MGE800856	k__Bacteria	p__Bacillota	c__Clostridia	o__Eubacteriales	f__Oscillospiraceae	g__Pseudoflavonifractor	s__Pseudoflavonifractor_sp._524-17	0.0002380654623282982	0.00027916881468077097	0.00041958457232423984	0.00014839563552656104	3.1509366181433265e-05	6.71896550141116e-05	0.0	0.0	0.0	0.0	0.0	0.0	0.0	0.0	0.0	1.6086026065845196e-05	4.248196831794733e-05	5.48245802764969e-05	3.4957834346318958e-06	9.23016103535646e-06	1.8436733402663992e-06	1.1573051379991366e-06	8.438161265180444e-06	2.1087355354110148e-05	0.0	0.0	0.0	0.0	0.0	0.0
MGE659275	k__Bacteria	p__Actinomycetota	c__Coriobacteriia	o__Eggerthellales	f__Eggerthellaceae	g__unclassified_Eggerthellaceae_genus	s__Eggerthellaceae_bacterium	0.0	0.0	0.0	0.0004081108796251578	0.0002612758960482756	0.00011279700834580145	0.0	0.0	0.0	0.0	0.0	0.0	0.0	0.0	0.0	6.5644238834769834e-06	9.357577162810832e-06	6.559968582237732e-07	0.0	0.0	0.0	0.0	0.0	0.0	0.0	0.0	0.0	0.0	0.0	0.0
MGE246768	k__Bacteria	p__Bacillota	c__Clostridia	o__Eubacteriales	f__Oscillospiraceae	g__Oscillibacter	s__Oscillibacter_sp.	0.0	0.0	0.0	0.00018979122122249277	0.000800312438894319	0.00042391245876669117	0.0	0.0	0.0	0.0	0.0	0.0	0.0	0.0	0.0	0.001163002848109881	0.0008425605011836521	0.00022868572293363408	0.0	0.0	0.0	0.0	0.0	0.0	0.0	0.0	0.0	0.0	0.0	0.0
MGE216462	k__Bacteria	p__Bacteroidota	c__Bacteroidia	o__Bacteroidales	f__Muribaculaceae	g__unclassified_Muribaculaceae_genus	s__Muribaculaceae_bacterium_Isolate-013_(NCI)	0.0	0.0	0.0	0.0001888131545472013	0.00021301947723998665	0.0001934197141062039	0.0	0.0	0.0	0.0	0.0	0.0	1.0249470647502787e-06	0.0	0.0	0.0006143916105468351	0.00037179418703160114	0.0003707791022705061	0.0	0.0	0.0	0.0005006305126764474	0.0005765277054687747	0.0004781251530930817	0.0	0.0	0.0	0.0	0.0	0.0
MGE1613272	k__Bacteria	p__Bacillota	c__Clostridia	o__unclassified_Clostridia_order	f__unclassified_Clostridia_family	g__unclassified_Clostridia_genus	s__Clostridia_bacterium	0.0	0.0	0.0	3.345929926142161e-05	0.0	0.00020530208010558707	0.0	0.0	0.0	0.0	0.0	0.0	0.0	0.0	0.0	0.0	1.656952804687615e-05	0.0	0.0	0.0	0.0	4.673229778872329e-06	1.7036762910922844e-06	2.6254989495453086e-05	0.0	0.0	0.0	0.0	0.0	0.0
MGE475928	k__Bacteria	p__Bacillota	c__Clostridia	o__Eubacteriales	f__Lachnospiraceae	g__Hominisplanchenecus	s__Hominisplanchenecus_sp._DSM_111139	0.0	0.0	0.0	0.0	0.0	0.0	0.0	0.0	0.0	0.0	0.0	0.0	0.0	0.0	0.0	0.0	0.0	6.849091676392343e-07	0.0001353064944136774	9.84303831526401e-05	0.00029166092344606214	1.1710907858609485e-06	0.0	1.4225696544225986e-05	0.0	0.0	0.0	0.0	0.0	0.0
MGE1558051	k__Bacteria	p__Bacillota	c__Clostridia	o__Eubacteriales	f__Oscillospiraceae	g__unclassified_Oscillospiraceae_genus	s__Oscillospiraceae_bacterium	0.00020022210562685834	1.0187023542582257e-05	3.1415454699153834e-05	4.570779274104917e-06	0.0	1.2133846074508463e-06	9.584934510422314e-07	0.0	0.0	0.0	0.0	0.0	0.0	0.0	0.0	0.0	0.0	0.0	0.0	1.4360845786694712e-06	0.0	0.0	0.0	0.0	0.0	0.0	0.0	0.0	0.0	0.0
MGE367204	k__Bacteria	p__Bacteroidota	c__Bacteroidia	o__Bacteroidales	f__Muribaculaceae	g__unclassified_Muribaculaceae_genus	s__Muribaculaceae_bacterium_Isolate-077_(Janvier)	0.0	0.0	0.0	0.00037601333194126497	0.00032683570995337846	0.00032496724826484527	0.0	0.0	0.0	0.0	0.0	0.0	0.0	0.0	0.0	6.943550659166772e-05	5.669977952631874e-05	1.0965077401347075e-05	0.003312117827102263	0.0009561345001725465	0.0028069648259958268	0.0003702852274788607	0.000595500350697883	0.000828428945035379	0.0	0.0	0.0	0.0	0.0	0.0
MGE1743527	k__Bacteria	p__Bacillota	c__Clostridia	o__Eubacteriales	f__Lachnospiraceae	g__unclassified_Lachnospiraceae_genus	s__Lachnospiraceae_bacterium	0.0	0.0	0.0	0.00017084401208822156	7.097165750958544e-05	5.3581000149453794e-05	0.0	0.0	0.0	0.0	0.0	0.0	0.0	0.0	0.0	2.6338636082382584e-05	3.87568405585526e-06	2.9207552968724043e-05	3.42046819495192e-05	1.8525745539362816e-05	3.577067499439486e-05	8.71054974657649e-06	0.0001066976334720755	9.87564155252735e-06	0.0	0.0	0.0	0.0	0.0	0.0
MGE1241535	k__Bacteria	p__Bacillota	c__Clostridia	o__Eubacteriales	f__Oscillospiraceae	g__Oscillibacter	s__Oscillibacter_sp.	0.00010355177176031197	4.4545407605556825e-05	0.00021936421293285673	7.645269992529131e-06	0.0	1.2177336562230715e-06	0.0	0.0	0.0	0.0	0.0	0.0	0.0	0.0	0.0	0.0	0.0	0.0	0.0	0.0	0.0	0.0	0.0	1.4268186677273257e-06	0.0	0.0	0.0	0.0	0.0	0.0
MGE125236	k__Bacteria	p__Bacillota	c__Clostridia	o__Eubacteriales	f__Lachnospiraceae	g__unclassified_Lachnospiraceae_genus	s__Lachnospiraceae_bacterium	1.1148109196113161e-05	2.201277596236262e-06	8.923788765294024e-07	0.0	0.0	0.0	0.0	0.0	0.0	0.0	0.0	0.0	0.0	0.0	0.0	0.0	0.0	1.3805071938370641e-06	0.0001675562992831097	7.240762581526746e-07	0.0	1.180228949256022e-06	0.0	0.0	0.0	0.0	0.0	0.0	0.0	0.0
MGE840181	k__Bacteria	p__Bacillota	c__Clostridia	o__Eubacteriales	f__Lachnospiraceae	g__Roseburia	s__Roseburia_sp.	0.0	0.0	0.0	0.0006559641653589994	0.00038802322548348993	0.0008463248910750349	0.0	0.0	0.0	0.0	0.0	0.0	0.0	0.0	0.0	0.0	0.0	0.0	0.0	0.0	0.0	0.0	0.0	0.0	0.0	0.0	0.0	0.0	0.0	0.0
MGE443556	k__Bacteria	p__Bacteroidota	c__Bacteroidia	o__Bacteroidales	f__Tannerellaceae	g__Parabacteroides	s__Parabacteroides_merdae	7.649497520922712e-05	0.0007979267269808577	0.00014129481438952414	0.0	6.631291111390452e-07	5.681399499769849e-07	0.0	0.0	0.0	0.0	0.0	0.0	0.0	0.0	0.0	5.612600715868594e-06	1.8287438981502104e-06	1.2179089942507924e-05	0.00021933166871397595	1.613794041581747e-05	0.00012687911912198985	0.002841982099549142	0.002465323580141346	0.003116758922477451	0.0	0.0	0.0	0.0	0.0	0.0
MGE402880	k__Bacteria	p__Actinomycetota	c__Coriobacteriia	o__Eggerthellales	f__Eggerthellaceae	g__unclassified_Eggerthellaceae_genus	s__Eggerthellaceae_bacterium	0.0	2.92625451851555e-06	8.452232482843118e-06	4.059267769462415e-05	1.922241046400543e-05	3.1717917207332717e-05	0.0	0.0	0.0	0.0	0.0	0.0	0.0	0.0	0.0	3.4432779975269754e-05	3.926710416853953e-06	7.638889088196079e-05	2.3103341927203676e-05	0.00014149429385526134	6.873411341759173e-05	4.70678977728434e-06	1.7159109502742757e-06	1.7867253514179705e-05	0.0	0.0	0.0	0.0	0.0	0.0
MGE1342831	k__Bacteria	p__Actinomycetota	c__Coriobacteriia	o__Eggerthellales	f__Eggerthellaceae	g__Adlercreutzia	s__Adlercreutzia_equolifaciens	0.0002385888795288269	0.00010131958550460193	9.330960076104467e-05	4.073895761424442e-05	2.7151253912655246e-05	2.6934952006836807e-05	0.0	0.0	0.0	0.0	0.0	0.0	0.0	0.0	0.0	2.246196034242597e-05	4.137903760895558e-05	2.0029376745658834e-05	0.0	0.0	0.0	1.1218909056982019e-05	1.033256647894888e-05	4.303593603199177e-06	0.0	0.0	0.0	0.0	0.0	0.0
MGE281297	k__Bacteria	p__Bacillota	c__Clostridia	o__Eubacteriales	f__Lachnospiraceae	g__Blautia	s__Blautia_pseudococcoides	5.882664994528229e-07	0.0	0.0	0.0	0.0	0.0	0.02125160313251872	0.023221781213015335	0.021492705379135224	0.018947406069502966	0.01375975994500327	0.019131008512547388	0.00020677196769408121	0.0001684695993647103	9.574281284853832e-05	0.0	0.0	0.0	1.693083254116189e-06	2.750994403836615e-06	0.0	0.0	1.6347133397424828e-06	0.0	0.02345382795799493	0.02428735980432229	0.023802928739696753	0.01903951343089705	0.023130765182235488	0.024089396944848865
MGE376673	k__Bacteria	p__Bacillota	c__Clostridia	o__Eubacteriales	f__Oscillospiraceae	g__Anaerotruncus	s__Anaerotruncus_sp._X29	0.0006450416140131871	2.4888057517206953e-05	7.745100546223032e-05	0.0003249358774980453	1.211024648593928e-05	3.906081227338772e-05	0.0	0.0	0.0	0.0	0.0	0.0	0.0	0.0	0.0	1.2920024402397253e-05	1.3751716091599008e-05	0.0	0.0003716530645469684	0.0008877582488833624	0.003151783127100335	1.8249731830322313e-05	5.580049936049116e-05	3.647102303549482e-05	0.0	0.0	4.984190634193814e-07	0.0	0.0	0.0
MGE1516734	k__Bacteria	p__Bacillota	c__Clostridia	o__Eubacteriales	f__Lachnospiraceae	g__unclassified_Lachnospiraceae_genus	s__Lachnospiraceae_bacterium	0.0	0.0	0.0	0.00010916779536700672	0.0003080288878790777	3.884592463780931e-05	0.0	0.0	0.0	0.0	0.0	0.0	0.0	0.0	0.0	0.0	2.778628659766527e-05	1.3913641772126733e-06	3.5930647643312704e-06	1.4595414955624388e-06	0.0	2.6763994048918325e-05	0.0001431041704945166	5.996522665800668e-05	0.0	0.0	0.0	0.0	0.0	0.0
MGE150590	k__Bacteria	p__Bacillota	c__Clostridia	o__Eubacteriales	f__Lachnospiraceae	g__unclassified_Lachnospiraceae_genus	s__Lachnospiraceae_bacterium	0.0	0.0	0.0	8.266954835797314e-05	0.00027983321108958597	3.353999134306544e-05	0.0	0.0	0.0	0.0	0.0	0.0	0.0	0.0	0.0	0.0	8.99661760497663e-06	2.8030773734705047e-06	2.7145045957219337e-06	0.0	0.0	2.4563290252249192e-05	0.00012493055127997836	4.075432333559733e-05	0.0	0.0	0.0	0.0	0.0	0.0
MGE1264808	k__Bacteria	p__Bacillota	c__Clostridia	o__Eubacteriales	f__Clostridiaceae	g__unclassified_Clostridiaceae_genus	s__Clostridiaceae_bacterium	0.000657005316698281	2.487316340738217e-05	0.00017616231911609867	5.974016717322045e-05	5.69552902637198e-06	3.0497997314742995e-06	0.0	0.0	0.0	0.0	0.0	0.0	0.0	0.0	0.0	1.7216389987634875e-06	1.9633552084269765e-06	3.440941030718954e-06	1.9548981630710802e-05	3.032020582612743e-05	6.311041322887967e-05	2.35339488864217e-06	1.4585243077331342e-05	7.146901405671882e-06	0.0	0.0	0.0	0.0	0.0	0.0
MGE1512089	k__Bacteria	p__Bacillota	c__Clostridia	o__Eubacteriales	f__Oscillospiraceae	g__Oscillibacter	s__Oscillibacter_sp.	7.414271425438933e-06	0.0	0.00013843254424571053	6.897223814817e-06	0.0	0.0	0.0	0.0	0.0	0.0	0.0	0.0	0.0	0.0	0.0	0.0	0.0	0.0	0.0	0.0	1.250459483078887e-06	0.0	0.0	0.0	0.0	0.0	0.0	0.0	0.0	0.0
MGE93804	k__Bacteria	p__Bacillota	c__Clostridia	o__Eubacteriales	f__Oscillospiraceae	g__Lawsonibacter	s__Lawsonibacter_sp.	0.00020451032015169054	1.0980025375238362e-05	5.0743762199392284e-05	1.9925313242804667e-05	0.0	0.0	0.0	0.0	0.0	0.0	0.0	0.0	0.0	0.0	0.0	0.0	0.0	1.3772005897799694e-06	0.0	2.8893677750475587e-06	1.250459483078887e-06	0.0	0.0	0.0	0.0	0.0	0.0	0.0	0.0	0.0
MGE1407801	k__Bacteria	p__Bacillota	c__Clostridia	o__Eubacteriales	f__Lachnospiraceae	g__unclassified_Lachnospiraceae_genus	s__Lachnospiraceae_bacterium_28-4	1.2974974994518132e-05	3.294007612571508e-05	0.00012151795684591309	1.5327164032926665e-06	2.849469761397478e-06	0.0	0.0	0.0	0.0	0.0	0.0	0.0	0.0	0.0	0.0	3.876007320719175e-05	0.0002966441614044929	3.167561356493929e-05	2.667366491963888e-05	0.00032505387469285033	0.00013129824572328313	0.0	1.7169384418612663e-06	2.86047239494077e-06	0.0	0.0	0.0	0.0	0.0	0.0
MGE1269022	k__Bacteria	p__Bacillota	c__Clostridia	o__Eubacteriales	f__Oscillospiraceae	g__Lawsonibacter	s__Lawsonibacter_sp.	1.23719357318975e-06	0.0	1.336963316814734e-06	0.0004181660175230277	2.2109869536502912e-05	6.538309863170387e-05	0.0	0.0	0.0	0.0	0.0	0.0	0.0	0.0	0.0	5.174206415348539e-06	6.884102479907178e-06	1.3788519094319838e-06	2.670564773129312e-06	2.169624183601359e-06	0.0	0.0	0.0	4.29585332693443e-06	0.0	0.0	0.0	0.0	0.0	0.0
MGE453565	k__Bacteria	p__Bacillota	c__Clostridia	o__Eubacteriales	f__Lachnospiraceae	g__Otoolea	s__Otoolea_sp._DSM_111138	0.00010299691959756246	4.237996644134639e-05	0.00024837629809879654	6.196370229330514e-05	2.773251129106661e-05	2.4369230609891474e-06	0.0	0.0	0.0	0.0	0.0	0.0	0.0	0.0	0.0	1.71958085291918e-06	0.0	2.19956962097554e-05	0.0	0.0	0.0	0.0	0.0	0.0	0.0	0.0	0.0	0.0	0.0	0.0
MGE1417493	k__Bacteria	p__Bacillota	c__Clostridia	o__Eubacteriales	f__Lachnospiraceae	g__unclassified_Lachnospiraceae_genus	s__Lachnospiraceae_bacterium	0.00012611813407322427	7.3244027867577644e-06	0.00014564168637310992	1.380271272707536e-05	7.127942632615022e-07	0.0	0.0	0.0	0.0	0.0	0.0	0.0	0.0	0.0	0.0	0.0	0.0	1.1024206039221325e-05	0.0	0.0	0.0	0.0	0.0	0.0	0.0	0.0	0.0	0.0	5.376146713290492e-07	0.0
MGE887679	k__Bacteria	p__Bacillota	c__Clostridia	o__Eubacteriales	f__Clostridiaceae	g__unclassified_Clostridiaceae_genus	s__Clostridiaceae_bacterium	0.00041149206411186074	8.78402030019069e-06	2.2701156773412335e-05	4.598149209878e-06	2.849469761397478e-06	0.0	0.0	0.0	0.0	0.0	0.0	0.0	0.0	0.0	0.0	0.0	0.0	0.0	1.7782443279759253e-06	6.501077493857007e-06	0.0	0.0	0.0	0.0	0.0	0.0	0.0	0.0	0.0	0.0
MGE682339	k__Bacteria	p__Bacillota	c__Clostridia	o__Eubacteriales	f__Lachnospiraceae	g__unclassified_Lachnospiraceae_genus	s__Lachnospiraceae_bacterium	2.9074048969959123e-05	4.397276349316082e-06	0.00040821946606743213	2.3785589987548366e-05	6.418994381565363e-06	6.1105699655798015e-06	0.0	0.0	0.0	0.0	0.0	0.0	0.0	0.0	0.0	6.898941887131385e-06	9.83443211415311e-06	1.3099093139603846e-05	1.7803765154195415e-06	1.7356993468810874e-05	3.067299145693805e-05	9.43051045304812e-06	8.59498560524075e-05	2.5059144407117508e-05	0.0	0.0	0.0	0.0	0.0	0.0
MGE1180790	k__Bacteria	p__Bacteroidota	c__Bacteroidia	o__Bacteroidales	f__Tannerellaceae	g__Parabacteroides	s__unclassified_Parabacteroides_species	1.608351645146675e-05	1.9054864180369694e-05	8.021779900888404e-06	0.0	0.0	0.0	0.0	0.0	0.0	0.0	0.0	0.0	0.0	0.0	0.0	0.0	0.0	0.0	0.002598459524254821	1.446416122400906e-06	0.0008043835514727631	6.837120078459887e-05	4.039643234463153e-05	4.367450882383337e-05	0.0	0.0	0.0	0.0	0.0	0.0
MGE227839	k__Bacteria	p__Bacillota	c__Clostridia	o__Eubacteriales	f__Clostridiaceae	g__Hungatella	s__Hungatella_sp.	0.0004441524927751202	1.8321984788817008e-05	0.00014394638377705304	1.534554192745056e-06	1.426443195903414e-06	6.110569965579801e-07	0.0	0.0	0.0	0.0	0.0	0.0	0.0	0.0	0.0	0.0	0.0	0.0	0.0	2.892832244801812e-06	8.137732427350911e-06	0.0	0.0	3.579877772445358e-06	0.0	0.0	0.0	0.0	0.0	0.0
MGE475869	k__Bacteria	p__Bacillota	c__Clostridia	o__Eubacteriales	f__Lachnospiraceae	g__unclassified_Lachnospiraceae_genus	s__Lachnospiraceae_bacterium	0.00021601978678707128	5.4265608313215626e-05	5.707798760112238e-05	0.0	7.13649445341e-07	1.2228471148874756e-06	0.0	0.0	0.0	0.0	0.0	0.0	0.0	0.0	0.0	0.00031840458458265376	1.869663002769888e-05	1.8625667244504744e-05	0.0001995217871053492	0.00023735454296041548	0.0004948203947288469	1.1205449058113413e-05	5.160084939247116e-06	4.298430323531271e-06	0.0	0.0	0.0	0.0	0.0	0.0
MGE167398	k__Bacteria	p__Bacillota	c__Clostridia	o__Eubacteriales	f__Oscillospiraceae	g__Anaerotruncus	s__unclassified_Anaerotruncus_species	0.0007178143643497307	3.008412714856225e-05	8.656075102335204e-05	0.00031188846811539434	1.856602296516784e-05	4.527250132001477e-05	0.0	0.0	0.0	3.506456220657523e-07	0.0	0.0	0.0	0.0	0.0	1.0360835895319763e-05	1.969247631021295e-05	1.3805071938370641e-06	0.0003752191595648361	0.001132455267750783	0.0034300981794680523	9.441831594048177e-06	4.7329170433660654e-05	6.308148606850175e-05	0.0	0.0	0.0	0.0	0.0	0.0
MGE237715	k__Bacteria	p__Bacillota	c__Clostridia	o__unclassified_Clostridia_order	f__unclassified_Clostridia_family	g__unclassified_Clostridia_genus	s__Clostridia_bacterium	0.0	0.0	0.0	0.00017438099079358253	0.0	0.000588542517160192	0.0	0.0	0.0	0.0	0.0	0.0	0.0	0.0	0.0	4.5760358537662296e-05	9.058539102697957e-05	0.0	0.0	0.0	0.0	2.5374922409004475e-05	5.163182229126617e-06	4.0859598930734086e-05	0.0	0.0	0.0	0.0	0.0	0.0
MGE450911	k__Bacteria	p__Bacillota	c__Clostridia	o__Eubacteriales	f__Eubacteriaceae	g__Eubacterium	s__Eubacterium_sp.	0.0008447789413054639	0.000643506817299734	0.0004091557148887309	0.0	0.0	0.0	9.665480178577123e-07	0.0	0.0	0.0	0.0	0.0	0.0	0.0	0.0	1.3814447860426354e-05	7.876990524085182e-06	8.283043163022385e-06	6.060546995346521e-05	7.240762581526745e-06	0.0001541757997714491	0.0	1.7210607430422057e-06	5.376263017201853e-05	0.0	0.0	0.0	0.0	0.0	0.0
MGE160724	k__Bacteria	p__Bacteroidota	c__Bacteroidia	o__Bacteroidales	f__Bacteroidaceae	g__Bacteroides	s__Bacteroides_ovatus	0.0056743875808215995	0.009029640699761149	0.00191147555352598	0.0	0.0	0.0	0.0	0.0	0.0	0.0	0.0	0.0	0.0	0.0	0.0	0.00426952779186302	0.0028652553031359843	0.005183114259261257	0.0	0.0	0.0	0.0	0.0	0.0	0.0	0.0	0.0	0.0	0.0	2.3439223747315474e-06
MGE521003	k__Bacteria	p__Bacillota	c__Clostridia	o__Eubacteriales	f__Eubacteriaceae	g__Eubacterium	s__Eubacterium_sp.	0.0005865992730036526	0.00016235568770990474	0.00026088782260998286	1.0767701174574083e-05	4.289616437680699e-06	2.4501035342757473e-06	0.0	0.0	0.0	0.0	0.0	0.0	0.0	0.0	0.0	0.0	0.0	0.0	0.0	9.424305047518404e-06	2.5099367028145927e-06	0.0	0.0	0.0	0.0	0.0	0.0	0.0	0.0	0.0
MGE123578	k__Bacteria	p__Bacteroidota	c__Bacteroidia	o__Bacteroidales	f__Tannerellaceae	g__Parabacteroides	s__unclassified_Parabacteroides_species	2.478845501598202e-06	4.4051993697653005e-06	3.5716593592744375e-06	0.0	0.0	0.0	0.0	0.0	0.0	0.0	0.0	0.0	0.0	0.0	0.0	9.50313706794945e-06	8.86693663049048e-06	4.834677145503857e-06	0.001129008925853832	0.00016446402850492177	0.0003085367956987798	4.841844961434345e-05	3.4441888263162943e-06	1.5779843211730317e-05	0.0	0.0	0.0	0.0	0.0	0.0
MGE550771	k__Bacteria	p__Bacillota	c__Clostridia	o__Eubacteriales	f__Clostridiaceae	g__Hungatella	s__Hungatella_sp.	0.0002937431919393869	1.908919726898297e-05	0.00011295372723705408	3.843297888136266e-06	0.0	0.0	0.0	0.0	0.0	0.0	0.0	0.0	0.0	0.0	0.0	1.7278431032635365e-06	0.0	0.0	0.0	6.520600249093814e-06	1.1287931549955357e-05	0.0	3.4441888263162943e-06	1.1476249608531139e-05	0.0	0.0	0.0	0.0	0.0	0.0
MGE1601058	k__Bacteria	p__Bacteroidota	c__Bacteroidia	o__Bacteroidales	f__Tannerellaceae	g__Parabacteroides	s__Parabacteroides_distasonis	0.0	0.0	0.0	0.0	0.0	0.0	0.0	0.0	0.0	0.0	0.0	0.0	0.0	0.0	0.0	0.0	0.0	0.0	0.0	0.0	0.0	0.0004387183910177705	5.16628323947444e-05	4.949132643679053e-05	0.0	0.0	0.0	0.0	0.0	0.0
MGE72293	k__Bacteria	p__Bacillota	c__Clostridia	o__Eubacteriales	f__Lachnospiraceae	g__Lachnoclostridium	s__Lachnoclostridium_sp._YL32	0.0	0.0	0.0	0.0	0.0	0.0	0.0	0.0	0.0	0.0	0.0	0.0	0.000350795981604522	0.00045583578131267106	0.0008711638079275312	0.0	0.0	0.0	0.0	0.0	0.0	0.0	0.0	0.0	0.0	0.0	0.0	0.0	0.0	0.0
MGE1669031	k__Bacteria	p__Verrucomicrobiota	c__Verrucomicrobiae	o__Verrucomicrobiales	f__Akkermansiaceae	g__Akkermansia	s__Akkermansia_muciniphila	2.4818266747811224e-06	0.0008225577398063413	0.0008323034798108379	0.007909784381353032	0.016082142605078335	0.009062866674633529	0.0	0.0	0.0	0.0	0.0	0.0	1.0360408994860001e-06	1.586502863186699e-06	1.0464445224239622e-06	0.004616294419460501	0.00499118423319431	0.0028572730119486747	0.0	0.0	0.0	0.0002595275909600643	0.00021207235438528126	4.667833410565553e-05	0.0	0.0	1.001034078064182e-06	0.0	0.0	0.0
MGE485485	k__Bacteria	p__Bacteroidota	c__Bacteroidia	o__Bacteroidales	f__Porphyromonadaceae	g__unclassified_Porphyromonadaceae_genus	s__Porphyromonadaceae_bacterium	0.006120184580010247	0.008729844251957202	0.0019117948352045942	0.00021086601678251907	0.0002375015054884573	0.00010541780401954195	9.682916402591392e-07	0.0	0.0	0.0	0.0	0.0	0.0	0.0	0.0	0.0012204593265615078	0.0010732032501413855	0.0018933236947520503	0.0	0.0	6.278614963144141e-07	0.0	0.0	0.0	0.0	0.0	0.0	0.0	0.0	0.0
MGE383071	k__Bacteria	p__Actinomycetota	c__Coriobacteriia	o__Eggerthellales	f__Eggerthellaceae	g__Adlercreutzia	s__Adlercreutzia_sp._DSM_109821	0.0	0.0	0.0	0.00023395353686819634	0.0004463883717614378	0.00016119117707639267	0.0	0.0	0.0	0.0	0.0	0.0	0.0	0.0	0.0	0.0	0.0	0.0	0.0	0.0	0.0	0.0	0.0	0.0	0.0	0.0	0.0	0.0	0.0	0.0
MGE249768	k__Bacteria	p__Bacteroidota	c__Bacteroidia	o__Bacteroidales	f__Tannerellaceae	g__Parabacteroides	s__unclassified_Parabacteroides_species	1.117493978382944e-05	1.54460284761175e-05	1.789053198914542e-06	0.0	0.0	0.0	0.0	0.0	0.0	0.0	0.0	0.0	0.0	0.0	0.0	0.0	0.0	0.0	0.0021137889752060874	0.00021193912482313348	0.0007513741680935989	4.554817390747925e-05	3.0191050519491882e-05	2.7305291543763727e-05	0.0	0.0	0.0	0.0	0.0	0.0
MGE1106328	k__Bacteria	p__Bacteroidota	c__Bacteroidia	o__Bacteroidales	f__Tannerellaceae	g__Parabacteroides	s__unclassified_Parabacteroides_species	0.0	0.0	0.0	0.0	0.0	0.0	0.0	0.0	0.0	0.0	0.0	0.0	0.0	0.0	0.0	0.0	0.0	0.0	0.0	0.0	0.0	0.0003424986063952011	0.0001397414338330767	0.00013221509589611912	0.0	0.0	0.0	0.0	0.0	0.0
MGE830848	k__Bacteria	p__Bacillota	c__Clostridia	o__Eubacteriales	f__Lachnospiraceae	g__unclassified_Lachnospiraceae_genus	s__Lachnospiraceae_bacterium	0.0004681519383861068	2.97793623656485e-06	9.597475035297585e-05	2.182394001765076e-05	9.418694963449947e-06	1.7380515205386057e-05	0.0	0.0	0.0	0.0	0.0	0.0	0.0	0.0	0.0	1.7520455340644263e-06	3.996061575251495e-06	0.0	3.6171352347378747e-06	0.0	0.0	0.0	0.0	0.0	0.0	0.0	0.0	0.0	0.0	0.0
MGE1297425	k__Bacteria	p__Bacteroidota	c__Bacteroidia	o__Bacteroidales	f__Prevotellaceae	g__Prevotella	s__Prevotella_sp._P4-51	0.0	0.0	0.0	0.0009235403050214403	0.0026982723532247748	0.0025037927595485724	0.0	0.0	0.0	0.0	0.0	0.0	0.0	0.0	0.0	0.0	0.0	0.0	0.0	0.0	0.0	0.0	0.0	0.0	0.0	0.0	0.0	0.0	0.0	0.0
MGE377928	k__Bacteria	p__Bacillota	c__Clostridia	o__Eubacteriales	f__Lachnospiraceae	g__unclassified_Lachnospiraceae_genus	s__Lachnospiraceae_bacterium	0.0	6.414282059758932e-05	0.0008027653077142869	0.0	0.0	0.0	9.824704074136357e-07	0.0	0.0	0.0	0.0	0.0	0.0	0.0	0.0	0.0	1.0008439759858076e-06	0.0	0.0	1.3248077382234536e-05	0.0	0.0	0.0	0.0	0.0	0.0	0.0	0.0	0.0	0.0
MGE1237050	k__Bacteria	p__Bacillota	c__Clostridia	o__Eubacteriales	f__Lachnospiraceae	g__unclassified_Lachnospiraceae_genus	s__Lachnospiraceae_bacterium	0.0	0.0	0.0	0.00018646357833434625	0.0005751305606158387	5.952232258584885e-05	0.0	0.0	0.0	0.0	0.0	0.0	0.0	0.0	0.0	5.19601222203574e-06	2.370210634520032e-05	2.7693256892625516e-06	1.4303036858373485e-05	5.810047181612791e-06	1.885852501572915e-06	6.0372867490961576e-05	0.0003409327041462325	0.00011575785864354679	0.0	0.0	0.0	0.0	0.0	0.0
MGE1018790	k__Bacteria	p__Bacillota	c__Clostridia	o__Eubacteriales	f__Oscillospiraceae	g__Flavonifractor	s__Flavonifractor_plautii	0.0006526568747242555	1.6201049489407926e-05	0.0002158406465059122	0.00021201807476269795	3.726625814454172e-05	4.11381239200805e-05	0.0	0.0	0.0	0.0	0.0	0.0	0.0	0.0	0.0	5.719056584868373e-05	1.1858192361258353e-05	0.00022999249849325488	1.2522696502432873e-05	4.360160407526587e-05	6.289961857655847e-06	2.368989674048835e-06	6.909125778092324e-06	3.02158936417388e-05	0.0	0.0	0.0	0.0	0.0	0.0
MGE683810	k__Bacteria	p__Bacillota	c__Clostridia	o__Eubacteriales	f__Oscillospiraceae	g__Acutalibacter	s__Acutalibacter_sp.	1.8636112703917846e-05	8.242841445653556e-05	0.0004998938843072994	9.246127851289898e-06	0.0	2.454528766426757e-06	0.0	0.0	0.0	0.0	0.0	0.0	0.0	0.0	0.0	1.7320040740119134e-06	1.777657975890024e-05	1.7308285557890946e-05	9.833337840131772e-06	5.810047181612791e-06	6.286175005243051e-06	0.0	1.7262415399809238e-06	2.9478709344008815e-05	0.0	0.0	0.0	0.0	0.0	0.0
MGE819854	k__Bacteria	p__Bacillota	c__Clostridia	o__Eubacteriales	f__Eubacteriaceae	g__Eubacterium	s__Eubacterium_sp.	0.0	0.0	0.0	0.00011924279306024823	1.5183836954479222e-06	2.3415922482012502e-05	0.0	0.0	0.0	0.0	0.0	0.0	0.0	0.0	0.0	0.00029007254956958423	0.0004218726614462143	0.000452059282296889	0.0	0.0	0.0	0.0	5.48938199982447e-06	0.0	0.0	0.0	0.0	0.0	0.0	0.0
MGE1265462	k__Bacteria	p__Bacillota	c__Clostridia	o__Eubacteriales	f__Lachnospiraceae	g__unclassified_Lachnospiraceae_genus	s__Lachnospiraceae_bacterium	0.0009939031835086518	1.0309758765986864e-05	0.00121040926868357	1.6190471163696934e-05	2.866635241887825e-06	2.4560073982137613e-06	0.0	0.0	0.0	0.0	0.0	0.0	0.0	0.0	0.0	1.7330474499601134e-06	0.0	0.0	3.577913286409392e-06	0.00014606537365214066	9.057545075024421e-05	8.291463859170922e-06	4.750023972438473e-05	5.899293520529956e-05	0.0	0.0	0.0	0.0	0.0	0.0
MGE369615	k__Bacteria	p__Bacteroidota	c__Bacteroidia	o__Bacteroidales	f__Muribaculaceae	g__Duncaniella	s__Duncaniella_freteri	0.0	0.0	0.0	0.0	0.0	0.0	0.0	0.0	4.0399484442675103e-07	0.0	0.0	0.0	0.0	0.0	0.0	0.0	0.0	0.0	0.0025224288669186217	0.0035077490478551392	0.0012315745317290148	0.0006337047378080633	0.00015890989289612346	0.00027482074693200523	0.0	0.0	0.0	0.0	0.0	0.0
MGE223704	k__Bacteria	p__Verrucomicrobiota	c__Verrucomicrobiae	o__Verrucomicrobiales	f__Akkermansiaceae	g__Akkermansia	s__Akkermansia_muciniphila	6.219526461966555e-06	0.0006535905882293282	0.000745591964619604	0.0	2.8683631715092157e-06	6.143719531396691e-07	0.0	0.0	0.0	0.0	0.0	0.0	0.0	0.0	0.0	0.004048237969503874	0.004127160817780858	0.0024843071567203904	0.0	0.0	0.0	0.00021748581814708123	0.00022900274486006736	8.062428522449091e-05	0.0	0.0	0.0	0.0	0.0	0.0
MGE1141920	k__Bacteria	p__Bacillota	c__Bacilli	o__Lactobacillales	f__Lactobacillaceae	g__Lactobacillus	s__Lactobacillus_johnsonii	0.0	1.4790596795037761e-06	0.0	0.00031666403053266486	0.0004685205747880364	0.00010728874423775905	0.0	0.0	0.0	0.0	0.0	0.0	0.0	0.0	0.0	0.0	0.0	0.0	0.0	0.0	0.0	3.5685325398557766e-06	7.805682026973633e-06	1.5894397427423454e-05	0.0	0.0	0.0	0.0	0.0	0.0
MGE1613273	k__Bacteria	p__Bacillota	c__Clostridia	o__unclassified_Clostridia_order	f__unclassified_Clostridia_family	g__unclassified_Clostridia_genus	s__Clostridia_bacterium	0.0	0.0	0.0	3.625765837686601e-05	0.0	0.000172638518832247	0.0	0.0	0.0	0.0	0.0	0.0	0.0	0.0	0.0	0.0	9.88778346377781e-06	1.386332118705575e-06	0.0	0.0	0.0	7.1112529094413475e-06	5.184967808152467e-06	2.303551006414026e-05	0.0	0.0	0.0	0.0	0.0	0.0
MGE294129	k__Bacteria	p__Bacteroidota	c__Bacteroidia	o__Bacteroidales	f__Muribaculaceae	g__unclassified_Muribaculaceae_genus	s__Muribaculaceae_bacterium_Isolate-105_(HZI)	0.0	0.0	0.0	0.00019915144436751458	0.00012700162345770214	7.008064536157602e-05	0.0	0.0	0.0	0.0	0.0	0.0	0.0	0.0	0.0	0.000963001577592432	0.0004511548698119281	0.0017020554623113616	0.0	0.0	0.0	0.001182958851560242	0.0012754066999139818	0.0030223530492334678	0.0	1.0106249849333068e-06	0.0	0.0	0.0	0.0
MGE1064360	k__Bacteria	p__Bacillota	c__Clostridia	o__Eubacteriales	f__Lachnospiraceae	g__unclassified_Lachnospiraceae_genus	s__Lachnospiraceae_bacterium	0.0	0.0	0.0	3.4756680056561226e-05	0.00018666864369323855	3.4446356025641404e-05	0.0	0.0	0.0	0.0	0.0	0.0	0.0	0.0	0.0	0.0	0.0	0.0	7.1687822033066876e-06	2.9120363212609672e-06	3.7808099035758743e-06	0.0	0.0	0.0	0.0	0.0	0.0	0.0	0.0	0.0
MGE295271	k__Bacteria	p__Verrucomicrobiota	c__Verrucomicrobiae	o__Verrucomicrobiales	f__Akkermansiaceae	g__Akkermansia	s__Akkermansia_muciniphila	6.230793720049827e-06	0.0007027569864158195	0.0007388627659596866	0.0003129990155093584	0.0006954013945478121	0.0003840626061844418	4.861923302388129e-07	0.0	4.0497067738430353e-07	0.0	0.0	0.0	0.0	5.310696983654349e-07	0.0	0.003939177085762297	0.004132656419169784	0.0024526977798254115	1.7932777945167845e-06	0.0	0.0	0.0002499384244573926	0.00026837531139842317	7.283754209762376e-05	0.0	0.0	0.0	0.0	0.0	0.0
MGE758750	k__Bacteria	p__Bacillota	c__Clostridia	o__Eubacteriales	f__Lachnospiraceae	g__unclassified_Lachnospiraceae_genus	s__Lachnospiraceae_bacterium	0.0	0.0	0.0	3.850235248945176e-06	0.00012240118528313447	0.0	0.0	0.0	0.0	0.0	0.0	0.0	0.0	0.0	0.0	3.8946643956684854e-05	0.0004994187352468194	0.0	0.0	1.451637841254339e-06	0.0	0.0	0.0	0.0	0.0	0.0	0.0	0.0	0.0	0.0
MGE648923	k__Bacteria	p__Bacillota	c__Clostridia	o__Eubacteriales	f__Clostridiaceae	g__Hungatella	s__Hungatella_sp.	0.00041384796599925656	2.9491986130515585e-06	5.78361622045959e-05	1.9297620578247537e-05	2.583083866936315e-05	1.229485006343439e-06	0.0	0.0	0.0	0.0	0.0	0.0	0.0	0.0	0.0	1.3881103821152172e-05	3.561748972199433e-05	1.38716826594243e-06	2.3284489964027344e-05	0.00017461679798538323	0.00019270500755216312	4.091436629456476e-05	0.0002429757848649688	8.7875851288485e-05	0.0	0.0	0.0	0.0	0.0	0.0
MGE72886	k__Bacteria	p__Bacteroidota	c__Bacteroidia	o__Bacteroidales	f__unclassified_Bacteroidales_family	g__unclassified_Bacteroidales_genus	s__Bacteroidales_bacterium	0.0	0.0	0.0	0.00010046881979312739	3.376432390882972e-05	1.2309698916168005e-05	0.0	0.0	0.0	0.0	0.0	0.0	0.0	0.0	0.0	0.0028846763179308905	0.0017166571367260872	0.0030672610683716993	0.0003846580869238503	1.456897398650188e-05	0.0001790664020636034	0.003582846535867849	0.0033494970316145134	0.004557033945691925	0.0	0.0	0.0	0.0	0.0	0.0
MGE1333428	k__Bacteria	p__Bacillota	c__Clostridia	o__Eubacteriales	f__Clostridiaceae	g__Clostridium	s__Clostridium_sp.	0.0	0.0	0.0	1.623938497385916e-05	2.8752957713195095e-06	3.510383988202207e-05	0.0	0.0	0.0	0.0	0.0	0.0	0.0	0.0	0.0	0.0	0.0	4.16904831105598e-06	0.0002108374581613752	1.9679998939107918e-05	0.0	3.5642201138257395e-06	4.677749507161601e-05	0.0	0.0	0.0	0.0	0.0	0.0	0.0
MGE832309	k__Bacteria	p__Bacillota	c__Bacilli	o__Lactobacillales	f__Lactobacillaceae	g__Ligilactobacillus	s__Ligilactobacillus_murinus	0.00013858213223944866	8.290503202207902e-05	0.00028715909708149236	0.0004101545018837762	0.00037018477172835984	0.0013431780354074235	0.0	0.0	0.0	0.0	0.0	0.0	0.0	0.0	0.0	0.0	0.0	0.0	8.194230262657679e-05	7.379030335078241e-05	2.4992561211004884e-05	2.0917674781495027e-05	3.336271673098105e-05	1.9851183924331308e-05	0.0	0.0	0.0	0.0	0.0	0.0
MGE1335109	k__Bacteria	p__Bacillota	c__Clostridia	o__Eubacteriales	f__Lachnospiraceae	g__unclassified_Lachnospiraceae_genus	s__Lachnospiraceae_bacterium_3-1	1.9153534515717245e-05	6.588015225143016e-06	2.2256036052365037e-05	1.1495373024695001e-05	2.849469761397478e-06	1.8309755753150498e-05	0.0	0.0	0.0	0.0	0.0	0.0	0.0	0.0	0.0	3.4453398406392667e-06	4.911327175571074e-06	1.3772005897799694e-06	1.5115076787795366e-05	0.0006905588982363664	0.0004407869677853077	0.0	1.2018569093028864e-05	0.0	0.0	0.0	0.0	0.0	0.0	0.0
MGE1087510	k__Bacteria	p__Verrucomicrobiota	c__Verrucomicrobiae	o__Verrucomicrobiales	f__Akkermansiaceae	g__Akkermansia	s__Akkermansia_muciniphila	0.0	0.0	0.0	0.006953111436511426	0.014272247211900688	0.007865549303979555	0.0	0.0	0.0	0.0	0.0	0.0	0.0	2.1268474498020802e-06	0.0	8.696671000404438e-07	0.0	1.390522965497309e-06	0.0	0.0	0.0	0.0	0.0	0.0	0.0	0.0	1.0064810591419193e-06	0.0	0.0	0.0
MGE115873	k__Bacteria	p__Pseudomonadota	c__Gammaproteobacteria	o__Enterobacterales	f__Enterobacteriaceae	g__Escherichia	s__Escherichia_coli	0.0	0.0	0.0	0.0	0.0	0.0	0.0	0.0	0.0	0.0	0.0	0.0	0.00022552336604019936	0.0007741724717279571	0.002695579087609835	0.0	0.0	0.0	1.7954462078112426e-06	8.751954385119872e-06	2.5251116526502317e-06	0.0	1.7335472780582314e-06	0.0	0.0	0.0	0.0	6.086832698298774e-07	0.0	1.1804639287493222e-06
MGE1759118	k__Bacteria	p__Verrucomicrobiota	c__Verrucomicrobiae	o__Verrucomicrobiales	f__Akkermansiaceae	g__Akkermansia	s__Akkermansia_sp.	6.245880387652854e-07	1.3319594946717723e-05	1.4849033254792218e-05	0.005536065880127752	0.011217454311499972	0.00626291550011875	0.0	0.0	0.0	0.0	0.0	0.0	0.0	0.0	0.0	5.8338237707192434e-05	9.92968085133619e-05	3.828567620196434e-05	0.0	0.0	0.0	0.00019579298132340052	0.00021695575044705773	5.0603695969820826e-05	0.0	0.0	2.015399118427039e-06	0.0	0.0	0.0
MGE634012	k__Bacteria	p__Bacillota	c__Clostridia	o__Eubacteriales	f__Lachnospiraceae	g__Lachnoclostridium	s__Lachnoclostridium_sp._YL32	0.0	0.0	0.0	0.0	0.0	0.0	0.0	0.0	0.0	0.0	0.0	0.0	0.0016181840076223242	0.001310398577540625	0.003732614118103245	0.0	0.0	0.0	0.0	0.0	0.0	0.0	0.0	0.0	0.0	0.0	0.0	0.0	0.0	0.0
MGE161977	k__Bacteria	p__Bacteroidota	c__Bacteroidia	o__Bacteroidales	f__Muribaculaceae	g__unclassified_Muribaculaceae_genus	s__Muribaculaceae_bacterium_Isolate-105_(HZI)	0.0	0.0	0.0	0.00011264571615079348	8.137079410098869e-05	4.917874835288584e-05	0.0	0.0	0.0	0.0	0.0	0.0	0.0	0.0	0.0	0.0009625121325213256	0.0004027027874255896	0.001460318223465921	0.0	0.0	0.0	9.01811313087678e-05	0.00014746917189666304	0.0002418888864831011	0.0	0.0	0.0	0.0	0.0	0.0
MGE1298592	k__Bacteria	p__Bacillota	c__Clostridia	o__Eubacteriales	f__Oscillospiraceae	g__Vermiculatibacterium	s__Vermiculatibacterium_sp._DSM_112226	0.0	0.0	0.0	7.139957546352251e-05	0.00023764526529855302	0.00012350755860363505	0.0	0.0	0.0	0.0	0.0	0.0	0.0	0.0	0.0	0.0	0.0	0.0	1.7814445277263317e-06	0.0	0.0	4.128323337199679e-06	1.7200283130823722e-06	5.731240431375028e-06	0.0	0.0	0.0	0.0	0.0	0.0
MGE1505014	k__Bacteria	p__Bacillota	c__Clostridia	o__Eubacteriales	f__Oscillospiraceae	g__unclassified_Oscillospiraceae_genus	s__Oscillospiraceae_bacterium	1.25069023035182e-06	4.371159192817115e-05	6.757741855899929e-06	1.861553740726366e-05	1.4420043944041785e-06	1.8531692186522016e-06	0.0	0.0	0.0	0.0	0.0	0.0	0.0	0.0	0.0	0.0	3.976686731250276e-06	2.7877878605243018e-06	5.489386354269925e-05	0.00038163294912423615	1.1390549109500407e-05	0.0	1.73774981691413e-06	4.415095801100246e-05	0.0	0.0	0.0	0.0	0.0	0.0
MGE839598	k__Bacteria	p__unclassified_Bacteria_phylum	c__unclassified_Bacteria_class	o__unclassified_Bacteria_order	f__unclassified_Bacteria_family	g__unclassified_Bacteria_genus	s__bacterium_D16-34	0.0	0.0	0.0	0.00015690972662063825	0.00035392368169455255	0.00012733135392540548	0.0	0.0	0.0	0.0	0.0	0.0	0.0	0.0	0.0	1.671620434011498e-06	0.0	1.336388718728965e-06	0.0	0.0	0.0	0.0	0.0	0.0	0.0	0.0	0.0	0.0	0.0	0.0
MGE1232392	k__Bacteria	p__Bacillota	c__Clostridia	o__Eubacteriales	f__Oscillospiraceae	g__Anaerotruncus	s__Anaerotruncus_sp._1XD42-93	0.0005102747837577701	2.0769659649924992e-05	6.901261858907513e-05	0.0002019130650211395	6.4968947988173686e-06	5.4425600839057376e-05	0.0	0.0	0.0	0.0	0.0	0.0	0.0	0.0	0.0	1.57110005475753e-05	5.972269211070651e-06	0.0	0.00029462422483749184	0.0008695980113749022	0.0025659838330716177	1.1334638094584382e-05	5.6545408939332655e-05	3.405923517580416e-05	0.0	0.0	0.0	0.0	0.0	0.0
MGE1191608	k__Bacteria	p__Bacillota	c__Clostridia	o__Eubacteriales	f__Oscillospiraceae	g__Flavonifractor	s__Flavonifractor_sp.	0.00018293337977641375	0.00028946733563621713	0.0005862864200300795	6.915836035864877e-05	1.4446309962154791e-05	6.188482515232003e-06	0.0	0.0	0.0	0.0	0.0	0.0	0.0	0.0	0.0	8.733633172233722e-07	1.9919651203894825e-06	1.4662545441282187e-05	5.409231380181777e-06	3.442417678559242e-05	4.43772658081123e-06	4.775376877864075e-06	0.0	2.7553973616111302e-05	0.0	0.0	0.0	0.0	0.0	0.0
MGE1083218	k__Bacteria	p__Bacillota	c__Erysipelotrichia	o__Erysipelotrichales	f__Erysipelotrichaceae	g__unclassified_Erysipelotrichaceae_genus	s__Erysipelotrichaceae_bacterium	0.00018293337977641375	0.00010539579912908421	8.033793900335192e-05	3.1082409149954506e-06	0.0	0.0	0.0	0.0	0.0	0.0	0.0	0.0	0.0	0.0	0.0	0.0	0.0	8.378597395018394e-06	9.015385633636294e-06	0.0	0.0	0.0	0.0	0.0	0.0	0.0	0.0	0.0	0.0	0.0
MGE1742414	k__Bacteria	p__Bacillota	c__Clostridia	o__Eubacteriales	f__Oscillospiraceae	g__Oscillibacter	s__Oscillibacter_sp.	0.00012544917204136797	3.4183811522829216e-05	0.00023362478987539755	4.668029896958213e-06	7.231936932422171e-07	7.435207807358378e-06	0.0	0.0	0.0	0.0	0.0	0.0	0.0	0.0	0.0	0.0	0.0	0.0	0.0	0.0	0.0	0.0	0.0	0.0	0.0	0.0	0.0	0.0	0.0	0.0
MGE565577	k__Bacteria	p__Bacillota	c__Bacilli	o__Lactobacillales	f__Enterococcaceae	g__Enterococcus	s__Enterococcus_gallinarum	0.0	0.0	0.0	0.0	0.0	0.0	0.002462447265276481	0.0017557366663092265	0.0031609068076078276	0.003188610369963676	0.01252664105691644	0.003610844380639133	5.2432623732356006e-06	1.070543421172441e-06	3.17754821812121e-06	0.0	0.0	0.0	0.0	0.0	0.0	0.0	0.0	7.268698873327885e-07	1.8193833133145704e-05	2.29466616329501e-05	3.0903195368552884e-05	0.00026042233994334285	2.184489072302333e-06	1.604295743459745e-05
MGE924665	k__Bacteria	p__Bacillota	c__Clostridia	o__Eubacteriales	f__Oscillospiraceae	g__Vermiculatibacterium	s__Vermiculatibacterium_sp._DSM_112226	0.0	0.0	0.0	9.494200272621488e-05	0.00020298244350014304	8.266857740970752e-05	0.0	0.0	0.0	0.0	0.0	0.0	0.0	0.0	0.0	0.0	0.0	0.0	0.0	0.0	0.0	0.0	0.0	5.906267185399464e-06	0.0	0.0	0.0	0.0	0.0	0.0
MGE1430499	k__Bacteria	p__Bacillota	c__Clostridia	o__Eubacteriales	f__Lachnospiraceae	g__unclassified_Lachnospiraceae_genus	s__Lachnospiraceae_bacterium	0.0	0.0	7.940035550762715e-05	2.749762853666555e-05	3.28633598172223e-05	1.6267845197499376e-05	0.0	0.0	0.0	0.0	0.0	0.0	0.0	0.0	0.0	7.064109924944844e-06	8.055903138812713e-06	0.000283078550938598	0.0	0.0	0.0	0.0	0.0	5.131817418179497e-05	0.0	0.0	0.0	0.0	0.0	0.0
MGE947170	k__Bacteria	p__Bacillota	c__Clostridia	o__Eubacteriales	f__Lachnospiraceae	g__unclassified_Lachnospiraceae_genus	s__Lachnospiraceae_bacterium	0.00034435874125582084	0.0003193836613715802	0.0003870679790178979	4.4427306464503324e-05	8.476825467104952e-05	2.4829307436265793e-06	0.0	0.0	0.0	0.0	0.0	0.0	0.0	0.0	0.0	5.2561366021932785e-06	1.1988184725754486e-05	3.991952623055886e-05	0.0	2.2039787687253758e-06	0.0	2.5147070656925208e-05	3.7543650886132016e-05	4.727531645414443e-05	0.0	0.0	0.0	0.0	0.0	0.0
MGE1310275	k__Bacteria	p__Bacteroidota	c__Bacteroidia	o__Bacteroidales	f__Bacteroidaceae	g__Bacteroides	s__unclassified_Bacteroides_species	0.0	0.0	0.0	0.0	0.0	0.0	0.0	0.0	0.0	0.0	0.0	0.0	0.0	0.0	0.0	0.0	0.0	0.0	0.00014016399034609266	0.0	0.00034656080953844365	0.0	0.0	0.0	0.0	0.0	0.0	0.0	0.0	0.0
MGE18523	k__Bacteria	p__Bacteroidota	c__Bacteroidia	o__Bacteroidales	f__Muribaculaceae	g__unclassified_Muribaculaceae_genus	s__Muribaculaceae_bacterium_Isolate-104_(HZI)	0.0	0.0	0.0	0.00037178640672926467	0.00027821375892036766	0.00024084428213177824	0.0	0.0	0.0	0.0	0.0	0.0	0.0	0.0	0.0	0.00044326752011829984	0.0011368795181590505	0.0012003871571785595	0.0	0.0	0.0	0.0	0.0	0.0	0.0	0.0	0.0	0.0	0.0	0.0
MGE340702	k__Bacteria	p__Bacillota	c__Clostridia	o__Eubacteriales	f__Lachnospiraceae	g__unclassified_Lachnospiraceae_genus	s__Lachnospiraceae_bacterium	0.0004429273693831324	0.00039953009406029925	0.00045009033104874955	4.604224000500806e-05	9.140021755994776e-05	5.5934070928831695e-06	0.0	0.0	0.0	0.0	0.0	0.0	0.0	0.0	0.0	7.016728699838507e-06	4.301004932655595e-05	7.783282723399785e-05	0.0	1.0297777222654257e-05	0.0	1.7984098440187797e-06	1.573511267144807e-05	7.209175320968866e-05	0.0	0.0	0.0	0.0	0.0	0.0
MGE1394624	k__Bacteria	p__Bacillota	c__Clostridia	o__Eubacteriales	f__Oscillospiraceae	g__Anaerotruncus	s__Anaerotruncus_sp._G3(2012)	4.019360678918803e-05	3.718209233258412e-05	9.995976747361046e-05	0.0006132746748564249	2.158389715210096e-05	4.459868290352951e-05	0.0	0.0	0.0	3.7407189308103097e-06	5.866738972042556e-07	2.0927619972182052e-06	0.0	0.0	0.0	0.0	1.9257434410937166e-05	1.472737450330341e-05	4.754004313318776e-06	2.188611289583783e-05	3.6215949009662e-05	0.0	7.65017929004353e-06	8.92180424142412e-06	0.0	0.0	0.0	7.521168514504077e-06	9.576082032531302e-07	2.0837645017624107e-06
MGE681825	k__Bacteria	p__Bacillota	c__Clostridia	o__Eubacteriales	f__Eubacteriaceae	g__Eubacterium	s__Eubacterium_sp.	0.0005737922739736033	0.0005948227892912664	0.0004287869619054553	1.638791593398592e-05	0.0	0.0	0.0	0.0	0.0	0.0	0.0	0.0	0.0	0.0	0.0	7.893819787318321e-06	6.001402231612459e-06	1.6127522760197753e-05	4.436394309703353e-05	1.6917776865789133e-05	0.0001356100435140216	0.0	8.741729261915595e-06	6.408155840861213e-05	0.0	0.0	0.0	0.0	0.0	0.0
MGE1603972	k__Bacteria	p__Bacillota	c__Clostridia	o__Eubacteriales	f__Oscillospiraceae	g__Lawsonibacter	s__Lawsonibacter_sp.	0.0012216084234933941	2.2485153128936928e-05	0.00015359257547407134	2.1971127841191013e-05	1.0211619102003839e-05	1.4373139556070111e-05	0.0	0.0	0.0	0.0	0.0	0.0	0.0	0.0	0.0	0.0	0.0	1.4101318117305635e-06	4.551912979337516e-06	1.4792287505608286e-06	1.280360108364035e-06	0.0	0.0	1.464435591523938e-06	0.0	0.0	0.0	0.0	0.0	0.0
MGE1312914	k__Bacteria	p__Bacteroidota	c__Bacteroidia	o__Bacteroidales	f__Prevotellaceae	g__Prevotella	s__Prevotella_sp._MGM2	0.0	0.0	0.0	0.0	0.0	0.0	0.0	0.0	0.0	0.0	0.0	0.0	0.0	0.0	0.0	0.0	0.0	0.0	0.0	0.0	0.0	0.0009951347527611609	0.004089122646101235	0.0012394507218004955	0.0	0.0	0.0	0.0	0.0	0.0
MGE1463716	k__Bacteria	p__Bacillota	c__Clostridia	o__Eubacteriales	f__Oscillospiraceae	g__unclassified_Oscillospiraceae_genus	s__Oscillospiraceae_bacterium	0.0002072457849653497	1.3433437638570011e-05	8.622515554841789e-05	7.813297904452847e-06	3.631421322904295e-06	2.4889940665658384e-06	9.830702061971603e-07	0.0	0.0	0.0	0.0	0.0	0.0	0.0	0.0	0.0	3.3048014730857375e-05	1.1232844859255428e-05	2.9914238374466804e-05	1.9884248012346525e-05	5.099553935877268e-06	2.4008076061789165e-06	5.251441754410833e-06	4.0828964953428085e-05	0.0	0.0	0.0	0.0	0.0	0.0
MGE681809	k__Bacteria	p__Bacillota	c__Clostridia	o__Eubacteriales	f__Eubacteriaceae	g__Eubacterium	s__Eubacterium_sp.	0.0006511114731591813	0.0006623743346807914	0.00043774645473404304	0.0	0.0	0.0	0.0	0.0	0.0	0.0	0.0	0.0	0.0	0.0	0.0	1.4059175403463838e-05	1.603306806734992e-05	8.429780030296453e-06	6.893548262269531e-05	1.4738070202594448e-05	0.00015116657263524518	0.0	3.503099814182425e-06	6.784666579997724e-05	0.0	0.0	0.0	0.0	0.0	0.0
MGE166622	k__Bacteria	p__Bacteroidota	c__Bacteroidia	o__Bacteroidales	f__Rikenellaceae	g__Alistipes	s__Alistipes_sp._Z76	0.0	0.0	0.0	0.0	0.0	0.0	0.0	0.0	0.0	0.0	0.0	0.0	0.0	0.0	0.0	0.0	0.0	0.0	0.0009016035490389361	0.0001319057283132203	0.00010332904964940808	0.0024377077404338127	0.0006165455672961067	0.0009965434998147195	0.0	0.0	0.0	0.0	0.0	0.0
MGE1234222	k__Bacteria	p__unclassified_Bacteria_phylum	c__unclassified_Bacteria_class	o__unclassified_Bacteria_order	f__unclassified_Bacteria_family	g__unclassified_Bacteria_genus	s__bacterium_1xD8-48	0.0004998563974325563	6.563451409985885e-05	0.0002172455267769172	0.0009807514674296624	2.903364552491634e-06	9.949901845112492e-06	0.0	0.0	0.0	0.0	0.0	0.0	0.0	0.0	0.0	5.265757352532863e-06	4.0033759039432305e-06	0.00013681677000056347	0.00024007383384556	0.0002980817411002771	0.0006606263661382508	1.7995071044483214e-06	4.373531418408045e-06	1.0201013513379378e-05	0.0	0.0	0.0	0.0	0.0	0.0
MGE41014	k__Bacteria	p__Bacteroidota	c__Bacteroidia	o__Bacteroidales	f__unclassified_Bacteroidales_family	g__unclassified_Bacteroidales_genus	s__Bacteroidales_bacterium	0.0	0.0	0.0	6.603484553252312e-05	6.869007419290174e-05	2.0034261823267048e-05	0.0	0.0	0.0	0.0	0.0	0.0	0.0	0.0	0.0	0.0	0.0	0.0	0.000566389387350735	0.0011262854975707499	0.0010479818268538102	0.004183740535412338	0.004821375125475437	0.0041160449501506675	0.0	0.0	0.0	0.0	0.0	5.996582733880156e-07
MGE76590	k__Bacteria	p__Bacteroidota	c__Bacteroidia	o__Bacteroidales	f__Muribaculaceae	g__unclassified_Muribaculaceae_genus	s__Muribaculaceae_bacterium_Isolate-036_(Harlan)	0.0	0.0	0.0	0.00032621282887805017	0.00017888434709311004	0.0001968709108812669	0.0	0.0	0.0	0.0	0.0	0.0	0.0	0.0	0.0	0.0005521599344848469	0.0002767394769882909	0.0015618683730195977	0.0027091867551172336	0.011566133905163712	0.0076669790697672805	0.00021633683209223466	0.0004951153015948037	0.0008767059395416954	0.0	0.0	0.0	0.0	1.0969179540931333e-06	0.0
MGE30630	k__Bacteria	p__Bacillota	c__Clostridia	o__Eubacteriales	f__Lachnospiraceae	g__unclassified_Lachnospiraceae_genus	s__Lachnospiraceae_bacterium	0.0005253817467034818	0.0025286761009004673	0.0019084210400275533	4.5428063287309576e-05	1.0920932913556736e-05	2.432709898414304e-05	0.0	0.0	0.0	0.0	0.0	0.0	0.0	0.0	0.0	0.0001346876962487361	0.00016263285851640126	0.000755850499944173	9.995822614723913e-06	3.6912822707538424e-06	3.8340281580325726e-06	4.813369472363605e-06	1.4038125815952581e-05	1.4617469092873582e-06	0.0	0.0	0.0	0.0	0.0	1.1949126916471107e-06
MGE683703	k__Bacteria	p__Bacillota	c__Clostridia	o__Eubacteriales	f__Lachnospiraceae	g__unclassified_Lachnospiraceae_genus	s__Lachnospiraceae_bacterium	0.0002333721223979222	3.1065891362385535e-05	0.00016151604105397416	1.7888183182011618e-05	0.0	0.0	0.0	0.0	0.0	0.0	0.0	0.0	0.0	0.0	0.0	0.0	2.0843497797213963e-06	1.53425745500583e-05	2.547046910687245e-05	2.2225552945608844e-05	4.643542362513402e-06	1.249213106391698e-06	9.10828207721828e-07	0.0	0.0	0.0	0.0	0.0	0.0	0.0
MGE423039	k__Bacteria	p__Pseudomonadota	c__Deltaproteobacteria	o__Desulfovibrionales	f__Desulfovibrionaceae	g__Bilophila	s__Bilophila_wadsworthia	0.0	0.0	0.0	0.001569973057532017	0.0019703638170413345	0.0006214135140364078	0.0	0.0	0.0	0.0	0.0	0.0	0.0	0.0	0.0	0.00031377503707978816	0.00032867973741514806	0.000301583300720322	0.0	0.0	0.0	0.0	0.0	0.0	0.0	0.0	0.0	0.0	0.0	0.0
MGE337601	k__Viruses	p__Uroviricota	c__Caudoviricetes	o__unclassified_Caudoviricetes_order	f__unclassified_Caudoviricetes_family	g__unclassified_Caudoviricetes_genus	s__Caudoviricetes_sp.	0.0	0.0	0.0	0.0	0.0	0.0	0.0	0.0	0.0	0.0	0.0	0.0	0.0	0.0	0.0	0.0	0.0	0.0	0.0	0.0	0.0	0.0	0.0	0.0	0.00028695792246214146	0.00037116131454933906	0.00114653487201379	0.004231855514784629	2.6390555483770092e-05	0.0005437533671506137
MGE1655293	k__Bacteria	p__Verrucomicrobiota	c__Verrucomicrobiae	o__Verrucomicrobiales	f__Akkermansiaceae	g__Akkermansia	s__Akkermansia_sp.	0.0	0.0	0.0	0.008171690190648687	0.016505623475660345	0.009111945559437317	0.0	0.0	0.0	0.0	0.0	3.435084508002905e-07	1.0563678821859095e-06	1.0784198902429922e-06	0.0	0.0	0.0	0.0	9.103825958675032e-07	0.0	0.0	0.0	0.0	0.0	0.0	0.0	0.0	0.0	0.0	0.0
MGE746042	k__Bacteria	p__Bacteroidota	c__Bacteroidia	o__Bacteroidales	f__Bacteroidaceae	g__Phocaeicola	s__Phocaeicola_vulgatus	0.0	0.0	0.0	0.0007763485694745284	0.0007157205414557523	0.00048356856388209415	0.0	0.0	0.0	0.0	0.0	0.0	0.0	0.0	0.0	0.0014411197127377174	0.0009183691910370221	0.004459330862306875	0.0	0.0	0.0	0.0	0.0	0.0	0.0	0.0	0.0	0.0	0.0	0.0
MGE1254291	k__Bacteria	p__Bacteroidota	c__Bacteroidia	o__Bacteroidales	f__Bacteroidaceae	g__Bacteroides	s__Bacteroides_xylanisolvens	0.0	0.0	0.0	1.5703290757661063e-06	1.0217883898998933e-05	1.8759074912737012e-06	0.0	0.0	0.0	0.0	0.0	0.0	0.0	0.0	0.0	0.00027797868453501327	0.0001741020287477594	0.00040425061851728544	0.0	0.0	0.0	8.74564132735513e-05	1.5831647105015234e-05	5.788069372155458e-05	0.0	0.0	0.0	0.0	0.0	0.0
MGE672820	k__Bacteria	p__Bacillota	c__Clostridia	o__Eubacteriales	f__Clostridiaceae	g__Clostridium	s__Clostridium_sp.	0.0	0.0	0.0	0.0	0.0	0.0	0.0	0.0	0.0	0.0	0.0	0.0	0.0	0.0	0.0	0.0	0.00015589172770037678	0.0	0.0	0.0002278012275863676	0.0004609296390110527	0.0	0.0	0.0	0.0	0.0	0.0	0.0	0.0	0.0
MGE482847	k__Bacteria	p__Bacillota	c__Clostridia	o__Eubacteriales	f__Lachnospiraceae	g__unclassified_Lachnospiraceae_genus	s__Lachnospiraceae_bacterium	0.0004233755441934202	0.0003769449006174172	0.00042966453286498874	4.402323035501541e-05	0.00010230436581921536	6.260706819770952e-06	0.0	0.0	0.0	0.0	0.0	0.0	0.0	0.0	0.0	7.0684490588053765e-06	1.209127722339611e-05	8.335108974878402e-05	1.8241204101472945e-06	1.6301500622734536e-05	1.2827194943131091e-06	0.0	2.1134795070577258e-05	4.3280458395809896e-05	0.0	0.0	0.0	0.0	0.0	0.0
MGE47585	k__Bacteria	p__Bacillota	c__Clostridia	o__Eubacteriales	f__Lachnospiraceae	g__Blautia	s__Blautia_marasmi	3.1728765068888423e-06	1.503619711082252e-06	4.571658082097123e-07	7.870960619614861e-07	0.0	0.0	0.02438577109509186	0.026802596994751317	0.02521425741688013	0.020785657875797718	0.014846319851139324	0.02152461535834791	0.00025483770714069805	0.00019958030391265444	0.00012789566437547992	0.0	0.0	0.0	0.0	1.4837774244555419e-06	0.0	6.046314358734726e-07	1.7633992607062205e-06	0.0	0.0297172065462127	0.028683849824909676	0.0289954033367989	0.021863950968315355	0.026895741480072566	0.02668399362140218
MGE829492	k__Bacteria	p__Bacillota	c__Bacilli	o__Lactobacillales	f__Enterococcaceae	g__Enterococcus	s__Enterococcus_casseliflavus	0.0	0.0	0.0	0.0	0.0	0.0	0.0	0.0	0.0	1.9018001927003556e-05	5.672718562795154e-05	2.9252023388635308e-05	5.291572530237158e-07	0.0	5.34470897048848e-07	0.0	0.0	0.0	0.0	0.0	0.0	0.0	0.0	0.0	0.0001781062272888553	0.00019607180028636368	0.0006242698769327754	0.0022961350014574725	4.7399253215321715e-05	0.0004077676259038506
MGE765088	k__Bacteria	p__Bacteroidota	c__Bacteroidia	o__Bacteroidales	f__Muribaculaceae	g__Muribaculum	s__Muribaculum_intestinale	0.0	0.0	0.0	0.0	0.0	0.0	0.0	0.0	0.0	0.0	0.0	0.0	0.0	0.0	0.0	0.0	0.0	0.0	0.003915143158856153	0.00035959487237242937	0.0024944975838706667	0.0009517092044868896	0.0010723689366485614	0.002029559666143017	0.0	0.0	0.0	0.0	0.0	0.0
MGE908584	k__Bacteria	p__Bacteroidota	c__Bacteroidia	o__Bacteroidales	f__Muribaculaceae	g__unclassified_Muribaculaceae_genus	s__Muribaculaceae_bacterium	0.0	0.0	0.0	0.00013451070168662779	0.00012942144541663807	6.828364760798985e-05	0.0	0.0	0.0	3.59050772195171e-07	0.0	0.0	0.0	0.0	0.0	0.0	0.0	0.0	0.00880587793468602	0.01317303525245557	0.011458516686393298	7.85537756084417e-05	0.00012424323752460736	3.009473645998687e-05	0.0	0.0	0.0	0.0	0.0	0.0
MGE1392399	k__Bacteria	p__Bacillota	c__Clostridia	o__Eubacteriales	f__Lachnospiraceae	g__unclassified_Lachnospiraceae_genus	s__Lachnospiraceae_bacterium	0.00012620286943331905	0.00010594003585770855	0.001173280220930923	0.0	7.311946068736614e-07	1.2529109652842174e-06	0.0	0.0	0.0	0.0	0.0	0.0	0.0	0.0	0.0	0.0	2.0164514771244483e-06	5.6543945542287615e-06	0.0	0.0	5.1340315592913125e-06	0.0	1.7623154258809556e-06	0.0	0.0	0.0	0.0	0.0	0.0	0.0
MGE182194	k__Bacteria	p__Bacillota	c__Clostridia	o__Eubacteriales	f__Lachnospiraceae	g__unclassified_Lachnospiraceae_genus	s__Lachnospiraceae_bacterium	0.001144704418729351	0.00039520892809329566	0.0002818979347018612	3.775738994712359e-05	1.7548670564967874e-05	2.004657544454748e-05	0.0	0.0	0.0	0.0	0.0	0.0	0.0	0.0	0.0	3.5363967632867706e-06	9.074031647060019e-05	1.342918706629331e-05	5.475724697700913e-05	0.00016237376711249904	3.978874458450768e-05	2.598317193202302e-05	9.075924443286921e-05	0.0	0.0	0.0	0.0	0.0	0.0	0.0
MGE414008	k__Bacteria	p__Bacillota	c__Clostridia	o__Eubacteriales	f__Lachnospiraceae	g__unclassified_Lachnospiraceae_genus	s__Lachnospiraceae_bacterium	0.0	0.00031350470976064954	0.00019795279495480542	2.0464497610998643e-05	2.560755036188232e-05	6.895248322783408e-05	0.0	0.0	0.0	0.0	0.0	0.0	0.0	0.0	0.0	0.0	0.0	1.4144680104136216e-06	1.0958184604132086e-05	0.00043623056278992937	3.2749580004252405e-05	0.0	0.0	0.0	0.0	0.0	0.0	0.0	0.0	0.0
MGE506928	k__Bacteria	p__Bacteroidota	c__Bacteroidia	o__Bacteroidales	f__Bacteroidaceae	g__Phocaeicola	s__Phocaeicola_vulgatus	0.0	0.0	0.0	0.0	0.0	0.0	0.0	0.0	0.0	0.0	0.0	0.0	0.0	0.0	0.0	0.0	0.0	0.0	0.0003463089792325546	1.039283362778645e-05	0.000692019668206417	6.352536925949414e-05	0.0	0.0	0.0	0.0	0.0	0.0	0.0	0.0
MGE1476867	k__Bacteria	p__Bacteroidota	c__Bacteroidia	o__Bacteroidales	f__Bacteroidaceae	g__Bacteroides	s__Bacteroides_acidifaciens	0.001346284628465313	0.005882775550649433	0.0010412305813094816	0.0002695573631053304	0.0007588798322452043	0.0012812814214537688	0.0	0.0	0.0	0.0	0.0	0.0	0.0	0.0	0.0	0.0006823207576372835	0.0005939830814631522	0.00017072466695636907	0.0	0.0	0.0	0.0015070319948188753	0.00011334176913880181	0.00032937295218691105	0.0	0.0	0.0	0.0	0.0	3.5349800932131183e-06
MGE819341	k__Bacteria	p__Bacteroidota	c__Bacteroidia	o__Bacteroidales	f__Muribaculaceae	g__unclassified_Muribaculaceae_genus	s__Muribaculaceae_bacterium	0.0	0.0	0.0	6.300643430150776e-05	2.2694930699622686e-05	3.1361325238729564e-05	0.0	0.0	0.0	0.0	0.0	0.0	0.0	0.0	0.0	0.0016358261542441972	0.0008731886364887625	0.002891536457979814	0.0	0.0	0.0	0.00039869731754292034	0.0012924848445955942	0.0013559299261033466	0.0	0.0	0.0	0.0	5.521716224296512e-07	0.0
MGE1137110	k__Bacteria	p__Bacillota	c__Clostridia	o__unclassified_Clostridia_order	f__unclassified_Clostridia_family	g__unclassified_Clostridia_genus	s__Clostridia_bacterium	6.3535679805434215e-06	0.000256682883843883	2.8379186857904875e-05	4.728392352522328e-06	1.6115997388199406e-05	0.0	0.0	0.0	0.0	0.0	0.0	0.0	0.0	0.0	0.0	2.6571971369462327e-06	2.020176449064949e-06	9.913469762640298e-06	1.0057373246587977e-05	4.0854130255252194e-05	2.5717578038691397e-06	0.0	0.0	0.0	0.0	0.0	0.0	0.0	0.0	0.0
MGE1727289	k__Bacteria	p__Bacteroidota	c__Bacteroidia	o__Bacteroidales	f__Bacteroidaceae	g__Bacteroides	s__Bacteroides_fragilis	0.0	0.0	0.0	0.00012758802946055323	0.00013250911150424857	0.0002960509102536071	0.0	0.0	0.0	0.0	0.0	0.0	0.0	0.0	0.0	0.0	0.0	0.0	9.137440085291677e-07	0.0	0.0	1.815010550271261e-06	0.0	7.349213691617055e-07	0.0	0.0	0.0	0.0	0.0	0.0
MGE153600	k__Bacteria	p__Bacillota	c__Clostridia	o__Eubacteriales	f__Eubacteriaceae	g__Eubacterium	s__Eubacterium_sp.	0.0	0.0	0.0	0.0004925408700544091	0.00016555524589695754	0.0006828426480550969	0.0	0.0	0.0	0.0	0.0	0.0	0.0	0.0	0.0	9.743056168802853e-05	7.878688151353303e-05	0.0002874906231165686	0.0	0.0	0.0	0.00015981927874925513	7.945069206026732e-06	0.0	0.0	0.0	0.0	0.0	0.0	0.0
MGE1503228	k__Bacteria	p__Bacillota	c__Clostridia	o__Eubacteriales	f__Lachnospiraceae	g__unclassified_Lachnospiraceae_genus	s__Lachnospiraceae_bacterium	0.0	1.5622272525365763e-06	1.2349611314935335e-05	9.159082302615346e-05	9.121944731374674e-06	7.81528232786232e-06	0.0	0.0	0.0	0.0	0.0	0.0	0.0	0.0	0.0	1.8382484133762224e-06	0.0	4.5557619509846015e-05	0.0002656572037576814	0.0002158256184684087	2.401841026284431e-05	8.04094130897598e-05	0.00012641713524324199	5.0364419707727104e-05	0.0	0.0	0.0	0.0	0.0	0.0
MGE1618508	k__Bacteria	p__Bacillota	c__Clostridia	o__Eubacteriales	f__Lachnospiraceae	g__unclassified_Lachnospiraceae_genus	s__Lachnospiraceae_bacterium	1.3119128290403706e-06	1.5542820408262825e-06	4.158610372861495e-05	4.0680807271118134e-05	3.0251840442045703e-06	1.2959225305260152e-06	0.0	0.0	0.0	0.0	0.0	0.0	0.0	0.0	0.0	0.0	0.0	0.00017984155953382295	0.00010289059600173481	0.0001817518867905393	1.1284343523397839e-05	2.000011625643263e-05	6.562132175759652e-05	2.581335387551445e-05	0.0	0.0	0.0	0.0	0.0	0.0
MGE793931	k__Bacteria	p__Bacillota	c__Clostridia	o__Eubacteriales	f__Oscillospiraceae	g__Oscillibacter	s__Oscillibacter_sp._1-3	0.00045499670023953687	1.834062947001111e-05	5.5278592872136396e-05	0.0001068602277781606	4.656178572929343e-06	3.1248809068597135e-05	0.0	0.0	0.0	0.0	0.0	0.0	0.0	0.0	0.0	4.128564440479017e-05	2.4611099388608605e-05	8.251524733939347e-05	0.00019759043628664	0.0008215190685648919	5.925611816586154e-05	6.413116208286147e-06	1.4963012122156893e-05	4.1288390684313034e-05	0.0	0.0	0.0	0.0	0.0	0.0
MGE196223	k__Bacteria	p__Bacteroidota	c__Bacteroidia	o__Bacteroidales	f__Muribaculaceae	g__unclassified_Muribaculaceae_genus	s__Muribaculaceae_bacterium_Isolate-100_(HZI)	0.0	0.0	0.0	0.0012451219548165532	0.001760658045699963	0.0015656025718761347	0.0	0.0	0.0	0.0	0.0	0.0	0.0	0.0	0.0	0.002602112550744794	0.0019375321881209464	0.002840541979234316	0.0	0.0	0.0	0.0	0.0	0.0	0.0	0.0	0.0	0.0	0.0	0.0
MGE498112	k__Bacteria	p__Bacillota	c__Bacilli	o__Lactobacillales	f__Enterococcaceae	g__Enterococcus	s__Enterococcus_casseliflavus	0.0	0.0	0.0	0.0	0.0	0.0	0.0002817722707093465	0.00012184107354585594	0.00026940955022794895	0.0032959310089048996	0.0077210521358879345	0.00454872218512307	0.00041401419974099516	0.00030994837493659126	0.0002836061307388986	0.0	0.0	7.085412769354741e-07	0.0	0.0	0.0	0.0	0.0	0.0	0.0	0.0	0.0	0.0005340863785983423	0.00023053930723899717	0.00016541405360185742
MGE105960	k__Bacteria	p__Bacillota	c__Clostridia	o__Eubacteriales	f__Lachnospiraceae	g__unclassified_Lachnospiraceae_genus	s__Lachnospiraceae_bacterium	0.0	0.0	0.0	0.00019496002014363965	0.00025283793266748936	0.0013729730055757697	0.0	0.0	0.0	0.0	0.0	0.0	0.0	0.0	0.0	0.0	0.0	0.0	0.0	0.0	0.0	1.2077772908234233e-06	0.0	0.0	0.0	0.0	0.0	0.0	0.0	0.0
MGE1510809	k__Bacteria	p__Bacillota	c__Clostridia	o__Eubacteriales	f__Clostridiaceae	g__Hungatella	s__Hungatella_sp.	0.00020896921852472215	1.800547033302282e-05	8.993733243254509e-05	2.0197025724608786e-06	0.0	0.0	0.0	0.0	0.0	0.0	0.0	0.0	0.0	0.0	0.0	0.0	0.0	0.0	0.0	5.076532545322907e-06	3.2955297265782348e-06	0.0	0.0	1.25644105722017e-06	0.0	0.0	0.0	0.0	0.0	0.0
MGE278138	k__Bacteria	p__Bacillota	c__Clostridia	o__Eubacteriales	f__Lachnospiraceae	g__Butyrivibrio	s__Butyrivibrio_sp.	0.0	0.0	0.0	1.2640179720981496e-05	5.14047862820008e-06	0.0002264984600574913	0.0	0.0	0.0	0.0	0.0	0.0	0.0	0.0	0.0	3.5516774900417135e-06	2.0251645390626405e-06	0.0	1.833128412172713e-06	0.0	0.0	0.0	0.0	1.4743792899849032e-06	0.0	0.0	0.0	0.0	0.0	0.0
MGE49392	k__Bacteria	p__Bacillota	c__Clostridia	o__Eubacteriales	f__Oscillospiraceae	g__Anaerotruncus	s__Anaerotruncus_sp._X29	0.0006303084781962995	2.416193354139337e-05	9.136934479657162e-05	0.00028378921101484015	1.3961345819818095e-05	5.9177794073081425e-05	0.0	0.0	0.0	0.0	0.0	0.0	0.0	0.0	0.0	1.1550081522587784e-05	1.0132077063871147e-05	0.0	0.0003393382242916381	0.001043134937934094	0.003172386358688272	1.4573895709404814e-05	5.667275499262882e-05	3.9832828995639076e-05	0.0	0.0	0.0	0.0	0.0	0.0
MGE1163251	k__Bacteria	p__Bacillota	c__Clostridia	o__Eubacteriales	f__Lachnospiraceae	g__Butyrivibrio	s__Butyrivibrio_sp.	0.0003571192128693083	0.0003490535137211127	0.0003555958848030408	4.904124116097735e-05	9.117246572777964e-05	1.007904148587106e-05	0.0	0.0	0.0	0.0	0.0	0.0	0.0	0.0	0.0	1.77803384853757e-06	7.096837414391329e-06	4.335458098914879e-05	0.0	1.4911137776048896e-06	0.0	0.0	3.544236338576409e-06	3.985744755496889e-05	0.0	0.0	0.0	0.0	0.0	0.0
MGE1364968	k__Bacteria	p__Bacillota	c__Clostridia	o__Eubacteriales	f__Lachnospiraceae	g__unclassified_Lachnospiraceae_genus	s__Lachnospiraceae_bacterium	0.0002695919213639003	4.8254322043810695e-05	5.030198825068368e-05	0.0	0.0	0.0	0.0	0.0	0.0	0.0	0.0	0.0	0.0	0.0	0.0	1.8025430870512455e-06	0.0	2.161583632455403e-06	0.0	1.5116679775468115e-06	1.308438180915878e-06	0.0	0.0	0.0	0.0	0.0	0.0	0.0	0.0	0.0
MGE242181	k__Bacteria	p__Pseudomonadota	c__Gammaproteobacteria	o__Enterobacterales	f__Enterobacteriaceae	g__Escherichia	s__Escherichia_coli	0.0	0.0	0.0	0.0	0.0	0.0	0.0	0.0	0.0	3.6127124697683564e-07	0.0	0.0	0.0003153921216389516	0.0009120841262628506	0.0035531188933034313	1.7791334365700606e-06	0.0	0.0	0.0	5.9681437035614375e-06	2.5828909545352396e-06	0.0	0.0	0.0	0.0	0.0	0.0	0.0	0.0	0.0
MGE531461	k__Bacteria	p__Bacteroidota	c__Bacteroidia	o__Bacteroidales	f__Muribaculaceae	g__unclassified_Muribaculaceae_genus	s__Muribaculaceae_bacterium_Isolate-013_(NCI)	0.0	0.0	0.0	0.00021607320204859606	0.0002037934781887538	0.0002136817568445906	0.0	0.0	0.0	0.0	0.0	0.0	0.0	0.0	0.0	0.000616469735771526	0.00034694562808357	0.00037692029746884696	0.0	0.0	0.0	0.0005167972217196824	0.0005629954763982003	0.0004933563056431858	0.0	0.0	0.0	0.0	0.0	0.0
MGE1565873	k__Bacteria	p__Bacillota	c__Clostridia	o__Eubacteriales	f__Oscillospiraceae	g__unclassified_Oscillospiraceae_genus	s__Oscillospiraceae_bacterium	0.0	0.0	0.0	7.919667059092677e-06	0.0001096895978849837	0.00011416026962674918	0.0	0.0	0.0	0.0	0.0	0.0	0.0	0.0	0.0	3.7384922095055415e-05	0.0	2.490636586405916e-05	0.00014150027112278728	0.00010600010429684066	5.7504886438742264e-05	1.7642816044045622e-05	8.694125785736845e-05	9.754989708241697e-05	0.0	0.0	0.0	0.0	0.0	0.0
MGE439008	k__Bacteria	p__Bacteroidota	c__Bacteroidia	o__Bacteroidales	f__Muribaculaceae	g__unclassified_Muribaculaceae_genus	s__Muribaculaceae_bacterium	0.0024718524460464277	0.005316862262462245	0.0010337233245196922	7.758897817793095e-05	0.00010929942683210422	5.796944962096419e-05	0.0	0.0	0.0	0.0	0.0	0.0	1.6152525148548923e-06	0.0	0.0	0.0006859510122407751	0.0005054430971149277	0.0010831209225916722	0.005629376955046337	0.006875219018265627	0.005730336088727884	5.222881922004539e-05	1.9712599485619664e-05	1.0449663217768001e-05	0.0	0.0	0.0	0.0	0.0	0.0
MGE4288	k__Bacteria	p__Bacillota	c__Clostridia	o__Eubacteriales	f__Lachnospiraceae	g__Otoolea	s__Otoolea_sp._DSM_111138	0.00013153143851998256	7.035097941535767e-05	0.0003357962073197799	9.424403800320285e-05	4.12256206816046e-05	1.8921591650842407e-06	0.0	0.0	0.0	0.0	0.0	0.0	0.0	0.0	0.0	0.000255463634316212	2.030177322575172e-06	0.0004675280677910534	0.00017825358829753722	0.0	0.00013891629870033242	1.4600951208865344e-05	1.2420179693909776e-05	1.551930180856634e-05	0.0	0.0	0.0	0.0	0.0	0.0
MGE749418	k__Bacteria	p__Bacillota	c__Bacilli	o__Lactobacillales	f__Lactobacillaceae	g__Lactobacillus	s__Lactobacillus_johnsonii	0.0	0.0	0.0	0.0004970794509442724	0.0006465834962676744	0.00020757598467437808	0.0	0.0	0.0	0.0	0.0	0.0	0.0	0.0	0.0	4.353380227390348e-05	1.4480054144369698e-05	0.00011383613576116336	0.0	0.0	0.0	4.835069088837376e-05	3.2541721035529425e-05	7.153435458028895e-05	0.0	0.0	0.0	0.0	0.0	0.0
MGE77711	k__Bacteria	p__Bacteroidota	c__Bacteroidia	o__Bacteroidales	f__Bacteroidaceae	g__Bacteroides	s__Bacteroides_fragilis	0.0	0.0	0.0	2.3759001177278033e-05	1.472343595771593e-05	1.0722235268810696e-05	4.982267938585856e-07	0.0	0.0	0.0	0.0	0.0	0.0	0.0	0.0	0.001187416335114379	0.0006110833740951267	0.002215243340994748	0.0	0.0	0.0	0.0002956692619795232	0.0002883256000371913	0.0007212780269124164	0.0	0.0	0.0	0.0	0.0	0.0
MGE1519465	k__Bacteria	p__Bacillota	c__Clostridia	o__Eubacteriales	f__Lachnospiraceae	g__unclassified_Lachnospiraceae_genus	s__Lachnospiraceae_bacterium_A4	0.0	1.5138610837273942e-06	0.0002623593896996443	1.1886856316557677e-05	2.3572084218124032e-05	0.000507412649218578	0.0	0.0	0.0	0.0	0.0	0.0	0.0	0.0	0.0	1.7813366977918191e-06	0.0	0.0	3.677607464668477e-06	7.469418241996011e-07	1.2930447905521617e-06	0.0	0.0	0.0	0.0	0.0	0.0	0.0	0.0	0.0
MGE1657769	k__Bacteria	p__Bacillota	c__Clostridia	o__Eubacteriales	f__Lachnospiraceae	g__unclassified_Lachnospiraceae_genus	s__Lachnospiraceae_bacterium_A4	0.0	0.0	0.0	0.00012423872974044975	0.00019247662887348865	0.0006488398636432242	0.0	0.0	0.0	0.0	0.0	0.0	0.0	0.0	0.0	5.1020830651906006e-05	3.266475721997737e-05	0.0	9.239788511884864e-07	7.506602651414784e-07	0.0	0.0	0.0	1.4863064404328208e-06	0.0	0.0	0.0	0.0	0.0	0.0
MGE1006656	k__Bacteria	p__Bacillota	c__Clostridia	o__Eubacteriales	f__Lachnospiraceae	g__unclassified_Lachnospiraceae_genus	s__Lachnospiraceae_bacterium_A4	0.0	0.0	0.0	0.0010797215430987548	9.671980694174366e-06	0.0	0.0	0.0	0.0	0.0	0.0	0.0	0.0	0.0	0.0	0.0	0.0	0.0	0.0	0.0	0.0	0.0	0.0	0.0	0.0	0.0	0.0	0.0	0.0	0.0
MGE890019	k__Bacteria	p__Bacillota	c__Clostridia	o__Eubacteriales	f__Lachnospiraceae	g__unclassified_Lachnospiraceae_genus	s__Lachnospiraceae_bacterium	0.0006255237852088174	3.8102114029398576e-06	0.0001216393534061987	2.9917827975959453e-05	1.4832045199585834e-05	1.4295876829602699e-05	0.0	0.0	0.0	0.0	0.0	0.0	0.0	0.0	0.0	0.0	3.4085886267859508e-06	4.181681790786453e-06	1.5426846897245688e-06	5.013240710991608e-06	1.0848142009048006e-06	0.0	0.0	0.0	0.0	0.0	0.0	0.0	0.0	0.0
MGE89823	k__Bacteria	p__Bacillota	c__Clostridia	o__Eubacteriales	f__Lachnospiraceae	g__unclassified_Lachnospiraceae_genus	s__Lachnospiraceae_bacterium	6.452904565605075e-07	0.0	0.0	8.003866146024868e-06	1.6367967328602776e-05	1.0198804955684412e-05	0.0	0.0	0.0	0.0	0.0	0.0	0.0	0.0	0.0	0.0	0.0	0.0	0.0	1.508831827495129e-06	0.0	3.7505299311160886e-05	0.0005558843222961711	2.987485240494738e-06	0.0	0.0	0.0	0.0	0.0	0.0
MGE536493	k__Bacteria	p__Bacteroidota	c__Bacteroidia	o__Bacteroidales	f__Muribaculaceae	g__Paramuribaculum	s__Paramuribaculum_intestinale	0.0	0.0	0.0	0.00018011080636212554	0.00012464442820198546	5.876602946934911e-05	0.0	0.0	0.0	0.0	0.0	0.0	0.0	0.0	0.0	0.0010237550726720362	0.00048611482097599086	0.0015206881564975596	0.0	0.0	0.0	0.0010257960278307738	0.0014709734384805518	0.002826804652586182	0.0	0.0	0.0	0.0	0.0	0.0
MGE1612623	k__Bacteria	p__Bacteroidota	c__Bacteroidia	o__Bacteroidales	f__Tannerellaceae	g__Parabacteroides	s__Parabacteroides_johnsonii	0.0	0.0	0.0	0.00016973927516040924	0.00016518851709869782	0.00039919295840145036	0.0	0.0	0.0	0.0	0.0	0.0	0.0	0.0	0.0	0.0	0.0	0.0	0.0	0.0	0.0	0.0	0.0	0.0	0.0	0.0	0.0	0.0	0.0	0.0
MGE1407303	k__Bacteria	p__Bacillota	c__Clostridia	o__Eubacteriales	f__Clostridiaceae	g__Clostridium	s__Clostridium_sp.	0.0	0.0	0.0	0.0	0.0	0.0	0.0	0.0	0.0	0.0	0.0	0.0	0.0	0.0	0.0	0.0	0.00012007768402208883	0.0	0.0	0.00027164448494286297	0.0005175327549803509	0.0	0.0	0.0	0.0	0.0	0.0	0.0	0.0	0.0
MGE118676	k__Bacteria	p__Bacteroidota	c__Bacteroidia	o__Bacteroidales	f__Muribaculaceae	g__Muribaculum	s__Muribaculum_gordoncarteri	0.0	0.0	0.0	0.0006351455070716509	0.0005933508156378979	0.0004603033220523211	0.0	0.0	0.0	7.247836307215176e-07	0.0	0.0	0.0	0.0	0.0	0.000955681060603625	0.0005749482328176287	0.0031153140227048516	0.0016322120797516988	0.0	0.00048255557254112824	0.0004598514633415762	0.0005487333129992029	0.0011579456653223244	0.0	0.0	0.0	0.0	0.0	0.0
MGE1662388	k__Bacteria	p__Pseudomonadota	c__Gammaproteobacteria	o__Enterobacterales	f__Enterobacteriaceae	g__unclassified_Enterobacteriaceae_genus	s__Enterobacteriaceae_bacterium_ENNIH3	0.0	0.0	0.0	0.0	0.0	0.0	0.0	0.0	0.0	0.0	0.0	0.0	8.288842810137912e-05	7.819939638094456e-05	9.642323132452064e-05	0.0	0.0	0.0	0.0	0.0	0.0	0.0	0.0	0.0	0.0	0.0	0.0	0.0	0.0	0.0
MGE528331	k__Bacteria	p__Bacteroidota	c__Bacteroidia	o__Bacteroidales	f__Rikenellaceae	g__Alistipes	s__Alistipes_sp._Z76	0.0	0.0	0.0	0.0007539090432744621	0.0004895967434073405	0.0006124315903230491	0.0	0.0	0.0	0.0	0.0	0.0	0.0	0.0	0.0	7.768054398610786e-05	4.4802522763620426e-05	4.35429621604238e-05	0.0	0.0	0.0	0.0	0.0	0.0	0.0	0.0	0.0	0.0	0.0	0.0
MGE770377	k__Bacteria	p__unclassified_Bacteria_phylum	c__unclassified_Bacteria_class	o__unclassified_Bacteria_order	f__unclassified_Bacteria_family	g__unclassified_Bacteria_genus	s__bacterium_D16-59	0.0002651022238894349	0.00015549965407568887	2.3405277208721416e-06	4.83558512625709e-06	0.0	3.851044346065658e-06	0.0	0.0	0.0	0.0	0.0	0.0	0.0	0.0	0.0	0.0	0.0	0.0	8.415306123891108e-06	6.077133733412371e-06	7.890178854187939e-06	1.8572998389110827e-06	1.2639175305641186e-05	1.1280672779166608e-05	0.0	0.0	0.0	0.0	0.0	0.0
MGE819082	k__Bacteria	p__Bacteroidota	c__Bacteroidia	o__Bacteroidales	f__Bacteroidaceae	g__Bacteroides	s__Bacteroides_sp.	0.0	0.0	0.0	0.0	0.0	0.0	0.0	0.0	0.0	0.0	0.0	0.0	0.0	0.0	0.0	0.000895002898025617	0.0005372967556242619	0.00023541415788701648	0.0	0.0	0.0	0.0	0.0	0.0	0.0	0.0	0.0	0.0	0.0	0.0
MGE655908	k__Bacteria	p__Bacillota	c__Clostridia	o__Eubacteriales	f__Oscillospiraceae	g__Oscillibacter	s__Oscillibacter_sp.	0.0	0.0	0.0	0.0003197571682193075	4.7703569185640996e-05	5.030194054330467e-06	0.0	0.0	0.0	0.0	0.0	0.0	0.0	0.0	0.0	0.0	0.0	0.0	0.0	0.0	0.0	1.2129928620977993e-06	1.680396568792658e-05	2.9469394815244206e-06	0.0	0.0	0.0	0.0	0.0	0.0
MGE1026593	k__Bacteria	p__Bacteroidota	c__Bacteroidia	o__Bacteroidales	f__Bacteroidaceae	g__Bacteroides	s__Bacteroides_sp._NM69_E16B	0.0	0.0	0.0	0.0	0.0	0.0	0.0	0.0	0.0	0.0	0.0	0.0	0.0	0.0	0.0	0.0	0.0	0.0	0.0	0.0	0.0	0.0005935422700110676	0.00013000743195484905	0.0002581354250067978	0.0	0.0	0.0	0.0	0.0	0.0
MGE748726	k__Bacteria	p__unclassified_Bacteria_phylum	c__unclassified_Bacteria_class	o__unclassified_Bacteria_order	f__unclassified_Bacteria_family	g__unclassified_Bacteria_genus	s__bacterium_D16-76	0.000131147143780817	1.7517872260141454e-05	0.00010328187397210298	0.0002248652532606381	0.0001000643236303834	2.4131611632293464e-05	0.0	0.0	0.0	0.0	0.0	0.0	0.0	0.0	0.0	1.7924353688060986e-06	8.176365241822998e-05	0.0001031742049315536	1.850260453407972e-06	9.921062808901616e-05	2.8624225176522315e-05	3.430238007781615e-05	2.1437661292772445e-05	1.3393426821171269e-05	0.0	0.0	0.0	0.0	0.0	0.0
MGE348473	k__Bacteria	p__unclassified_Bacteria_phylum	c__unclassified_Bacteria_class	o__unclassified_Bacteria_order	f__unclassified_Bacteria_family	g__unclassified_Bacteria_genus	s__bacterium_D16-59	0.0	0.0	0.0	0.0001509943235281599	1.501140221304034e-06	3.729722276025567e-05	0.0	0.0	0.0	0.0	0.0	0.0	0.0	0.0	0.0	0.0	3.1048263911181175e-06	0.0	1.7799272090434104e-05	7.610795243421803e-06	7.905112946656434e-06	2.046896756220744e-05	4.0702815112263145e-05	1.0548555929608076e-05	0.0	0.0	0.0	0.0	0.0	0.0
MGE414413	k__Bacteria	p__Bacillota	c__Clostridia	o__Eubacteriales	f__Oscillospiraceae	g__Oscillibacter	s__Oscillibacter_sp.	0.00016469780222202942	3.34915842495855e-05	0.0002607707533316	6.860252394725663e-06	0.0	1.2141072903617757e-06	0.0	0.0	0.0	0.0	0.0	0.0	0.0	0.0	0.0	0.0	0.0	0.0	1.7687123452768285e-06	0.0	0.0	0.0	0.0	0.0	0.0	0.0	0.0	0.0	0.0	0.0
MGE794089	k__Bacteria	p__Bacillota	c__Clostridia	o__Eubacteriales	f__Oscillospiraceae	g__unclassified_Oscillospiraceae_genus	s__Oscillospiraceae_bacterium	2.568312234076544e-06	2.6624454809486924e-05	6.0134230578325444e-06	2.9466878207670775e-05	0.0	1.2685041322448175e-06	0.0	0.0	0.0	0.0	0.0	0.0	0.0	0.0	0.0	3.5804091685548073e-06	4.0830946524971715e-06	7.871554086576862e-06	5.451475222012069e-05	0.00031152401003371353	8.44663204033685e-06	1.2235603170258448e-06	7.1369936475627e-06	4.235973355233539e-05	0.0	0.0	0.0	0.0	0.0	0.0
MGE757165	k__Bacteria	p__Bacillota	c__Erysipelotrichia	o__Erysipelotrichales	f__Coprobacillaceae	g__Thomasclavelia	s__[Clostridium]_innocuum	0.0	0.0	0.0	0.0	0.0	0.0	0.0	0.0	0.0	0.0	0.0	0.0	0.0009729016805892154	0.00036971962702324394	0.0012700052251668507	0.0	0.0	0.0	0.0	0.0	0.0	0.0	0.0	0.0	0.0	0.0	0.0	0.0	0.0	0.0
MGE1634334	k__Bacteria	p__Bacillota	c__Clostridia	o__Eubacteriales	f__Clostridiaceae	g__unclassified_Clostridiaceae_genus	s__Clostridiaceae_bacterium	0.0	0.0	0.0	5.3358941619295726e-05	0.0001428768822022435	0.00011353111983591118	0.0	0.0	0.0	0.0	0.0	0.0	0.0	0.0	0.0	0.0	0.0	0.0	0.0	0.0	0.0	0.0	0.0	0.0	0.0	0.0	0.0	0.0	0.0	0.0
MGE1614244	k__Bacteria	p__Bacillota	c__Clostridia	o__Eubacteriales	f__Lachnospiraceae	g__unclassified_Lachnospiraceae_genus	s__Lachnospiraceae_bacterium	0.0	0.0	0.0	6.371216909766655e-05	0.00011104420896547421	0.000518183938022008	0.0	0.0	0.0	0.0	0.0	0.0	0.0	0.0	0.0	3.311878480913198e-05	1.8373925936237272e-05	0.0	0.0	0.0	0.0	0.0	0.0	0.0	0.0	0.0	0.0	0.0	0.0	0.0
MGE162722	k__Bacteria	p__Bacteroidota	c__Bacteroidia	o__Bacteroidales	f__Muribaculaceae	g__unclassified_Muribaculaceae_genus	s__Muribaculaceae_bacterium	0.005760991873558071	0.008034064537164874	0.0016540497758986905	0.00022046619434053314	0.0001679423961206732	8.937392593686458e-05	0.0	0.0	0.0	0.0	0.0	0.0	0.0	0.0	0.0	0.0010841893114190769	0.0009222055236835996	0.0015862044827675353	0.006186808391082906	0.01062198886907965	0.008627738838086915	7.214516438941009e-05	8.55906626241288e-05	1.9309967566593318e-05	0.0	0.0	0.0	0.0	0.0	1.21423341924837e-06
MGE1424604	k__Bacteria	p__Bacillota	c__Clostridia	o__Eubacteriales	f__Lachnospiraceae	g__unclassified_Lachnospiraceae_genus	s__Lachnospiraceae_bacterium_A4	0.0	0.0	0.0	1.2570344473904252e-05	2.921187539308649e-05	0.0005293306552724798	0.0	0.0	0.0	0.0	0.0	0.0	0.0	0.0	0.0	0.0	0.0	0.0	0.0	1.4810448693460476e-06	0.0	0.0	0.0	0.0	0.0	0.0	0.0	0.0	0.0	0.0
MGE926964	k__Bacteria	p__unclassified_Bacteria_phylum	c__unclassified_Bacteria_class	o__unclassified_Bacteria_order	f__unclassified_Bacteria_family	g__unclassified_Bacteria_genus	s__bacterium_J10(2018)	0.00240393344602894	0.0046779015339927605	0.0009463366431871832	0.000627142832072949	0.0003745480553732175	0.0007453691530009152	0.0	0.0	0.0	0.0	0.0	0.0	0.0	0.0	0.0	0.0053017422163692506	0.004882287881971875	0.00666533746412653	0.0	0.0	0.0	0.00015568279397848355	7.239721416165009e-05	0.000224852033613533	0.0	0.0	0.0	0.0	0.0	0.0
MGE226445	k__Bacteria	p__Bacillota	c__Clostridia	o__Eubacteriales	f__Oscillospiraceae	g__Ruminococcus	s__Ruminococcus_sp.	0.0001343615345597586	4.569879720036901e-06	0.0001922061780198329	9.409255278282022e-05	0.00014453735635499825	8.25555134788987e-06	0.0	0.0	0.0	0.0	0.0	0.0	0.0	0.0	0.0	8.065959159627443e-06	2.044091310455749e-06	3.2241939041110494e-05	1.2951823173855804e-05	0.0001330324331193626	0.00012685736157776932	1.225085002779148e-06	3.930237903674949e-05	1.785790242822836e-05	0.0	0.0	0.0	0.0	0.0	0.0
MGE1525638	k__Bacteria	p__Bacteroidota	c__Bacteroidia	o__Bacteroidales	f__Porphyromonadaceae	g__unclassified_Porphyromonadaceae_genus	s__Porphyromonadaceae_bacterium	0.0	0.0	0.0	2.6314018998585314e-05	2.8907471270999655e-05	7.811021659926569e-05	0.0	0.0	0.0	0.0	0.0	0.0	0.0	0.0	0.0	1.7924353688060986e-06	2.044091310455749e-06	0.0012495542597265935	0.0	0.0	0.0	0.0	0.0	0.0	0.0	0.0	0.0	0.0	0.0	0.0
MGE752802	k__Bacteria	p__Actinomycetota	c__Coriobacteriia	o__Eggerthellales	f__Eggerthellaceae	g__Adlercreutzia	s__Adlercreutzia_sp._DSM_109821	0.0	0.0	0.0	0.00021409012885352424	0.0005406851347837438	0.00016611280050341843	0.0	0.0	0.0	0.0	0.0	0.0	0.0	0.0	0.0	0.0	1.0088458035920902e-06	0.0	0.0	0.0	0.0	0.0	0.0	0.0	0.0	0.0	0.0	0.0	0.0	0.0
MGE1345691	k__Bacteria	p__Bacillota	c__Clostridia	o__Eubacteriales	f__Lachnospiraceae	g__unclassified_Lachnospiraceae_genus	s__Lachnospiraceae_bacterium	0.0	7.717442077713831e-07	2.01793680419234e-05	0.0005114424990797698	4.280950545887404e-05	1.2869230685084734e-05	0.0	0.0	0.0	0.0	0.0	0.0	1.0877121312154156e-06	0.0	0.0	3.6323974329972065e-06	6.2135730175785565e-06	3.049142972448455e-05	6.74924551754499e-05	3.42702001727942e-05	0.00014699609093857586	3.1033166500324066e-05	7.331132040106485e-05	1.884859887764791e-05	0.0	0.0	0.0	0.0	0.0	0.0
MGE225608	k__Bacteria	p__Bacillota	c__Clostridia	o__Eubacteriales	f__Lachnospiraceae	g__unclassified_Lachnospiraceae_genus	s__Lachnospiraceae_bacterium	1.940726219511445e-06	7.817502706031776e-05	0.004076549518176323	6.33891144471478e-05	4.549772485792494e-05	8.946334159010628e-06	0.0	0.0	0.0	0.0	0.0	0.0	0.0	0.0	0.0	1.082203924865375e-05	4.113813859914079e-06	8.940147276853796e-05	0.00010519513703208053	3.7815393294117735e-05	0.00012241567146417103	5.8556374858542515e-05	0.00023369738917121058	5.6155825621682044e-05	0.0	0.0	0.0	0.0	0.0	0.0
MGE884442	k__Bacteria	p__Bacillota	c__Clostridia	o__Eubacteriales	f__Oscillospiraceae	g__Ruminococcus	s__Ruminococcus_sp.	0.0	0.0	0.0	0.0005336600405313438	0.0003134999176324933	0.00015961731100277925	0.0	0.0	0.0	0.0	0.0	0.0	0.0	0.0	0.0	6.604109747992658e-05	7.943994484360811e-05	1.8081171265192995e-05	0.00033151954397500866	0.0002746444016866747	0.00013790444676596404	6.925197487408167e-05	0.0011180616746560724	0.000181765929825686	0.0	0.0	0.0	0.0	0.0	0.0
MGE444681	k__Bacteria	p__Actinomycetota	c__Coriobacteriia	o__Coriobacteriales	f__Atopobiaceae	g__Caniella	s__Caniella_sp._DSM_110983	0.0	0.0	0.0	0.0	0.0	0.0	0.0	0.0	0.0	0.0	0.0	0.0	0.0	0.0	0.0	5.660278023636122e-05	0.00013422249171763696	9.984059116353039e-05	0.0	0.0	0.0	0.0006214417759569204	0.0008238301755389287	0.0005467727769161378	0.0	0.0	0.0	0.0	0.0	0.0
MGE649804	k__Bacteria	p__Bacillota	c__Clostridia	o__Eubacteriales	f__Oscillospiraceae	g__unclassified_Oscillospiraceae_genus	s__Oscillospiraceae_bacterium	0.00016939357848351193	0.0	6.449804805038071e-05	4.79332657958568e-06	0.0	1.2724632587499513e-06	0.0	0.0	0.0	0.0	0.0	0.0	0.0	0.0	0.0	2.693687984020401e-06	2.0479191968049175e-05	1.6510073237655625e-05	1.3902940204680688e-05	2.108408819619598e-05	3.910612990153074e-06	7.364275016706115e-06	3.5796344543174966e-06	4.3982887807976603e-05	0.0	0.0	0.0	0.0	0.0	0.0
MGE743252	k__Bacteria	p__Bacillota	c__Clostridia	o__Eubacteriales	f__Oscillospiraceae	g__unclassified_Oscillospiraceae_genus	s__Oscillospiraceae_bacterium	1.1593476854384849e-05	0.0003334628680231046	0.0006746774234910329	1.0385540922435639e-05	0.0	0.0	0.0	0.0	0.0	0.0	0.0	0.0	0.0	0.0	0.0	7.183167957387736e-06	1.638335357443934e-05	0.00012203097610441115	1.853725360624092e-06	4.518018899184853e-06	0.0	0.0	1.7898172271587483e-06	1.490945349422936e-06	0.0	0.0	0.0	0.0	0.0	0.0
MGE910666	k__Bacteria	p__unclassified_Bacteria_phylum	c__unclassified_Bacteria_class	o__unclassified_Bacteria_order	f__unclassified_Bacteria_family	g__unclassified_Bacteria_genus	s__bacterium_0.1xD8-71	1.9542034849247188e-06	0.0	0.0	0.0	0.0	0.0	0.0	0.0	0.0	0.0	0.0	0.0	0.0	0.0	0.0	0.00021521954790508453	2.0711910058595186e-05	2.9039456880461474e-05	0.0001781050900463261	0.00019343624097532724	0.0004139620856924917	1.2413266600129625e-05	3.620312118571104e-06	1.5078879102118325e-06	0.0	0.0	0.0	0.0	0.0	0.0
MGE1398757	k__Bacteria	p__Bacillota	c__Clostridia	o__Eubacteriales	f__Lachnospiraceae	g__unclassified_Lachnospiraceae_genus	s__Lachnospiraceae_bacterium	0.0	0.0	0.0	0.00010871659884941612	0.00021400390013143837	0.000798332798316317	0.0	0.0	0.0	0.0	0.0	0.0	0.0	0.0	0.0	4.132901414083518e-05	1.2295190081004911e-05	0.0	0.0	0.0	0.0	0.0	0.0	0.0	0.0	0.0	0.0	0.0	0.0	0.0
MGE1640143	k__Bacteria	p__Bacillota	c__Clostridia	o__Eubacteriales	f__Lachnospiraceae	g__Butyrivibrio	s__Butyrivibrio_sp.	0.0	0.0	0.0	0.0	0.0	0.0	0.0	0.0	0.0	0.0	0.0	0.0	0.0	0.0	0.0	0.001423155617371368	7.582033883286362e-05	2.154832902810008e-06	0.0	0.0	0.0	0.0	0.0	0.0	0.0	0.0	0.0	0.0	0.0	0.0
MGE887451	k__Bacteria	p__Bacillota	c__Clostridia	o__Eubacteriales	f__Eubacteriales_Family_XIII._Incertae_Sedis	g__Senimuribacter	s__Senimuribacter_sp._DSM_109599	0.0005434033414632045	0.0005817141719488352	0.0002232385068259356	5.536517590953416e-05	5.519396130305648e-05	7.859993582559338e-05	0.0	0.0	0.0	0.0	0.0	0.0	0.0	0.0	0.0	3.6073464162179157e-06	2.776824355442003e-05	4.03748586696623e-05	3.723721664852408e-06	0.00012781602933411795	0.0	0.0	0.0	2.994977366489709e-06	0.0	0.0	0.0	0.0	0.0	0.0
MGE798023	k__Bacteria	p__Actinomycetota	c__Coriobacteriia	o__Coriobacteriales	f__Atopobiaceae	g__Caniella	s__Caniella_sp._DSM_110983	0.0	0.0	0.0	0.0	0.0	0.0	0.0	0.0	0.0	0.0	0.0	0.0	0.0	0.0	0.0	7.556477061364547e-05	0.00012515744824901197	7.335595636745466e-05	0.0	0.0	0.0	0.0006535759535699018	0.0008374128339106835	0.0005922689489280819	0.0	0.0	0.0	0.0	0.0	0.0
MGE248833	k__Bacteria	p__Bacteroidota	c__Bacteroidia	o__Bacteroidales	f__Muribaculaceae	g__Muribaculum	s__Muribaculum_intestinale	0.0	0.0	0.0	0.00016968196229572724	0.00014582370892755203	0.00013832129221146982	0.0	0.0	0.0	0.0	0.0	0.0	0.0	0.0	0.0	0.0014789105105813471	0.0011346240800279282	0.0005034232299727281	0.0035444724395892616	0.000356838727202598	0.0028490026235785545	0.0009671448494500994	0.0010454211609634443	0.0021913204239028907	0.0	0.0	0.0	0.0	0.0	0.0
MGE378264	k__Bacteria	p__Bacillota	c__Clostridia	o__Eubacteriales	f__Oscillospiraceae	g__Lawsonibacter	s__Lawsonibacter_sp.	0.0012558753509876654	5.2783826616133344e-05	0.0001865356653715556	3.844259915142057e-05	1.4889281919692707e-05	3.3166858356353545e-05	0.0	0.0	0.0	0.0	0.0	0.0	0.0	0.0	0.0	0.0	3.0795681038311745e-06	1.439252180808854e-06	9.29182737083791e-06	4.529328082912475e-06	0.0	0.0	0.0	0.0	0.0	0.0	0.0	0.0	0.0	0.0
MGE1389829	k__Bacteria	p__Pseudomonadota	c__Epsilonproteobacteria	o__Campylobacterales	f__Campylobacteraceae	g__Campylobacter	s__Campylobacter_fetus	0.0008394903756498772	0.00026943009369550055	0.00019426380083238776	0.00030947744808045377	2.9966086281698917e-06	5.134725794754211e-06	0.0	0.0	0.0	0.0	0.0	0.0	0.0	0.0	0.0	1.8116239086484813e-06	0.0	5.7932619267822386e-06	5.984217688100343e-05	1.443319261685438e-05	2.498556637159514e-05	7.429199355644331e-06	0.00010021060420901227	1.5040897038888811e-05	0.0	0.0	0.0	0.0	0.0	0.0
MGE685743	k__Bacteria	p__Actinomycetota	c__Coriobacteriia	o__Coriobacteriales	f__Coriobacteriaceae	g__Parvibacter	s__Parvibacter_caecicola	2.5876349593485933e-06	0.0	0.0	0.0003578676587775687	0.00023270967468315708	8.371212677359945e-05	0.0	0.0	0.0	0.0	0.0	0.0	0.0	0.0	0.0	4.509183020272395e-06	6.170720789871119e-06	1.3698612762921138e-05	1.861860832426204e-06	1.5126157317647093e-06	0.0	2.4655315729912637e-06	4.49418056098482e-06	0.0	0.0	0.0	0.0	0.0	0.0	0.0
MGE1583321	k__Bacteria	p__Bacillota	c__Clostridia	o__Eubacteriales	f__Oscillospiraceae	g__Oscillibacter	s__Oscillibacter_sp.	0.0	0.0	0.00017258037868540433	9.610649787855143e-06	0.0	6.378241991606452e-07	0.0	0.0	0.0	0.0	0.0	0.0	0.0	0.0	0.0	0.0	0.0	1.439252180808854e-06	1.8583654741675814e-06	0.0	0.0	1.2304514577350017e-06	0.0	2.989354755664009e-06	0.0	0.0	0.0	0.0	0.0	0.0
MGE48643	k__Bacteria	p__Bacillota	c__Clostridia	o__Eubacteriales	f__Oscillospiraceae	g__Lawsonibacter	s__Lawsonibacter_sp.	0.0013669347650595823	9.944778927677299e-06	0.00011257264593495375	0.0001665845963228225	3.7223204799231767e-06	2.9977737360550318e-05	0.0	0.0	0.0	0.0	0.0	0.0	0.0	0.0	0.0	0.0	1.642436322043293e-05	5.037382632830989e-06	0.0	3.7744400690937286e-06	5.227202344785335e-06	0.0	0.0	2.989354755664009e-06	0.0	0.0	0.0	0.0	0.0	0.0
MGE412931	k__Bacteria	p__Bacillota	c__Clostridia	o__Eubacteriales	f__Clostridiaceae	g__Butyricicoccus	s__Butyricicoccus_sp._1XD8-22	0.0003752676645624429	1.5004143202252937e-05	2.160905826014512e-05	8.26755941052569e-06	6.148080751335643e-06	9.217960583735111e-06	0.0	0.0	0.0	0.0	0.0	0.0	0.0	0.0	0.0	0.0	4.238716477107852e-06	3.56577517043806e-05	0.0	4.675624209621534e-06	1.3490099074559053e-06	0.0	1.8522527118270766e-06	1.5429550709144336e-06	0.0	0.0	0.0	0.0	0.0	0.0
MGE1048755	k__Bacteria	p__Bacillota	c__Clostridia	o__Eubacteriales	f__Oscillospiraceae	g__unclassified_Oscillospiraceae_genus	s__Oscillospiraceae_bacterium	0.0	0.0	0.0	4.546423434278424e-06	1.9721907347978994e-05	2.353491991716384e-05	0.0	0.0	0.0	0.0	0.0	0.0	0.0	0.0	0.0	2.2142785062249403e-05	1.1654588111124254e-05	1.2255372921487827e-05	9.23076207550558e-05	8.71343680414727e-05	5.316488779153042e-05	1.8626514429466267e-05	8.827645606348867e-05	6.858613428899576e-05	0.0	0.0	0.0	0.0	0.0	0.0
MGE1151134	k__Bacteria	p__Bacillota	c__Clostridia	o__Eubacteriales	f__Oscillospiraceae	g__unclassified_Oscillospiraceae_genus	s__Oscillospiraceae_bacterium	0.0	0.0	1.5438247230508666e-06	1.9934862877716144e-06	1.2353620201281903e-06	3.7044140663608395e-06	0.0	0.0	0.0	0.0	0.0	0.0	0.0	0.0	0.0	0.000671416415231951	1.1923865977658538e-05	3.5824376712345e-06	0.0	5.010637782273545e-06	0.0	0.0	1.4887264786647533e-06	2.4802642261428278e-06	0.0	0.0	0.0	0.0	0.0	0.0
MGE5361	k__Bacteria	p__Bacillota	c__Clostridia	o__Eubacteriales	f__Lachnospiraceae	g__unclassified_Lachnospiraceae_genus	s__Lachnospiraceae_bacterium	0.0	5.304940561797553e-05	0.0007087553659684731	0.0	0.0	0.0	0.0	0.0	0.0	0.0	0.0	0.0	0.0	0.0	0.0	0.0	0.0	0.0	0.0	7.586861925046262e-06	0.0	0.0	0.0	0.0	0.0	0.0	0.0	0.0	0.0	0.0
MGE1002960	k__Bacteria	p__Bacillota	c__Clostridia	o__Eubacteriales	f__Lachnospiraceae	g__unclassified_Lachnospiraceae_genus	s__Lachnospiraceae_bacterium	0.005172035374998001	0.001326676194523628	0.001683376798862796	0.0	0.0	0.0	0.0	0.0	0.0	0.0	0.0	0.0	0.0	0.0	0.0	3.6073464162179157e-06	0.0	0.0	2.2342329989114447e-05	2.5714467440000056e-05	6.546292591666901e-06	3.698297359486896e-06	5.21324945074239e-05	0.0	0.0	0.0	0.0	0.0	0.0	0.0
MGE1303775	k__Bacteria	p__Actinomycetota	c__Actinomycetes	o__Micrococcales	f__Cellulomonadaceae	g__Cellulomonas	s__Cellulomonas_hominis	0.0	0.0	0.0	0.0	0.0	0.0	0.0	0.0	0.0	0.0002449529226166573	0.00012642710666346907	0.0002206878117015691	0.0	0.0	0.0	0.0	0.0	0.0	0.0	0.0	0.0	0.0	0.0	0.0	0.0	0.0	0.0	9.786188413576138e-05	5.700628249353134e-07	2.7290166098685093e-05
MGE806096	k__Bacteria	p__Bacillota	c__Clostridia	o__Eubacteriales	f__Lachnospiraceae	g__unclassified_Lachnospiraceae_genus	s__Lachnospiraceae_bacterium	0.0	0.0	0.0	0.001573399495556422	0.0007784059504106389	0.0023256977660663625	0.0	0.0	0.0	0.0	0.0	0.0	0.0	0.0	0.0	0.0	0.0	0.0	0.0	0.0	1.3343561257135726e-06	0.0	0.0	0.0	0.0	0.0	0.0	0.0	0.0	0.0
MGE1604144	k__Bacteria	p__Bacillota	c__Clostridia	o__Eubacteriales	f__Lachnospiraceae	g__unclassified_Lachnospiraceae_genus	s__Lachnospiraceae_bacterium	8.679460449805003e-05	3.069536284017253e-06	8.026144125149194e-05	3.2136050138088554e-06	0.0	0.0	0.0	0.0	0.0	0.0	0.0	0.0	0.0	0.0	0.0	0.0	0.0	4.331308822848491e-06	0.0	0.0	0.0	0.0	0.0	0.0	0.0	0.0	0.0	0.0	0.0	0.0
MGE1266103	k__Bacteria	p__Bacillota	c__Clostridia	o__Eubacteriales	f__Lachnospiraceae	g__Roseburia	s__Roseburia_sp._1XD42-69	0.0018635323936039665	0.0007784095816239734	0.001684398107443105	3.395601027383059e-05	1.3527331179344315e-05	4.5070761161155884e-06	0.0	0.0	0.0	0.0	0.0	0.0	0.0	0.0	0.0	1.6356114278208523e-05	1.4507495813626243e-05	7.990895399323449e-06	9.942666169876762e-05	2.9719602525086466e-05	9.893875568896436e-05	3.291593675344543e-05	0.00011320622228001875	0.0001720078125549033	0.0	0.0	0.0	0.0	0.0	0.0
MGE1154970	k__Bacteria	p__Bacillota	c__Clostridia	o__Eubacteriales	f__Oscillospiraceae	g__Anaerotruncus	s__Anaerotruncus_colihominis	0.00018303355463549745	3.206908098351941e-05	0.0008821786682592662	0.00024061541362995774	2.3778211125715372e-05	5.347683816472936e-05	0.0	0.0	0.0	0.0	0.0	0.0	0.0	0.0	0.0	9.883025120634499e-05	7.786953717969779e-05	0.0003253797683243113	3.060557305270245e-05	0.000501813339594534	3.652185223533339e-05	9.825166418291231e-06	6.447366591174224e-05	5.594537280860891e-05	0.0	0.0	0.0	0.0	0.0	0.0
MGE194554	k__Bacteria	p__Bacteroidota	c__Bacteroidia	o__Bacteroidales	f__unclassified_Bacteroidales_family	g__unclassified_Bacteroidales_genus	s__Bacteroidales_bacterium	0.0	0.0	0.0	0.0014840102959794907	0.0012232807693170243	0.0012260367333828087	0.0	0.0	0.0	0.0	0.0	0.0	0.0	0.0	0.0	0.0026880197335515136	0.0026522277349706417	0.002452338355479273	0.0	0.0	0.0	0.0	0.0	0.0	0.0	0.0	0.0	0.0	0.0	0.0
MGE1000497	k__Bacteria	p__Bacillota	c__Clostridia	o__Eubacteriales	f__Lachnospiraceae	g__unclassified_Lachnospiraceae_genus	s__Lachnospiraceae_bacterium	0.00021906719267186244	0.00015741254971578112	0.000123736290891635	8.682183746792254e-05	3.287987406838673e-05	2.3688438190686123e-05	0.0	0.0	0.0	0.0	0.0	0.0	0.0	0.0	0.0	4.517680224456326e-05	6.491466484193878e-05	4.69519861873793e-05	9.04704141610616e-05	6.895370929239596e-05	5.378075427538404e-05	5.557899769203767e-05	0.00015759273229709643	0.00020629270530410628	0.0	0.0	0.0	0.0	0.0	0.0
MGE1662189	k__Bacteria	p__Bacillota	c__Clostridia	o__Eubacteriales	f__Lachnospiraceae	g__Enterocloster	s__Enterocloster_clostridioformis	1.2995207053403671e-06	0.0	0.0	0.0	0.0	0.0	0.0	0.0	0.0	0.0	0.0	0.0	0.009956790817009804	0.010689654482593814	0.008091336062582312	0.0	0.0	0.0	0.0	0.0	0.0	0.0	0.0	0.0	0.0	5.275869726131684e-07	0.0	0.0	0.0	0.0
MGE1029730	k__Bacteria	p__Bacillota	c__Clostridia	o__Eubacteriales	f__Oscillospiraceae	g__unclassified_Oscillospiraceae_genus	s__Oscillospiraceae_bacterium	0.00018872373164783982	5.378441090992518e-06	2.6631704234124794e-05	3.2176447435559434e-06	0.0	2.562521861115552e-06	0.0	0.0	0.0	0.0	0.0	0.0	0.0	0.0	0.0	3.6164157975283315e-06	2.062078286160577e-05	8.31211103919683e-05	1.8665418150344408e-06	3.0328373251599137e-06	0.0	0.0	1.8021918277236418e-06	3.753133956278352e-06	0.0	0.0	0.0	0.0	0.0	0.0
MGE934307	k__Bacteria	p__Bacillota	c__unclassified_Bacillota_class	o__unclassified_Bacillota_order	f__unclassified_Bacillota_family	g__unclassified_Bacillota_genus	s__Firmicutes_bacterium	0.0	0.0	0.0	3.264842338646369e-06	0.0001342912574571876	0.0	0.0	0.0	0.0	0.0	0.0	0.0	0.0	0.0	0.0	5.687667205034912e-05	0.0008285609407522099	0.0	0.0	0.0	0.0	0.0	0.0	0.0	0.0	0.0	0.0	0.0	0.0	0.0
MGE278484	k__Viruses	p__Uroviricota	c__Caudoviricetes	o__unclassified_Caudoviricetes_order	f__unclassified_Caudoviricetes_family	g__unclassified_Caudoviricetes_genus	s__Caudoviricetes_sp.	6.489430440504726e-07	7.688319654779061e-07	0.0	0.0	0.0	0.0	0.10051724438036301	0.051255123303306914	0.04999241062648641	0.018217093767436732	0.012337090850894936	0.018124661046416052	0.0010440558812999168	0.0007024549081926499	0.0007880319580940599	9.046725682181722e-07	0.0	7.232468506077198e-07	1.3074010184929918e-05	1.5173723850092525e-06	0.0	1.2366424084657439e-06	3.6066505634066847e-06	7.510988835772147e-07	0.028380297504582066	0.03102155786653097	0.02895303487087715	0.048195412677721726	0.044817669562227554	0.03866845914133197
MGE304281	k__Bacteria	p__Bacillota	c__Clostridia	o__Eubacteriales	f__Oscillospiraceae	g__Anaerotruncus	s__unclassified_Anaerotruncus_species	0.000510718175667722	0.0005228057365249762	0.00021692776372649834	8.210154469712981e-05	6.584246480109645e-05	8.653950596536225e-05	0.0	0.0	0.0	0.0	0.0	0.0	0.0	0.0	0.0	7.2373805457453776e-06	1.6507001525944542e-05	4.7011045289501784e-05	0.0	9.78705188330968e-05	1.3133756834853719e-06	0.0	1.8033252817033424e-06	3.004395534308859e-06	0.0	0.0	0.0	0.0	0.0	0.0
MGE1662260	k__Bacteria	p__Bacillota	c__Clostridia	o__Eubacteriales	f__Lachnospiraceae	g__unclassified_Lachnospiraceae_genus	s__Lachnospiraceae_bacterium_NLAE-zl-G231	0.0	0.0	0.0	0.0	0.0	0.0	0.0	0.0	0.0	0.0	0.0	0.0	0.00015756580157478268	0.00011884478655312975	0.00014164721727369004	1.8082078987641658e-06	2.0620782861605766e-06	1.4455845285559704e-06	0.0	0.0	0.0	0.0	0.0	0.0	0.0	0.0	0.0	0.0	0.0	0.0
MGE394654	k__Bacteria	p__Bacillota	c__Clostridia	o__Eubacteriales	f__Lachnospiraceae	g__Lachnoclostridium	s__Lachnoclostridium_sp._YL32	0.0	0.0	0.0	8.120673837242237e-07	0.0	6.467278364585729e-07	0.0	0.0	0.0	0.0	0.0	0.0	0.009233450247353246	0.009702425030529553	0.007689728518317809	0.0	0.0	0.0	0.0	0.0	0.0	0.0	0.0	0.0	0.0	0.0	0.0	0.0	0.0	0.0
MGE947063	k__Bacteria	p__Bacillota	c__Clostridia	o__Eubacteriales	f__Eubacteriaceae	g__Eubacterium	s__Eubacterium_sp.	0.0005776369535237932	0.0006535604272785141	0.00040537940125505494	0.0	0.0	0.0	0.0	0.0	0.0	0.0	0.0	0.0	0.0	0.0	0.0	1.630461517783633e-05	6.197921700153925e-06	7.96573514932558e-06	4.1141496605689864e-05	6.077133733412371e-06	0.00015451600256118048	0.0	1.805596472234455e-06	6.3171767563333e-05	0.0	0.0	0.0	0.0	0.0	0.0
MGE92881	k__Bacteria	p__Bacillota	c__Clostridia	o__Eubacteriales	f__Lachnospiraceae	g__Blautia	s__Blautia_pseudococcoides	0.0	0.0	0.0	0.0	0.0	0.0	0.023982049714141494	0.02587608139748764	0.024698844680095068	0.02043988851294504	0.01394685697279088	0.0204645772121876	0.00020464614933007164	0.00016347710714901214	0.00010252815501825021	0.0	0.0	7.246140469226682e-07	3.7424927885567677e-06	0.0	0.0	0.0	3.6134684283658658e-06	0.0	0.026099558822679662	0.025769858351637715	0.02522097506579825	0.02144270113334692	0.026615315879434012	0.025183026669578182
MGE45869	k__Bacteria	p__Actinomycetota	c__Coriobacteriia	o__Coriobacteriales	f__Atopobiaceae	g__Granulimonas	s__Granulimonas_faecalis	0.0	0.0	0.0	0.0	0.0	0.0	0.0	0.0	0.0	0.0	0.0	0.0	0.0	0.0	0.0	7.976167973855494e-05	0.00012920473193452574	7.318601873918948e-05	0.0	0.0	0.0	0.0006659518073944778	0.000811223662168137	0.000527515629896867	0.0	5.279194155700764e-07	0.0	0.0	0.0	0.0
MGE1307658	k__Bacteria	p__Bacillota	c__Clostridia	o__Eubacteriales	f__Eubacteriaceae	g__Eubacterium	s__Eubacterium_sp.	0.0	0.0	0.0	6.459650204413258e-06	4.5034206639121026e-05	0.00012539583514223888	0.0	0.0	0.0	0.0	0.0	0.0	0.0	0.0	0.0	0.0	0.0	0.0	0.0001545726260485067	7.610795243421803e-07	0.0	0.0	0.0	0.0	0.0	0.0	0.0	0.0	0.0	0.0
MGE1057488	k__Bacteria	p__unclassified_Bacteria_phylum	c__unclassified_Bacteria_class	o__unclassified_Bacteria_order	f__unclassified_Bacteria_family	g__unclassified_Bacteria_genus	s__bacterium_D16-54	3.988992680567982e-06	0.0002930082029258196	0.0012630271779258326	4.4529756845661304e-05	3.066117591194452e-05	1.31345756476638e-06	0.0	0.0	0.0	0.0	0.0	0.0	0.0	0.0	0.0	0.0	0.0	1.4819104284359207e-06	1.9134458941493527e-06	0.000132911848505208	1.3455330777975136e-06	3.8007630724108237e-06	9.237394323158231e-07	4.616935147762003e-06	0.0	0.0	0.0	0.0	0.0	0.0
MGE776293	k__Bacteria	p__Bacillota	c__Clostridia	o__Eubacteriales	f__Oscillospiraceae	g__unclassified_Oscillospiraceae_genus	s__Oscillospiraceae_bacterium	0.0	0.0	0.0	9.205001541288893e-05	5.629275829890129e-05	0.00010610416819727905	0.0	0.0	0.0	0.0	0.0	0.0	0.0	0.0	0.0	1.996558134780547e-05	3.1048263911181176e-05	2.9021135456562134e-05	3.559854418086821e-05	3.7292896692766834e-05	2.4374098252190672e-05	1.1164891397567693e-05	1.0854084029936839e-05	6.0277462454903294e-06	0.0	0.0	0.0	0.0	0.0	0.0
MGE1160630	k__Bacteria	p__Bacteroidota	c__Bacteroidia	o__Bacteroidales	f__Prevotellaceae	g__Prevotella	s__Prevotella_sp._PTAC	0.0	0.0	0.0	0.0	0.0	0.0	0.0	0.0	0.0	0.0	0.0	0.0	0.0	0.0	0.0	0.0	0.0	0.0	0.0011037952725982468	2.2817989522364863e-05	9.216816744761784e-06	0.0	0.000327225083746157	0.0005308602103063549	0.0	0.0	0.0	0.0	0.0	0.0
MGE195756	k__Bacteria	p__Bacteroidota	c__Bacteroidia	o__Bacteroidales	f__Muribaculaceae	g__unclassified_Muribaculaceae_genus	s__Muribaculaceae_bacterium_Isolate-104_(HZI)	0.0	0.0	0.0	0.00035624614428216863	0.000349383253561417	0.00027308965156533214	0.0	0.0	0.0	0.0	0.0	0.0	0.0	0.0	0.0	0.0004515486476609747	0.0012199784883906906	0.0013128327167211545	0.0	0.0	0.0	6.027778753711014e-07	0.0	0.0	0.0	0.0	0.0	0.0	0.0	0.0
MGE1181447	k__Bacteria	p__unclassified_Bacteria_phylum	c__unclassified_Bacteria_class	o__unclassified_Bacteria_order	f__unclassified_Bacteria_family	g__unclassified_Bacteria_genus	s__bacterium_1xD42-62	0.005366438454390672	0.0014780144306301348	0.003911900390440366	0.0004632630143849232	0.0001311999600389052	0.00012964661516145983	1.0894918793984767e-06	0.0	0.0	0.0	0.0	0.0	1.165721255646291e-06	0.0	0.0	6.0340068859910295e-05	5.2163744250415916e-05	0.0001540545152289055	0.0005374737465595705	0.0010332813155211518	0.0025184956209351513	9.911128314939763e-05	0.0005616235749624203	0.00020038789700417277	0.0	0.0	0.0	6.811651747622579e-07	0.0	0.0
MGE1347785	k__Bacteria	p__Actinomycetota	c__Coriobacteriia	o__Eggerthellales	f__Eggerthellaceae	g__Gordonibacter	s__Gordonibacter_massiliensis	0.0	0.0	0.0	0.00019803763199216658	0.00045868012119877583	0.00015245931160542936	0.0	0.0	0.0	0.0	0.0	0.0	0.0	0.0	0.0	0.0	0.0	0.0	0.0	0.0	0.0	0.0	0.0	0.0	0.0	0.0	0.0	0.0	0.0	0.0
MGE358849	k__Bacteria	p__Bacillota	c__Clostridia	o__Eubacteriales	f__Oscillospiraceae	g__Oscillibacter	s__Oscillibacter_sp.	0.0	0.0	0.0	0.0002127637078034678	0.0007023618749103284	0.0004767635094762618	0.0	0.0	0.0	0.0	0.0	0.0	0.0	0.0	0.0	0.0012411226981240899	0.0010120190126430854	0.00024642053409991595	0.0	0.0	0.0	0.0	0.0	0.0	0.0	0.0	0.0	0.0	0.0	0.0
MGE1467185	k__Bacteria	p__Bacteroidota	c__Bacteroidia	o__Bacteroidales	f__Muribaculaceae	g__unclassified_Muribaculaceae_genus	s__Muribaculaceae_bacterium_Isolate-104_(HZI)	0.0	0.0	0.0	0.0004468435449751144	0.00039579873937488504	0.000355864753183307	0.0	0.0	0.0	0.0	0.0	0.0	0.0	0.0	0.0	0.0005904748070019065	0.0014920121137314247	0.0016394784680701976	0.0	0.0	0.0	0.0	0.0	0.0	0.0	0.0	0.0	0.0	0.0	0.0
MGE973251	k__Bacteria	p__Bacillota	c__Clostridia	o__Eubacteriales	f__Oscillospiraceae	g__Lawsonibacter	s__Lawsonibacter_sp.	0.0006800628127538021	1.85218609865132e-05	8.447177319874911e-05	9.130016176305527e-05	0.0	1.3512692219338968e-05	0.0	0.0	0.0	0.0	0.0	0.0	0.0	0.0	0.0	1.8161987164986033e-06	6.2135730175785565e-06	0.0	2.8121856323104125e-06	0.0	0.0	0.0	0.0	0.0	0.0	0.0	0.0	0.0	0.0	0.0
MGE235521	k__Bacteria	p__Verrucomicrobiota	c__Verrucomicrobiae	o__Verrucomicrobiales	f__Akkermansiaceae	g__Akkermansia	s__Akkermansia_muciniphila	0.0	3.1649005180838088e-06	0.0	0.009362139326641719	0.01957268964635718	0.010584295028628322	0.0	0.0	0.0	0.0	0.0	0.0	2.2303378845892794e-06	0.0	1.126367146143074e-06	7.44817803736903e-06	1.0617367486347824e-06	3.72156146429215e-06	0.0	0.0	0.0	1.2726611193919306e-06	0.0	0.0	0.0	1.084541245967264e-06	1.0774884607253945e-06	0.0	0.0	0.0
MGE219934	k__Bacteria	p__Bacteroidota	c__Bacteroidia	o__Bacteroidales	f__Prevotellaceae	g__Prevotella	s__Prevotella_sp._MGM2	0.0	0.0	0.0	0.0	0.0	0.0	0.0	0.0	0.0	0.0	0.0	0.0	0.0	0.0	0.0	0.0	0.0	0.0	0.0	0.0	0.0	0.0009849974186189948	0.003492464691376298	0.0011224412208597093	1.2612855627746157e-06	0.0	0.0	1.2743824408843255e-06	0.0	0.0
MGE411746	k__Bacteria	p__Bacillota	c__Clostridia	o__Eubacteriales	f__Lachnospiraceae	g__unclassified_Lachnospiraceae_genus	s__Lachnospiraceae_bacterium	0.0002644853627951278	0.0	3.3874250315650275e-05	5.670080618509896e-06	8.282398657732859e-06	0.0	0.0	0.0	0.0	0.0	0.0	0.0	0.0	0.0	0.0	1.0924780127596663e-05	1.4535041691753381e-05	0.0	1.6915830537644402e-05	0.0001252120326313331	6.211934482712774e-05	1.4311396480250714e-05	6.714533311557445e-05	2.569899091530648e-05	0.0	0.0	0.0	0.0	0.0	0.0
MGE645171	k__Bacteria	p__Bacteroidota	c__Bacteroidia	o__Bacteroidales	f__Muribaculaceae	g__unclassified_Muribaculaceae_genus	s__Muribaculaceae_bacterium_Isolate-080_(Janvier)	0.0	0.0	0.0	0.00028692567552202617	0.00019739661168490384	0.0002523901459602001	0.0	0.0	0.0	0.0	0.0	0.0	0.0	0.0	0.0	0.00022683275268097313	0.0002472521974923976	0.00038016492784508885	0.0	0.0	0.0	0.0019369978806370225	0.0013864305101982258	0.002536735397260029	0.0	0.0	0.0	0.0	0.0	0.0
MGE1679804	k__Bacteria	p__Bacillota	c__Clostridia	o__Eubacteriales	f__Lachnospiraceae	g__unclassified_Lachnospiraceae_genus	s__Lachnospiraceae_bacterium	0.0	0.0	0.0	4.436256666299343e-05	0.00020385170036001516	3.3996989263043984e-05	0.0	0.0	0.0	0.0	0.0	0.0	0.0	0.0	0.0	0.0	0.0	0.0	1.4566716944341704e-05	6.3116339886584986e-06	2.185237239232692e-05	0.0	0.0	0.0	0.0	0.0	0.0	0.0	0.0	0.0
MGE1085678	k__Bacteria	p__unclassified_Bacteria_phylum	c__unclassified_Bacteria_class	o__unclassified_Bacteria_order	f__unclassified_Bacteria_family	g__unclassified_Bacteria_genus	s__bacterium_D16-54	0.0001341498754515463	0.00013283984127972724	0.0011087767135624683	8.278254830202953e-07	0.0	0.0	0.0	0.0	0.0	0.0	0.0	0.0	0.0	0.0	0.0	1.8608400821046494e-06	0.0	0.0	0.0	0.0	8.779907948784812e-06	1.2718379233250534e-06	1.8546488990351324e-06	0.0	0.0	0.0	0.0	0.0	0.0	0.0
MGE1002934	k__Bacteria	p__Bacillota	c__Clostridia	o__Eubacteriales	f__Lachnospiraceae	g__unclassified_Lachnospiraceae_genus	s__Lachnospiraceae_bacterium	0.004317716460670043	0.0011461875492026958	0.0013676713437107823	0.0	0.0	0.0	0.0	0.0	0.0	0.0	0.0	0.0	0.0	0.0	0.0	1.8500699465812138e-06	0.0	0.0	2.1007297945284723e-05	1.861830553439006e-05	4.028811582138408e-06	3.7934304105347903e-06	2.8580676249246865e-05	0.0	0.0	0.0	0.0	0.0	0.0	0.0
MGE1138999	k__Bacteria	p__Bacillota	c__Clostridia	o__Eubacteriales	f__Oscillospiraceae	g__unclassified_Oscillospiraceae_genus	s__Oscillospiraceae_bacterium	0.0002529492676424679	2.2139973546621207e-05	0.00011010835533642899	3.311301932081181e-06	0.0	6.592775357430213e-07	0.0	0.0	0.0	0.0	0.0	0.0	0.0	0.0	0.0	0.0	6.366299909343101e-06	7.438308489432565e-07	1.440653959113743e-05	1.5605576275321549e-06	0.0	0.0	0.0	1.3904560186274183e-05	0.0	0.0	0.0	0.0	0.0	1.262928420537761e-06
MGE1031386	k__Bacteria	p__Bacillota	c__Clostridia	o__Eubacteriales	f__Oscillospiraceae	g__Ruminococcus	s__Ruminococcus_sp.	0.00013421509213721545	1.5513233821191256e-06	0.000161311071458728	5.359644732579877e-05	9.964103968947654e-05	3.8803670187514365e-06	0.0	0.0	0.0	0.0	0.0	0.0	0.0	0.0	0.0	1.4603343994587756e-05	4.163409331575479e-06	1.4593432645511096e-05	3.7686142483753747e-06	0.00015385058392294006	6.161448677569225e-05	8.109580768714126e-06	5.730935706479182e-05	1.7428734880976364e-05	0.0	0.0	0.0	0.0	0.0	0.0
MGE1016569	k__Bacteria	p__Pseudomonadota	c__Gammaproteobacteria	o__Enterobacterales	f__Enterobacteriaceae	g__Escherichia	s__Escherichia_coli	0.0	0.0	0.0	0.0	0.0	0.0	0.0	0.0	0.0	0.0	0.0	0.0	0.0001546510940988741	0.00034197722118982246	0.0013099711958384987	0.0	0.0	0.0	0.0	0.0	0.0	0.0	0.0	0.0	0.0	0.0	1.0788850757101324e-06	0.0	0.0	0.0
MGE3267	k__Bacteria	p__Bacillota	c__Clostridia	o__Eubacteriales	f__Eubacteriaceae	g__Eubacterium	s__Eubacterium_sp.	0.00048164751639171387	0.00018422510008041476	0.0002615496384968676	8.1725299920139e-06	0.0	3.905145863060195e-06	0.0	0.0	0.0	0.0	0.0	0.0	0.0	0.0	0.0	0.0	0.0	0.0	0.0	1.771721204335516e-05	0.0	0.0	0.0	0.0	0.0	0.0	0.0	0.0	0.0	0.0
MGE255100	k__Bacteria	p__Bacteroidota	c__Bacteroidia	o__Bacteroidales	f__Muribaculaceae	g__unclassified_Muribaculaceae_genus	s__Muribaculaceae_bacterium	0.0	0.0	0.0	0.0	0.0	0.0	0.0	0.0	0.0	0.0	0.0	0.0	0.0	0.0	0.0	0.0025709443622943416	0.002679772931224896	0.0008339753082126808	0.0	0.0	0.0	0.004464795008740525	0.0048288785964773345	0.0032171252093275353	0.0	0.0	0.0	0.0	0.0	0.0
MGE245767	k__Bacteria	p__Bacteroidota	c__Bacteroidia	o__Bacteroidales	f__Muribaculaceae	g__unclassified_Muribaculaceae_genus	s__Muribaculaceae_bacterium	0.0	0.0	0.0	0.0005773799098279231	0.0006016205199432788	0.0004746982319605925	0.0	0.0	0.0	0.0	0.0	0.0	0.0	0.0	0.0	0.0006973096757415654	0.0006005717960797629	0.00017803987827523537	0.0	0.0	0.0	0.0	0.0	0.0	0.0	0.0	0.0	0.0	0.0	0.0
MGE6427	k__Bacteria	p__Bacteroidota	c__Bacteroidia	o__Bacteroidales	f__Muribaculaceae	g__unclassified_Muribaculaceae_genus	s__Muribaculaceae_bacterium	0.0022280748670329494	0.005990357920125705	0.006582555443216504	8.775896206281439e-05	3.776678175820467e-05	1.8767015261906422e-05	0.0	0.0	0.0	0.0	0.0	0.0	1.093927629108075e-06	0.0	0.0	0.00013334012062613746	4.790960680982476e-05	0.00016501049098246223	0.0	0.0	0.0	0.0	0.0	0.0	0.0	0.0	0.0	6.392140497134078e-07	0.0	0.0
MGE1375155	k__Bacteria	p__Bacillota	c__Clostridia	o__Eubacteriales	f__unclassified_Eubacteriales_family	g__unclassified_Eubacteriales_genus	s__Clostridiales_bacterium_41_12_two_minus	0.0	0.0	0.0	2.356490647982979e-05	2.2660069054922804e-05	0.0003494547669458437	0.0	0.0	0.0	0.0	0.0	0.0	0.0	0.0	0.0	0.0	0.0	0.0	0.0	0.0	6.629420116640449e-07	6.242099776065183e-07	0.0	0.0	0.0	0.0	0.0	0.0	0.0	0.0
MGE1421336	k__Bacteria	p__Actinomycetota	c__Actinomycetes	o__Bifidobacteriales	f__Bifidobacteriaceae	g__Bifidobacterium	s__Bifidobacterium_pseudolongum	0.0	0.0	0.0	0.00018050803029120814	0.00031819833309176067	6.086966239156215e-05	0.0	0.0	0.0	0.0	0.0	0.0	0.0	0.0	0.0	0.0	0.0	1.4611975761960284e-06	0.0	0.0	0.0	7.994963880906867e-05	0.0001821656415443656	0.0001654039993808985	0.0	0.0	0.0	0.0	0.0	0.0
MGE619073	k__Bacteria	p__Bacillota	c__Clostridia	o__Eubacteriales	f__Oscillospiraceae	g__Oscillibacter	s__Oscillibacter_sp.	0.0001339002326769792	5.754501848481581e-05	0.0002884506860883494	1.221200569417344e-05	0.0	0.0	0.0	0.0	0.0	0.0	0.0	0.0	0.0	0.0	0.0	0.0	0.0	0.0	0.0	0.0	0.0	0.0	0.0	0.0	0.0	0.0	0.0	0.0	0.0	0.0
MGE1113269	k__Bacteria	p__Bacillota	c__Bacilli	o__Lactobacillales	f__Lactobacillaceae	g__Ligilactobacillus	s__Ligilactobacillus_murinus	6.155939710070654e-05	5.635668617455676e-05	0.00015169412396531977	9.023802878775264e-05	0.00010727046249220235	0.0004146073506137129	0.0	0.0	0.0	0.0	0.0	0.0	0.0	0.0	0.0	3.900825446689881e-06	6.672745532097921e-06	4.677813528676371e-06	4.026668512162435e-05	5.0705955835326134e-05	2.1236616983814318e-05	3.999175788733287e-06	7.77569409602255e-06	8.096591355171332e-06	0.0	0.0	0.0	0.0	0.0	0.0
MGE1605450	k__Bacteria	p__Bacillota	c__Clostridia	o__Eubacteriales	f__Lachnospiraceae	g__unclassified_Lachnospiraceae_genus	s__Lachnospiraceae_bacterium	0.0007812440896935408	0.0003069707030631908	0.0001275937273491595	4.0680807271118136e-06	1.5125920221022852e-06	1.943883795789023e-06	0.0	0.0	0.0	0.0	0.0	0.0	0.0	0.0	0.0	0.0	0.0	0.0	0.0	0.0	0.0	0.0	0.0	0.0	0.0	0.0	0.0	0.0	0.0	0.0
MGE63097	k__Bacteria	p__Bacillota	c__Clostridia	o__Eubacteriales	f__Lachnospiraceae	g__unclassified_Lachnospiraceae_genus	s__Lachnospiraceae_bacterium	0.0	0.0	0.0	3.50178268817419e-05	0.0002030548858960672	3.253609800825853e-05	0.0	0.0	0.0	0.0	0.0	0.0	0.0	0.0	0.0	0.0	0.0	0.0	7.73854860643595e-06	3.929351941636339e-06	1.7685651711819308e-05	0.0	0.0	0.0	0.0	0.0	0.0	0.0	0.0	0.0
[truncated: 162,267 more rows]
[truncated: 33 more columns]
