# Supplementary material for: Comparative metagenomic characterization of gut microbiota and antibiotic resistome in multi-facility SPF mice
Source: BMC Microbiol. 2026 Jan 15;26:170. doi: 10.1186/s12866-025-04699-6 (PMC12947448; doi:10.1186/s12866-025-04699-6)
Supplement: Supplementary file 13 — Supplementary Material 13: Table S6. Analysis of host sources of the top five major resistance genes. [file 12866_2025_4699_MOESM13_ESM.xls]

GeneID	Kindom	Phylum	Class	Order	Family	Genus	Species	CARD	ARO_Name	Gene_Family	Drug_Class	Resistance_Mechanism	Ab1	Ab2	Ab3	Ac1	Ac2	Ac3	Bb1	Bb2	Bb3	Bc1	Bc2	Bc3	Cb1	Cb2	Cb3	Cc1	Cc2	Cc3	Db1	Db2	Db3	Dc1	Dc2	Dc3	Eb1	Eb2	Eb3	Ec1	Ec2	Ec3
MGE25750	k__Bacteria	p__Pseudomonadota	c__Gammaproteobacteria	o__Enterobacterales	f__Enterobacteriaceae	g__unclassified_Enterobacteriaceae_genus	s__unclassified_Enterobacteriaceae_species	ARO:3000833	evgS	major facilitator superfamily (MFS) antibiotic efflux pump@@major facilitator superfamily (MFS) antibiotic efflux pump@@major facilitator superfamily (MFS) antibiotic efflux pump@@major facilitator superfamily (MFS) antibiotic efflux pump@@resistance-nodulation-cell division (RND) antibiotic efflux pump@@resistance-nodulation-cell division (RND) antibiotic efflux pump@@resistance-nodulation-cell …	fluoroquinolone antibiotic@@macrolide antibiotic@@penam@@tetracycline antibiotic@@fluoroquinolone antibiotic@@macrolide antibiotic@@penam@@tetracycline antibiotic	antibiotic efflux@@antibiotic efflux@@antibiotic efflux@@antibiotic efflux@@antibiotic efflux@@antibiotic efflux@@antibiotic efflux@@antibiotic efflux	0.0	0.0	0.0	0.0	0.0	0.0	0.0	0.0	0.0	0.0	0.0	0.0	0.5514203375961577	0.4837664690668945	1.258237409808621	0.0	0.0	0.0	0.0	0.1109996908820143	0.19396686078756942	0.017966626085672798	0.0	0.0	0.0	0.0	0.0	0.0	0.0	0.0
MGE922774	k__Bacteria	p__Actinomycetota	c__Actinomycetes	o__Bifidobacteriales	f__Bifidobacteriaceae	g__Bifidobacterium	s__Bifidobacterium_pseudolongum	ARO:3004480	Bifidobacterium adolescentis rpoB mutants conferring resistance to rifampicin	rifamycin-resistant beta-subunit of RNA polymerase (rpoB)@@rifamycin-resistant beta-subunit of RNA polymerase (rpoB)	@@	antibiotic target alteration@@antibiotic target replacement	0.0	0.0	0.0	1.1087862247193259	1.9895960423783898	0.2721648598012522	0.0	0.0	0.0	0.0	0.0	0.0	0.0	0.0	0.0	0.0	0.0	0.005591526099084769	0.0	0.0	0.0	0.19946436272703974	3.0506645411238176	0.9602636316449112	0.0	0.0	0.0	0.0	0.0	0.0
MGE1738259	k__Bacteria	p__Actinomycetota	c__Actinomycetes	o__Bifidobacteriales	f__Bifidobacteriaceae	g__Bifidobacterium	s__Bifidobacterium_pseudolongum	ARO:3003730	Bifidobacterium bifidum ileS conferring resistance to mupirocin	antibiotic-resistant isoleucyl-tRNA synthetase (ileS)	mupirocin-like antibiotic	antibiotic target alteration	0.0	0.0	0.0	1.033577050795903	2.2505641599246933	0.32655852997669377	0.0	0.0	0.0	0.0	0.0	0.0	0.0	0.0	0.0	0.0	0.0	0.01198039978269607	0.0	0.0	0.0	0.17483408163874017	4.383505665456573	1.201493912466338	0.0	0.0	0.0	0.0	0.0	0.0
MGE242924	k__Bacteria	p__Pseudomonadota	c__Gammaproteobacteria	o__Enterobacterales	f__Enterobacteriaceae	g__Kluyvera	s__Kluyvera_intermedia	ARO:3003923	oqxB	resistance-nodulation-cell division (RND) antibiotic efflux pump@@resistance-nodulation-cell division (RND) antibiotic efflux pump@@resistance-nodulation-cell division (RND) antibiotic efflux pump@@resistance-nodulation-cell division (RND) antibiotic efflux pump@@resistance-nodulation-cell division (RND) antibiotic efflux pump	diaminopyrimidine antibiotic@@fluoroquinolone antibiotic@@glycylcycline@@nitrofuran antibiotic@@tetracycline antibiotic	antibiotic efflux@@antibiotic efflux@@antibiotic efflux@@antibiotic efflux@@antibiotic efflux	0.0	0.0044216789195960495	0.0	0.0	0.0	0.0	0.0	0.0	0.0	0.0	0.0	0.0	0.6594578172883374	0.30099854471211634	0.08283579382337908	0.0	0.0	0.0	0.04246806555081907	0.0	0.0	0.0	0.0	0.0	0.0	0.0	0.004577348950531256	0.0	0.0	0.0
MGE568979	k__Bacteria	p__Pseudomonadota	c__Gammaproteobacteria	o__Enterobacterales	f__Enterobacteriaceae	g__Kluyvera	s__Kluyvera_intermedia	ARO:3000216	acrB	resistance-nodulation-cell division (RND) antibiotic efflux pump@@resistance-nodulation-cell division (RND) antibiotic efflux pump@@resistance-nodulation-cell division (RND) antibiotic efflux pump@@resistance-nodulation-cell division (RND) antibiotic efflux pump@@resistance-nodulation-cell division (RND) antibiotic efflux pump@@resistance-nodulation-cell division (RND) antibiotic efflux pump@@res…	cephalosporin@@disinfecting agents and antiseptics@@fluoroquinolone antibiotic@@glycylcycline@@penam@@phenicol antibiotic@@rifamycin antibiotic@@tetracycline antibiotic	antibiotic efflux@@antibiotic efflux@@antibiotic efflux@@antibiotic efflux@@antibiotic efflux@@antibiotic efflux@@antibiotic efflux@@antibiotic efflux	0.0	0.0	0.0	0.0	0.0	0.0	0.0025433765991418372	0.0	0.0	0.0	0.0	0.0	0.9746580458953725	0.42179929398991234	0.16445887944910775	0.0	0.0	0.0	0.0	0.0	0.0	0.0	0.0	0.0	0.0	0.0	0.0	0.0	0.0	0.0
MGE961092	k__Bacteria	p__Pseudomonadota	c__Gammaproteobacteria	o__Enterobacterales	f__Enterobacteriaceae	g__Escherichia	s__Escherichia_coli	ARO:3000216	acrB	resistance-nodulation-cell division (RND) antibiotic efflux pump@@resistance-nodulation-cell division (RND) antibiotic efflux pump@@resistance-nodulation-cell division (RND) antibiotic efflux pump@@resistance-nodulation-cell division (RND) antibiotic efflux pump@@resistance-nodulation-cell division (RND) antibiotic efflux pump@@resistance-nodulation-cell division (RND) antibiotic efflux pump@@res…	cephalosporin@@disinfecting agents and antiseptics@@fluoroquinolone antibiotic@@glycylcycline@@penam@@phenicol antibiotic@@rifamycin antibiotic@@tetracycline antibiotic	antibiotic efflux@@antibiotic efflux@@antibiotic efflux@@antibiotic efflux@@antibiotic efflux@@antibiotic efflux@@antibiotic efflux@@antibiotic efflux	0.0	0.0	0.0	0.0	0.0	0.0	0.0	0.0	0.0	0.0	0.0	0.0	1.5934885512257677	2.2174591455469677	2.4970339863022857	0.0	0.0	0.0	0.04250851132753413	0.06332268079840625	0.295075935521915	0.0	0.0	0.0	0.0	0.0	0.0	0.0	0.0	0.0
MGE116024	k__Bacteria	p__Pseudomonadota	c__Gammaproteobacteria	o__Enterobacterales	f__Enterobacteriaceae	g__Escherichia	s__Escherichia_coli	ARO:3000793	mdtB	resistance-nodulation-cell division (RND) antibiotic efflux pump	aminocoumarin antibiotic	antibiotic efflux	0.0	0.0	0.0	0.0	0.0	0.0	0.005130730891640594	0.0	0.0	0.0	0.0	0.0	1.1703386718244146	1.9935182770704787	1.9781275161403842	0.007850274365561152	0.0	0.0	0.04287602007099984	0.03193506956691958	0.1488135121508217	0.0	0.0	0.0	0.0	0.0	0.0	0.0	0.0	0.0
MGE202271	k__Bacteria	p__Pseudomonadota	c__Gammaproteobacteria	o__Enterobacterales	f__Enterobacteriaceae	g__unclassified_Enterobacteriaceae_genus	s__unclassified_Enterobacteriaceae_species	ARO:3000796	mdtF	resistance-nodulation-cell division (RND) antibiotic efflux pump@@resistance-nodulation-cell division (RND) antibiotic efflux pump@@resistance-nodulation-cell division (RND) antibiotic efflux pump	fluoroquinolone antibiotic@@macrolide antibiotic@@penam	antibiotic efflux@@antibiotic efflux@@antibiotic efflux	0.0	0.0	0.0	0.0	0.0	0.0	0.0	0.0	0.0	0.0	0.0	0.0	1.9718515379386146	2.9818528124257964	2.8849620627831802	0.02361888905939064	0.0	0.0	0.04299993920415302	0.3202736745584131	0.14924360900674893	0.013824032145559417	0.0	0.0	0.0	0.0	0.0	0.0	0.0	0.0
MGE1150518	k__Bacteria	p__Pseudomonadota	c__Gammaproteobacteria	o__Enterobacterales	f__Enterobacteriaceae	g__unclassified_Enterobacteriaceae_genus	s__unclassified_Enterobacteriaceae_species	ARO:3000491	acrD	resistance-nodulation-cell division (RND) antibiotic efflux pump	aminoglycoside antibiotic	antibiotic efflux	0.0	0.0	0.0	0.0	0.0	0.0	0.0	0.0	0.0	0.0	0.0	0.0	1.340650384259852	2.1772645637745187	2.300622077457322	0.0	0.0	0.0	0.0	0.16013683727920655	0.14924360900674893	0.0069120160727797085	0.0	0.0	0.0	0.0	0.0	0.0	0.0	0.0
MGE1124127	k__Bacteria	p__Pseudomonadota	c__Gammaproteobacteria	o__Enterobacterales	f__Enterobacteriaceae	g__unclassified_Enterobacteriaceae_genus	s__unclassified_Enterobacteriaceae_species	ARO:3000502	AcrF	resistance-nodulation-cell division (RND) antibiotic efflux pump@@resistance-nodulation-cell division (RND) antibiotic efflux pump@@resistance-nodulation-cell division (RND) antibiotic efflux pump@@resistance-nodulation-cell division (RND) antibiotic efflux pump	cephalosporin@@cephamycin@@fluoroquinolone antibiotic@@penam	antibiotic efflux@@antibiotic efflux@@antibiotic efflux@@antibiotic efflux	0.0	0.0	0.0	0.0	0.0	0.0	0.0	0.0	0.0	0.0	0.0	0.001537985133055828	1.8258489426596085	2.5625835368198726	2.7264819301907024	0.00789578320246296	0.0	0.0	0.04312457670909261	0.2569616032399094	0.0	0.020796152705928512	0.0	0.0	0.0	0.0	0.0	0.0	0.00885368280191089	0.0
MGE787146	k__Bacteria	p__Pseudomonadota	c__Gammaproteobacteria	o__Enterobacterales	f__Enterobacteriaceae	g__Kluyvera	s__Kluyvera_intermedia	ARO:3000794	mdtC	resistance-nodulation-cell division (RND) antibiotic efflux pump	aminocoumarin antibiotic	antibiotic efflux	0.0	0.0	0.0	0.0	0.0	0.0	0.0	0.0	0.0	0.0	0.0	0.0	0.6702489269477598	0.42673261906581766	0.11150263939257853	0.0	0.0	0.0	0.0	0.0	0.0	0.0	0.0	0.0	0.0	0.0	0.0	0.0	0.0	0.0
MGE116023	k__Bacteria	p__Pseudomonadota	c__Gammaproteobacteria	o__Enterobacterales	f__Enterobacteriaceae	g__Escherichia	s__Escherichia_coli	ARO:3000794	mdtC	resistance-nodulation-cell division (RND) antibiotic efflux pump	aminocoumarin antibiotic	antibiotic efflux	0.0	0.0	0.0	0.0	0.0	0.0	0.0	0.0	0.0020433544128865234	0.0	0.0	0.0	1.3510529551072954	1.9017968167615351	1.9102716333671939	0.0	0.0	0.0	0.0	0.06480391309778417	0.0	0.006992858366028594	0.0	0.0	0.0	0.0	0.004688882794355117	0.0	0.0	0.0
MGE787145	k__Bacteria	p__Pseudomonadota	c__Gammaproteobacteria	o__Enterobacterales	f__Enterobacteriaceae	g__Kluyvera	s__Kluyvera_intermedia	ARO:3000793	mdtB	resistance-nodulation-cell division (RND) antibiotic efflux pump	aminocoumarin antibiotic	antibiotic efflux	0.0	0.0	0.0	0.0	0.0	0.0	0.0	0.0	0.0	0.0	0.0	0.0	0.6446151097191617	0.3213708906589808	0.08728720288221492	0.0	0.0	0.0	0.0	0.0	0.0	0.0	0.0	0.0	0.0	0.0	0.0	0.0	0.0	0.0
MGE466530	k__Bacteria	p__Pseudomonadota	c__Gammaproteobacteria	o__Enterobacterales	f__Enterobacteriaceae	g__Kluyvera	s__Kluyvera_intermedia	ARO:3005059	LptD	ATP-binding cassette (ABC) antibiotic efflux pump@@ATP-binding cassette (ABC) antibiotic efflux pump@@ATP-binding cassette (ABC) antibiotic efflux pump	aminocoumarin antibiotic@@peptide antibiotic@@rifamycin antibiotic	antibiotic efflux@@antibiotic efflux@@antibiotic efflux	0.0	0.0	0.0	0.0	0.0	0.0	0.0	0.0	0.0	0.0	0.0	0.0	0.8319918947609531	0.2773038179631413	0.13320858544799422	0.0	0.0	0.0	0.0	0.0	0.0	0.0	0.0	0.0	0.0	0.0	0.0	0.0	0.0	0.0
MGE159031	k__Bacteria	p__Pseudomonadota	c__Gammaproteobacteria	o__unclassified_Gammaproteobacteria_order	f__unclassified_Gammaproteobacteria_family	g__unclassified_Gammaproteobacteria_genus	s__unclassified_Gammaproteobacteria_species	ARO:3005059	LptD	ATP-binding cassette (ABC) antibiotic efflux pump@@ATP-binding cassette (ABC) antibiotic efflux pump@@ATP-binding cassette (ABC) antibiotic efflux pump	aminocoumarin antibiotic@@peptide antibiotic@@rifamycin antibiotic	antibiotic efflux@@antibiotic efflux@@antibiotic efflux	0.0	0.0	0.0	0.0	0.0	0.0	0.0	0.0	0.0	0.0	0.0	0.0	1.7520392332443357	2.3147915395013277	2.596643342639534	0.010410363840190015	0.0	0.0	0.05685851833619216	0.08469912718258162	0.0	0.01827942084979704	0.036610441920068466	0.0	0.0	0.0	0.0	0.0	0.0	0.0
MGE1354030	k__Bacteria	p__Pseudomonadota	c__Gammaproteobacteria	o__Enterobacterales	f__Enterobacteriaceae	g__Enterobacter	s__Enterobacter_hormaechei	ARO:3000491	acrD	resistance-nodulation-cell division (RND) antibiotic efflux pump	aminoglycoside antibiotic	antibiotic efflux	0.0	0.0	0.0	0.0	0.0	0.0	0.0	0.0	0.0	0.0	0.0	0.0	0.5564582607219957	0.3734507583151793	0.10048459202177037	0.0	0.0	0.0	0.0	0.0	0.0	0.0	0.0	0.0	0.0	0.0	0.0	0.0	0.0	0.0
MGE647999	k__Bacteria	p__Bacillota	c__Bacilli	o__Lactobacillales	f__Enterococcaceae	g__Enterococcus	s__unclassified_Enterococcus_species	ARO:3002970	vanT gene in vanC cluster	glycopeptide resistance gene cluster@@vanT	glycopeptide antibiotic@@glycopeptide antibiotic	antibiotic target alteration@@antibiotic target alteration	0.0	0.0	0.0	0.0	0.0	0.0	7.46530152855409	5.832366865203287	8.097997703259296	8.012263234404987	14.891581082739574	7.98412307892849	0.0	0.0	0.0	0.0	0.0	0.0	0.0	0.0	0.0	0.0	0.0	0.0	0.18632855117409983	0.14076340891872477	0.11700070629347917	0.9111200210784922	0.0	0.07500360930668773
MGE817233	k__Bacteria	p__Pseudomonadota	c__Gammaproteobacteria	o__Enterobacterales	f__Enterobacteriaceae	g__Escherichia	s__Escherichia_coli	ARO:3003549	mdtO	major facilitator superfamily (MFS) antibiotic efflux pump@@major facilitator superfamily (MFS) antibiotic efflux pump	disinfecting agents and antiseptics@@nucleoside antibiotic	antibiotic efflux@@antibiotic efflux	0.0	0.0	0.0	0.0	0.0	0.0	0.0	0.0	0.0	0.0	0.0	0.0	1.7020100703988392	2.8378952499145855	2.609792908801767	0.005973783343968684	0.0	0.0	0.06525429370454801	0.09720586964667624	0.0	0.010489287549042891	0.0	0.0	0.0	0.0	0.0	0.0	0.0	0.0
MGE33730	k__Bacteria	p__unclassified_Bacteria_phylum	c__unclassified_Bacteria_class	o__unclassified_Bacteria_order	f__unclassified_Bacteria_family	g__unclassified_Bacteria_genus	s__uncultured_bacterium	ARO:3000191	tet(Q)	tetracycline-resistant ribosomal protection protein	tetracycline antibiotic	antibiotic target protection	49.783835731933465	88.11287899259153	65.7684674448868	33.795526637451815	45.40255145005294	39.938949545116735	0.0	0.0	0.0	0.0	0.0	0.0	0.0	0.0	0.002186953184163667	65.47023235880837	61.759347382949606	75.7975678549492	52.90953005661163	67.70137681106199	64.62633853784497	72.12290648223501	77.83168524122519	84.32579177559252	0.0	0.0	0.014622473395162162	0.014446148317694195	0.0	0.047806251889399444
MGE1585826	k__Bacteria	p__Bacillota	c__Clostridia	o__Eubacteriales	f__unclassified_Eubacteriales_family	g__unclassified_Eubacteriales_genus	s__Clostridiales_bacterium	ARO:3000556	tet(44)	tetracycline-resistant ribosomal protection protein	tetracycline antibiotic	antibiotic target protection	6.384489690214476	1.7034924940711844	2.918224530292535	3.932343783588478	0.8629271503363182	2.741713103525477	0.0	0.0	0.0	0.0	0.0	0.0	0.0	0.0	0.0	0.19427623010047854	0.22688184843935205	0.570061231377857	0.3080563129180963	0.0	0.0	0.01100409920789162	0.17631409145554447	0.08007068777894275	0.0	0.0	0.0	0.0	0.0	0.0
MGE91001	k__Bacteria	p__Bacteroidota	c__Bacteroidia	o__Bacteroidales	f__Bacteroidaceae	g__unclassified_Bacteroidaceae_genus	s__unclassified_Bacteroidaceae_species	ARO:3000191	tet(Q)	tetracycline-resistant ribosomal protection protein	tetracycline antibiotic	antibiotic target protection	0.027768464968412676	0.007238605209494468	0.0	0.0	0.0	0.0	0.0	0.0	0.0	0.0	0.0	0.0	0.0	0.0	0.0	0.01272918320023234	0.032916547659647875	0.07753669952819651	35.63067392231979	12.945641518365766	12.909572179083783	20.741732867071878	1.2534229180733725	3.808388070964605	0.0	0.0	0.0	0.0	0.0	0.0
MGE71601	k__Bacteria	p__Bacillota	c__Erysipelotrichia	o__Erysipelotrichales	f__Coprobacillaceae	g__Thomasclavelia	s__[Clostridium]_innocuum	ARO:3000186	tet(M)	tetracycline-resistant ribosomal protection protein	tetracycline antibiotic	antibiotic target protection	0.0	0.0	0.0	0.0	0.0	0.0	0.16273636208571607	0.10528988736511101	0.1801663898737289	0.0	0.0	0.0	1.1337168242185756	0.0869961043854194	0.4193380217203323	0.02553792379546613	0.0	0.010370533561896286	0.0	0.0	0.0	0.0	0.0	0.0	0.0	0.0	0.0	0.0	0.0	0.0
MGE243087	k__Bacteria	p__Bacillota	c__Clostridia	o__Eubacteriales	f__Lachnospiraceae	g__Coprococcus	s__Coprococcus_comes	ARO:3000190	tet(O)	tetracycline-resistant ribosomal protection protein	tetracycline antibiotic	antibiotic target protection	3.0362213149368475	1.4449839443040537	10.641462570188825	17.653438178132227	24.85376677515722	32.23193434644145	0.0	0.0	0.0	0.0	0.0	0.0	1.9459318624647195	0.3005319969678125	0.22147343238312456	6.212099963247136	13.414136072627988	4.01858175523481	1.4645510543314495	0.8311101854790821	0.8471906742523733	0.4988639600277618	0.8980999033516796	1.209984862092836	0.0	0.007687001783920986	0.0	0.0	0.0	0.016383600907929605
MGE1061197	k__Bacteria	p__Bacillota	c__Clostridia	o__Eubacteriales	f__unclassified_Eubacteriales_family	g__Flintibacter	s__Flintibacter_sp._DSM_110149	ARO:3000196	tet(32)	tetracycline-resistant ribosomal protection protein	tetracycline antibiotic	antibiotic target protection	1.754880209550655	0.23235922722477242	0.8242734279780726	2.563888146899688	2.062102920209551	1.2383954729056645	0.0	0.0	0.0	0.0	0.0	0.0	0.0	0.0	0.0	2.279259698745352	1.2134633862623474	0.2696338726093034	0.6276647375706212	2.025831077105263	0.3630817175367315	0.12331468674843546	1.1226248791895994	0.7069574475149153	0.0	0.0	0.0	0.0	0.0	0.0
MGE528823	k__Bacteria	p__Bacillota	c__Clostridia	o__Eubacteriales	f__Oscillospiraceae	g__Acutalibacter	s__Acutalibacter_sp._1XD8-33	ARO:3000190	tet(O)	tetracycline-resistant ribosomal protection protein	tetracycline antibiotic	antibiotic target protection	0.0	0.0	0.0	0.4673754434452556	1.4434720441466857	1.1643609609384782	0.0	0.0	0.0	0.0	0.0	0.0	0.0	0.0	0.0	0.07022929043753184	0.06603882374216857	0.031111600685688856	1.8481239495134958	4.571106020134951	5.567253002229882	0.04484170427215837	0.0	0.12235801976219689	0.0	0.0	0.0	0.0	0.0	0.0
MGE531832	k__Viruses	p__Uroviricota	c__Caudoviricetes	o__unclassified_Caudoviricetes_order	f__unclassified_Caudoviricetes_family	g__unclassified_Caudoviricetes_genus	s__Caudoviricetes_sp.	ARO:3007124	tet(W/32/O)	tetracycline-resistant ribosomal protection protein	tetracycline antibiotic	antibiotic target protection	4.02508238539793	1.2561920721839261	1.4818398705223774	9.68134847136601	5.198669993580921	5.707387831652192	0.0	0.0	0.0	0.0	0.0	0.0	0.0	0.0	0.0	1.7493477799894297	0.6686430903894567	1.0785354904372135	0.24409184238857493	0.5713882525168688	3.1467082186516735	0.04484170427215837	0.26942997100550387	0.05438134211653195	0.0	0.0	0.0	0.0	0.0	0.0
MGE430657	k__Bacteria	p__Pseudomonadota	c__Gammaproteobacteria	o__Enterobacterales	f__Enterobacteriaceae	g__Escherichia	s__Escherichia_coli	ARO:3003950	msbA	ATP-binding cassette (ABC) antibiotic efflux pump	nitroimidazole antibiotic	antibiotic efflux	0.0	0.0	0.0	0.0	0.0	0.0	0.0	0.0	0.0	0.0	0.0	0.0	1.003078606410332	1.6539162711165345	2.012893467699896	0.0	0.0	0.0	0.0	0.0	0.2657201820737657	0.0	0.0	0.0	0.0	0.0	0.0	0.0	0.0	0.0
MGE874393	k__Bacteria	p__Pseudomonadota	c__Gammaproteobacteria	o__Enterobacterales	f__Enterobacteriaceae	g__unclassified_Enterobacteriaceae_genus	s__unclassified_Enterobacteriaceae_species	ARO:3003950	msbA	ATP-binding cassette (ABC) antibiotic efflux pump	nitroimidazole antibiotic	antibiotic efflux	0.0	0.0	0.0	0.0	0.0	0.0	0.0	0.0	0.0	0.0	0.0	0.0	0.752308954807749	0.3472790070585899	0.13328785684340208	0.0	0.0	0.0	0.0	0.0	0.0	0.0	0.0	0.0	0.0	0.0	0.0	0.0	0.0	0.0
MGE202702	k__Bacteria	p__Pseudomonadota	c__Gammaproteobacteria	o__Enterobacterales	f__Enterobacteriaceae	g__Escherichia	s__Escherichia_coli	ARO:3005047	eptB	pmr phosphoethanolamine transferase	peptide antibiotic	antibiotic target alteration	0.0	0.0	0.0	0.0	0.0	0.0	0.0	0.0	0.0	0.0	0.0	0.0	1.6321105969485157	2.5577191231303193	2.5552725495965642	0.0	0.0	0.0	0.0	0.11788796957150102	0.0	0.0	0.0	0.0	0.0	0.0	0.0	0.0	0.0	0.0
MGE394528	k__Bacteria	p__Pseudomonadota	c__Gammaproteobacteria	o__Enterobacterales	f__Enterobacteriaceae	g__unclassified_Enterobacteriaceae_genus	s__unclassified_Enterobacteriaceae_species	ARO:3005047	eptB	pmr phosphoethanolamine transferase	peptide antibiotic	antibiotic target alteration	0.0	0.0	0.0	0.0	0.0	0.0	0.0	0.0	0.0	0.0	0.0	0.0	1.27406280509199	0.4511222395614035	0.1269719289864435	0.0	0.0	0.0	0.0	0.0	0.0	0.0	0.0	0.0	0.0	0.0	0.0	0.0	0.0	0.0
MGE314396	k__Bacteria	p__Bacillota	c__Clostridia	o__Eubacteriales	f__Lachnospiraceae	g__unclassified_Lachnospiraceae_genus	s__Lachnospiraceae_bacterium	ARO:3000196	tet(32)	tetracycline-resistant ribosomal protection protein	tetracycline antibiotic	antibiotic target protection	0.0	0.0	0.0	0.8592324130842757	0.6983442186554879	0.6186660702986693	0.0	0.0	0.0	0.0	0.0	0.0	0.0	0.0	0.0	0.0586867907687552	0.03793971920555464	0.13107460731732465	0.0	0.0	0.0	0.0	0.0	0.09372726827983964	0.0	0.0	0.0	0.0	0.0	0.0
MGE158879	k__Bacteria	p__Pseudomonadota	c__Gammaproteobacteria	o__Enterobacterales	f__Enterobacteriaceae	g__unclassified_Enterobacteriaceae_genus	s__unclassified_Enterobacteriaceae_species	ARO:3003952	YojI	ATP-binding cassette (ABC) antibiotic efflux pump	peptide antibiotic	antibiotic efflux	0.0	0.0	0.0	0.0	0.0	0.0	0.0	0.0	0.0	0.0	0.0	0.0	1.0572628843350047	1.8103502544968497	1.9274400606968878	0.0	0.0	0.0	0.08144878995239205	0.12132995408453753	0.0	0.0	0.0	0.0	0.0	0.0	0.0	0.0	0.0	0.0
MGE817200	k__Bacteria	p__Pseudomonadota	c__Gammaproteobacteria	o__Enterobacterales	f__Enterobacteriaceae	g__Escherichia	s__Escherichia_coli	ARO:3003576	eptA	pmr phosphoethanolamine transferase	peptide antibiotic	antibiotic target alteration	0.0	0.0	0.0	0.0	0.0	0.0	0.0	0.0	0.0	0.0	0.0	0.0	1.8971446148815032	2.2860290203467875	2.414551956145487	0.0	0.0	0.0	0.08144878995239205	0.12132995408453753	0.0	0.013092468400630178	0.0	0.0	0.0	0.0	0.0	0.0	0.0	0.0
MGE960883	k__Bacteria	p__Pseudomonadota	c__Gammaproteobacteria	o__Enterobacterales	f__Enterobacteriaceae	g__Kluyvera	s__Kluyvera_intermedia	ARO:3003952	YojI	ATP-binding cassette (ABC) antibiotic efflux pump	peptide antibiotic	antibiotic efflux	0.0	0.0	0.0	0.0	0.0	0.0	0.0	0.0	0.0	0.0	0.0	0.0	0.84976269208234	0.2863309075989916	0.09584681500740655	0.0	0.0	0.0	0.0	0.0	0.0	0.0	0.0	0.0	0.0	0.0	0.0	0.0	0.0	0.0
MGE25753	k__Bacteria	p__Pseudomonadota	c__Gammaproteobacteria	o__Enterobacterales	f__Enterobacteriaceae	g__unclassified_Enterobacteriaceae_genus	s__unclassified_Enterobacteriaceae_species	ARO:3000254	emrY	major facilitator superfamily (MFS) antibiotic efflux pump	tetracycline antibiotic	antibiotic efflux	0.0	0.0	0.0	0.0	0.0	0.0	0.0	0.0	0.0	0.0	0.0	0.0	0.5594203642241146	0.37493270576881094	1.267904226552088	0.0	0.0	0.0	0.0	0.12960782619556835	0.0	0.0	0.0	0.0	0.0	0.0	0.0	0.0	0.0	0.0
MGE874342	k__Bacteria	p__Pseudomonadota	c__Gammaproteobacteria	o__Enterobacterales	f__Enterobacteriaceae	g__unclassified_Enterobacteriaceae_genus	s__unclassified_Enterobacteriaceae_species	ARO:3000074	emrB	major facilitator superfamily (MFS) antibiotic efflux pump	fluoroquinolone antibiotic	antibiotic efflux	0.0	0.0	0.0	0.0	0.0	0.0	0.0	0.0	0.0	0.0	0.0	0.0	1.6782610926723434	2.3926626618141227	2.342256701705738	0.0	0.0	0.0	0.0	0.2592156523911367	0.0	0.0	0.0	0.0	0.0	0.0	0.0	0.0	0.0	0.0
MGE988566	k__Bacteria	p__Pseudomonadota	c__Gammaproteobacteria	o__Enterobacterales	f__Enterobacteriaceae	g__unclassified_Enterobacteriaceae_genus	s__unclassified_Enterobacteriaceae_species	ARO:3000074	emrB	major facilitator superfamily (MFS) antibiotic efflux pump	fluoroquinolone antibiotic	antibiotic efflux	0.0	0.0	0.0	0.0	0.0	0.0	0.0	0.0	0.0	0.0	0.0	0.0	0.48553465574168425	0.27626620425070275	0.10939881600781291	0.0	0.0	0.0	0.0	0.0	0.0	0.0	0.0	0.0	0.0	0.0	0.0	0.0	0.0	0.0
MGE1092593	k__Bacteria	p__Pseudomonadota	c__Epsilonproteobacteria	o__Campylobacterales	f__Campylobacteraceae	g__Campylobacter	s__Campylobacter_hyointestinalis	ARO:3000556	tet(44)	tetracycline-resistant ribosomal protection protein	tetracycline antibiotic	antibiotic target protection	0.0	0.0	0.0	0.4701301120706697	0.7232605837401299	0.8716476208031669	0.0	0.0	0.0	0.0	0.0	0.0	0.0	0.0	0.0	0.08027638128240826	0.15569074359646812	0.13039570686863697	0.0	0.0	0.0	0.042286872398106114	0.0	0.0	0.0	0.0	0.0	0.0	0.0	0.0
MGE1499690	k__Bacteria	p__Pseudomonadota	c__Gammaproteobacteria	o__Enterobacterales	f__Enterobacteriaceae	g__Escherichia	s__Escherichia_coli	ARO:3001327	MdtK	multidrug and toxic compound extrusion (MATE) transporter	fluoroquinolone antibiotic	antibiotic efflux	0.0	0.0	0.0	0.0	0.0	0.0	0.0	0.0	0.0	0.0	0.0	0.0	0.9061001098713699	1.3878557415151955	1.6029352728564115	0.0	0.010651423184220738	0.0	0.0	0.134050029915981	0.0	0.0	0.0	0.0	0.0	0.0	0.0	0.0	0.0	0.0
MGE430878	k__Bacteria	p__Pseudomonadota	c__Gammaproteobacteria	o__Enterobacterales	f__Enterobacteriaceae	g__Escherichia	s__Escherichia_coli	ARO:3000237	TolC	ATP-binding cassette (ABC) antibiotic efflux pump@@ATP-binding cassette (ABC) antibiotic efflux pump@@ATP-binding cassette (ABC) antibiotic efflux pump@@ATP-binding cassette (ABC) antibiotic efflux pump@@ATP-binding cassette (ABC) antibiotic efflux pump@@ATP-binding cassette (ABC) antibiotic efflux pump@@ATP-binding cassette (ABC) antibiotic efflux pump@@ATP-binding cassette (ABC) antibiotic effl…	aminocoumarin antibiotic@@aminoglycoside antibiotic@@carbapenem@@cephalosporin@@cephamycin@@disinfecting agents and antiseptics@@fluoroquinolone antibiotic@@glycylcycline@@macrolide antibiotic@@penam@@penem@@peptide antibiotic@@phenicol antibiotic@@rifamycin antibiotic@@tetracycline antibiotic@@aminocoumarin antibiotic@@aminoglycoside antibiotic@@carbapenem@@cephalosporin@@cephamycin@@disinfectin…	antibiotic efflux@@antibiotic efflux@@antibiotic efflux@@antibiotic efflux@@antibiotic efflux@@antibiotic efflux@@antibiotic efflux@@antibiotic efflux@@antibiotic efflux@@antibiotic efflux@@antibiotic efflux@@antibiotic efflux@@antibiotic efflux@@antibiotic efflux@@antibiotic efflux@@antibiotic efflux@@antibiotic efflux@@antibiotic efflux@@antibiotic efflux@@antibiotic efflux@@antibiotic efflux@@…	0.0	0.0	0.011998703405039496	0.0	0.0	0.0	0.0	0.0	0.0	0.0	0.0	0.0	1.4907050634477133	2.3668575768016944	2.556145412490243	0.0	0.0	0.0	0.0	0.0672963712938528	0.6271856929109533	0.0	0.0	0.0	0.0	0.0	0.0	0.0	0.0	0.0
MGE817234	k__Bacteria	p__Pseudomonadota	c__Gammaproteobacteria	o__Enterobacterales	f__Enterobacteriaceae	g__unclassified_Enterobacteriaceae_genus	s__unclassified_Enterobacteriaceae_species	ARO:3003550	mdtP	major facilitator superfamily (MFS) antibiotic efflux pump@@major facilitator superfamily (MFS) antibiotic efflux pump	disinfecting agents and antiseptics@@nucleoside antibiotic	antibiotic efflux@@antibiotic efflux	0.0	0.0	0.0	0.0	0.0	0.0	0.0	0.0	0.0	0.0	0.0	0.0	1.8492148791698158	2.7171120164994353	2.5631538548088186	0.0	0.0	0.006786443230688776	0.0	0.0	0.0	0.0	0.0	0.0	0.0	0.0	0.0	0.0	0.0	0.0
MGE242976	k__Bacteria	p__Pseudomonadota	c__Gammaproteobacteria	o__Enterobacterales	f__Enterobacteriaceae	g__unclassified_Enterobacteriaceae_genus	s__unclassified_Enterobacteriaceae_species	ARO:3000237	TolC	ATP-binding cassette (ABC) antibiotic efflux pump@@ATP-binding cassette (ABC) antibiotic efflux pump@@ATP-binding cassette (ABC) antibiotic efflux pump@@ATP-binding cassette (ABC) antibiotic efflux pump@@ATP-binding cassette (ABC) antibiotic efflux pump@@ATP-binding cassette (ABC) antibiotic efflux pump@@ATP-binding cassette (ABC) antibiotic efflux pump@@ATP-binding cassette (ABC) antibiotic effl…	aminocoumarin antibiotic@@aminoglycoside antibiotic@@carbapenem@@cephalosporin@@cephamycin@@disinfecting agents and antiseptics@@fluoroquinolone antibiotic@@glycylcycline@@macrolide antibiotic@@penam@@penem@@peptide antibiotic@@phenicol antibiotic@@rifamycin antibiotic@@tetracycline antibiotic@@aminocoumarin antibiotic@@aminoglycoside antibiotic@@carbapenem@@cephalosporin@@cephamycin@@disinfectin…	antibiotic efflux@@antibiotic efflux@@antibiotic efflux@@antibiotic efflux@@antibiotic efflux@@antibiotic efflux@@antibiotic efflux@@antibiotic efflux@@antibiotic efflux@@antibiotic efflux@@antibiotic efflux@@antibiotic efflux@@antibiotic efflux@@antibiotic efflux@@antibiotic efflux@@antibiotic efflux@@antibiotic efflux@@antibiotic efflux@@antibiotic efflux@@antibiotic efflux@@antibiotic efflux@@…	0.0	0.0	0.0	0.0	0.0	0.0	0.0	0.0	0.0	0.0	0.0	0.0	1.0672258455516412	0.5460638162856956	0.1761450135178462	0.0	0.0	0.0	0.0	0.0	0.0	0.0	0.0	0.0	0.0	0.0	0.0	0.0	0.0	0.0
MGE116021	k__Bacteria	p__Pseudomonadota	c__Gammaproteobacteria	o__Enterobacterales	f__Enterobacteriaceae	g__unclassified_Enterobacteriaceae_genus	s__unclassified_Enterobacteriaceae_species	ARO:3000829	baeS	resistance-nodulation-cell division (RND) antibiotic efflux pump@@resistance-nodulation-cell division (RND) antibiotic efflux pump	aminocoumarin antibiotic@@aminoglycoside antibiotic	antibiotic efflux@@antibiotic efflux	0.0	0.0	0.0	0.0	0.0	0.0	0.0	0.0	0.0	0.0	0.0	0.0	0.960311227555982	1.7899431578289868	1.7572589402675094	0.03492365647243231	0.0	0.0	0.0	0.0	0.0	0.0	0.0	0.0	0.0	0.0	0.0	0.0	0.0	0.0
MGE394448	k__Bacteria	p__Pseudomonadota	c__Gammaproteobacteria	o__Enterobacterales	f__Enterobacteriaceae	g__Kluyvera	s__Kluyvera_intermedia	ARO:3000793	mdtB	resistance-nodulation-cell division (RND) antibiotic efflux pump	aminocoumarin antibiotic	antibiotic efflux	0.0	0.0	0.0	0.0	0.0	0.0	0.0	0.0	0.0	0.0	0.0	0.0	0.3027611612100321	0.18504743220202607	0.05879847034067563	0.0	0.0	0.0	0.0	0.0	0.0	0.0	0.0	0.0	0.0	0.0	0.0	0.0	0.0	0.0
MGE1476015	k__Bacteria	p__Pseudomonadota	c__Gammaproteobacteria	o__Enterobacterales	f__Enterobacteriaceae	g__unclassified_Enterobacteriaceae_genus	s__unclassified_Enterobacteriaceae_species	ARO:3001327	MdtK	multidrug and toxic compound extrusion (MATE) transporter	fluoroquinolone antibiotic	antibiotic efflux	0.0	0.0	0.0	0.0	0.0	0.0	0.0	0.0	0.0	0.0	0.0	0.0	0.7785179908797085	0.22266658008909535	0.08492042460824367	0.0	0.0	0.0	0.0	0.0	0.0	0.0	0.0	0.0	0.0	0.0	0.0	0.0	0.0	0.0
MGE988741	k__Bacteria	p__Pseudomonadota	c__Gammaproteobacteria	o__Enterobacterales	f__Enterobacteriaceae	g__Enterobacter	s__Enterobacter_hormaechei	ARO:3000491	acrD	resistance-nodulation-cell division (RND) antibiotic efflux pump	aminoglycoside antibiotic	antibiotic efflux	0.0	0.0	0.0	0.0	0.0	0.0	0.0	0.0	0.0	0.0	0.0	0.0	0.6591890165475949	0.2915916858452003	0.06413002500257327	0.0	0.0	0.0	0.0	0.0	0.0	0.0	0.0	0.0	0.0	0.0	0.0	0.0	0.0	0.0
MGE634529	k__Bacteria	p__Pseudomonadota	c__Gammaproteobacteria	o__Enterobacterales	f__Enterobacteriaceae	g__unclassified_Enterobacteriaceae_genus	s__unclassified_Enterobacteriaceae_species	ARO:3000830	cpxA	resistance-nodulation-cell division (RND) antibiotic efflux pump@@resistance-nodulation-cell division (RND) antibiotic efflux pump	aminocoumarin antibiotic@@aminoglycoside antibiotic	antibiotic efflux@@antibiotic efflux	0.0	0.0	0.0	0.0	0.0	0.0	0.0	0.0	0.0	0.0	0.0	0.0	1.4187162240107314	2.630259352915261	2.7209326616279776	0.01784309086146105	0.0	0.0	0.0	0.29034416959967935	0.3382420658275228	0.0	0.0	0.0	0.0	0.0	0.0	0.0	0.0	0.0
MGE1176321	k__Bacteria	p__Pseudomonadota	c__Gammaproteobacteria	o__Enterobacterales	f__Enterobacteriaceae	g__unclassified_Enterobacteriaceae_genus	s__unclassified_Enterobacteriaceae_species	ARO:3000830	cpxA	resistance-nodulation-cell division (RND) antibiotic efflux pump@@resistance-nodulation-cell division (RND) antibiotic efflux pump	aminocoumarin antibiotic@@aminoglycoside antibiotic	antibiotic efflux@@antibiotic efflux	0.0	0.0	0.0	0.0	0.0	0.0	0.0	0.0	0.0	0.0	0.0	0.0	0.7684712880058129	0.3646998262445531	0.15395577415677936	0.0	0.0	0.0	0.0	0.0	0.0	0.0	0.0	0.0	0.0	0.0	0.0	0.0	0.0	0.0
MGE1659743	k__Bacteria	p__Bacillota	c__Bacilli	o__Lactobacillales	f__Enterococcaceae	g__Enterococcus	s__Enterococcus_faecalis	ARO:3000186	tet(M)	tetracycline-resistant ribosomal protection protein	tetracycline antibiotic	antibiotic target protection	0.0	0.0	0.0	0.0	0.0	0.0	0.3163288435379142	0.18760840472042054	0.3438420892682308	0.0	0.0	0.0	0.22201777810828532	0.0	0.0655587788236762	0.0372306861710668	0.0	0.0	0.0	0.0	0.0	0.016343217957962047	0.0	0.0	0.0	0.0	0.0	0.0	0.0	0.0
MGE116025	k__Bacteria	p__Pseudomonadota	c__Gammaproteobacteria	o__Enterobacterales	f__Enterobacteriaceae	g__Escherichia	s__Escherichia_coli	ARO:3000792	mdtA	resistance-nodulation-cell division (RND) antibiotic efflux pump	aminocoumarin antibiotic	antibiotic efflux	0.0	0.011171116693498675	0.0	0.0	0.0	0.0	0.0	0.0	0.0	0.0	0.0	0.0	1.1454314641932795	1.6243328581053835	1.7970394084034866	0.0	0.0	0.0	0.0	0.1598288818229004	0.3723915051658784	0.0	0.0	0.0	0.0	0.0	0.0	0.0	0.0	0.0
MGE431046	k__Bacteria	p__Pseudomonadota	c__Gammaproteobacteria	o__Enterobacterales	f__Enterobacteriaceae	g__unclassified_Enterobacteriaceae_genus	s__unclassified_Enterobacteriaceae_species	ARO:3001214	mdtM	major facilitator superfamily (MFS) antibiotic efflux pump@@major facilitator superfamily (MFS) antibiotic efflux pump@@major facilitator superfamily (MFS) antibiotic efflux pump@@major facilitator superfamily (MFS) antibiotic efflux pump@@major facilitator superfamily (MFS) antibiotic efflux pump	disinfecting agents and antiseptics@@fluoroquinolone antibiotic@@lincosamide antibiotic@@nucleoside antibiotic@@phenicol antibiotic	antibiotic efflux@@antibiotic efflux@@antibiotic efflux@@antibiotic efflux@@antibiotic efflux	0.0	0.0	0.0	0.0	0.0	0.0	0.0	0.0	0.0	0.0	0.0	0.0	1.594128461115708	2.549268725720054	2.520902531701651	0.0	0.0	0.0	0.0	0.32354654422543344	0.0	0.0	0.0	0.0	0.0	0.0	0.0	0.0	0.0	0.0
MGE665956	k__Bacteria	p__Pseudomonadota	c__Gammaproteobacteria	o__Enterobacterales	f__Enterobacteriaceae	g__unclassified_Enterobacteriaceae_genus	s__unclassified_Enterobacteriaceae_species	ARO:3001328	Escherichia coli mdfA	major facilitator superfamily (MFS) antibiotic efflux pump@@major facilitator superfamily (MFS) antibiotic efflux pump	disinfecting agents and antiseptics@@tetracycline antibiotic	antibiotic efflux@@antibiotic efflux	0.0	0.0	0.0	0.0	0.0	0.0	0.0	0.0	0.0	0.0	0.0	0.0	0.9222230766785088	1.8411385241311498	2.0359789197007085	0.0	0.0	0.0	0.10859838660318939	0.0	0.0	0.0	0.0	0.0	0.0	0.0	0.0	0.01156394841002771	0.0	0.0
MGE816824	k__Bacteria	p__Pseudomonadota	c__Gammaproteobacteria	o__Enterobacterales	f__Enterobacteriaceae	g__unclassified_Enterobacteriaceae_genus	s__unclassified_Enterobacteriaceae_species	ARO:3001329	mdtG	major facilitator superfamily (MFS) antibiotic efflux pump	phosphonic acid antibiotic	antibiotic efflux	0.0	0.0	0.0	0.0	0.0	0.0	0.0	0.0	0.0	0.0	0.0	0.0	0.5401592306259836	0.3817745434653221	0.08578071114818123	0.0	0.0	0.0	0.0	0.0	0.0	0.0	0.0	0.0	0.0	0.0	0.0	0.0	0.0	0.0
MGE281951	k__Bacteria	p__Pseudomonadota	c__Gammaproteobacteria	o__Enterobacterales	f__Enterobacteriaceae	g__unclassified_Enterobacteriaceae_genus	s__unclassified_Enterobacteriaceae_species	ARO:3001328	Escherichia coli mdfA	major facilitator superfamily (MFS) antibiotic efflux pump@@major facilitator superfamily (MFS) antibiotic efflux pump	disinfecting agents and antiseptics@@tetracycline antibiotic	antibiotic efflux@@antibiotic efflux	0.0	0.0	0.0	0.0	0.0	0.0	0.0	0.0	0.0	0.0	0.0	0.0	0.6587307690560775	0.27093677278184153	0.11028948576194725	0.0	0.0	0.0	0.0	0.0	0.0	0.0	0.0	0.0	0.0	0.0	0.0	0.0	0.0	0.0
MGE25351	k__Bacteria	p__Pseudomonadota	c__Gammaproteobacteria	o__Enterobacterales	f__Enterobacteriaceae	g__unclassified_Enterobacteriaceae_genus	s__unclassified_Enterobacteriaceae_species	ARO:3001329	mdtG	major facilitator superfamily (MFS) antibiotic efflux pump	phosphonic acid antibiotic	antibiotic efflux	0.0	0.0	0.0	0.0	0.0	0.0	0.0	0.0	0.0	0.0	0.0	0.0	0.5692786739133525	1.416998117217945	1.7398362200888948	0.0	0.0	0.0	0.0	0.16256433945801113	0.5681474308643232	0.008770993500666673	0.0	0.0	0.0	0.0	0.0	0.0	0.0	0.0
MGE119324	k__Bacteria	p__Bacillota	c__unclassified_Bacillota_class	o__unclassified_Bacillota_order	f__unclassified_Bacillota_family	g__unclassified_Bacillota_genus	s__unclassified_Bacillota_species	ARO:3000567	tet(40)	major facilitator superfamily (MFS) antibiotic efflux pump	tetracycline antibiotic	antibiotic efflux	7.336810516899896	0.707924918326088	2.694254310040687	16.966598056469678	5.904979576505923	4.667299677824148	0.013123073361665502	0.0	0.0	0.0	0.0	0.0	0.0	0.0	0.0	2.178566865303646	2.777849293528073	5.764691678239349	0.10966569261403156	0.8984974978152236	0.0	0.09695503626412616	0.2824491096535995	0.08551365836506253	0.0	0.0	0.0	0.0	0.0	0.0
MGE358558	k__Bacteria	p__Pseudomonadota	c__Gammaproteobacteria	o__Enterobacterales	f__Enterobacteriaceae	g__unclassified_Enterobacteriaceae_genus	s__unclassified_Enterobacteriaceae_species	ARO:3001216	mdtH	major facilitator superfamily (MFS) antibiotic efflux pump	fluoroquinolone antibiotic	antibiotic efflux	0.0	0.0	0.0	0.0	0.0	0.021376985183396945	0.0	0.0	0.0	0.0	0.0	0.0	0.9270940883206603	1.513453546177204	1.9371358396649712	0.0	0.0	0.0	0.0	0.0	0.38440413436477766	0.0	0.0	0.0	0.0	0.0	0.0	0.0	0.0	0.0
MGE1523430	k__Bacteria	p__Pseudomonadota	c__Gammaproteobacteria	o__Enterobacterales	f__Enterobacteriaceae	g__unclassified_Enterobacteriaceae_genus	s__unclassified_Enterobacteriaceae_species	ARO:3001216	mdtH	major facilitator superfamily (MFS) antibiotic efflux pump	fluoroquinolone antibiotic	antibiotic efflux	0.0	0.0	0.0	0.0	0.0	0.0	0.0	0.0	0.0	0.0	0.0	0.0	0.618062725547107	0.27003528002331856	0.10533734059007677	0.0	0.0	0.0	0.0	0.0	0.0	0.0	0.0	0.0	0.0	0.0	0.0	0.0	0.0	0.0
MGE568978	k__Bacteria	p__Pseudomonadota	c__Gammaproteobacteria	o__Enterobacterales	f__Enterobacteriaceae	g__unclassified_Enterobacteriaceae_genus	s__unclassified_Enterobacteriaceae_species	ARO:3004041	Klebsiella pneumoniae acrA	resistance-nodulation-cell division (RND) antibiotic efflux pump@@resistance-nodulation-cell division (RND) antibiotic efflux pump@@resistance-nodulation-cell division (RND) antibiotic efflux pump@@resistance-nodulation-cell division (RND) antibiotic efflux pump@@resistance-nodulation-cell division (RND) antibiotic efflux pump@@resistance-nodulation-cell division (RND) antibiotic efflux pump@@res…	cephalosporin@@disinfecting agents and antiseptics@@fluoroquinolone antibiotic@@glycylcycline@@penam@@phenicol antibiotic@@rifamycin antibiotic@@tetracycline antibiotic	antibiotic efflux@@antibiotic efflux@@antibiotic efflux@@antibiotic efflux@@antibiotic efflux@@antibiotic efflux@@antibiotic efflux@@antibiotic efflux	0.0	0.0	0.0	0.0	0.0	0.0	0.0	0.0	0.0	0.0	0.0	0.0	0.7174566171174269	0.44288925868940787	0.1439015195179693	0.0	0.0	0.0	0.0	0.0	0.0	0.0	0.0	0.0	0.0	0.0	0.0	0.0	0.0	0.0
MGE961093	k__Bacteria	p__Pseudomonadota	c__Gammaproteobacteria	o__Enterobacterales	f__Enterobacteriaceae	g__unclassified_Enterobacteriaceae_genus	s__unclassified_Enterobacteriaceae_species	ARO:3004041	Klebsiella pneumoniae acrA	resistance-nodulation-cell division (RND) antibiotic efflux pump@@resistance-nodulation-cell division (RND) antibiotic efflux pump@@resistance-nodulation-cell division (RND) antibiotic efflux pump@@resistance-nodulation-cell division (RND) antibiotic efflux pump@@resistance-nodulation-cell division (RND) antibiotic efflux pump@@resistance-nodulation-cell division (RND) antibiotic efflux pump@@res…	cephalosporin@@disinfecting agents and antiseptics@@fluoroquinolone antibiotic@@glycylcycline@@penam@@phenicol antibiotic@@rifamycin antibiotic@@tetracycline antibiotic	antibiotic efflux@@antibiotic efflux@@antibiotic efflux@@antibiotic efflux@@antibiotic efflux@@antibiotic efflux@@antibiotic efflux@@antibiotic efflux	0.0	0.0	0.0	0.0	0.0	0.0	0.0	0.0	0.0	0.0	0.0	0.0	1.1836299552330736	2.2255741642683815	2.4188471496864685	0.010266502028328092	0.0	0.0	0.0	0.16705732371438836	0.0	0.0	0.0	0.0	0.0	0.0	0.0	0.0	0.0	0.0
MGE242925	k__Bacteria	p__Pseudomonadota	c__Gammaproteobacteria	o__Enterobacterales	f__Enterobacteriaceae	g__Phytobacter	s__Phytobacter_ursingii	ARO:3003922	oqxA	resistance-nodulation-cell division (RND) antibiotic efflux pump@@resistance-nodulation-cell division (RND) antibiotic efflux pump@@resistance-nodulation-cell division (RND) antibiotic efflux pump@@resistance-nodulation-cell division (RND) antibiotic efflux pump@@resistance-nodulation-cell division (RND) antibiotic efflux pump	diaminopyrimidine antibiotic@@fluoroquinolone antibiotic@@glycylcycline@@nitrofuran antibiotic@@tetracycline antibiotic	antibiotic efflux@@antibiotic efflux@@antibiotic efflux@@antibiotic efflux@@antibiotic efflux	0.0	0.0	0.0	0.0	0.0	0.0	0.0	0.0	0.0	0.0	0.0	0.0	0.897856759965975	0.3615422519913534	0.11563514961265386	0.0	0.0	0.0	0.0	0.0	0.0	0.0	0.0	0.0	0.0	0.0	0.0	0.0	0.0	0.0
MGE394072	k__Bacteria	p__Pseudomonadota	c__Gammaproteobacteria	o__Enterobacterales	f__Enterobacteriaceae	g__unclassified_Enterobacteriaceae_genus	s__unclassified_Enterobacteriaceae_species	ARO:3004588	Klebsiella pneumoniae KpnG	major facilitator superfamily (MFS) antibiotic efflux pump@@major facilitator superfamily (MFS) antibiotic efflux pump@@major facilitator superfamily (MFS) antibiotic efflux pump@@major facilitator superfamily (MFS) antibiotic efflux pump@@major facilitator superfamily (MFS) antibiotic efflux pump@@major facilitator superfamily (MFS) antibiotic efflux pump@@major facilitator superfamily (MFS) ant…	aminoglycoside antibiotic@@carbapenem@@cephalosporin@@fluoroquinolone antibiotic@@macrolide antibiotic@@penam@@penem@@peptide antibiotic	antibiotic efflux@@antibiotic efflux@@antibiotic efflux@@antibiotic efflux@@antibiotic efflux@@antibiotic efflux@@antibiotic efflux@@antibiotic efflux	0.0	0.0	0.0	0.0	0.0	0.0	0.0	0.0	0.0	0.0	0.0	0.0	0.6785769287989948	0.36893953591956524	0.11593089168327449	0.0	0.0	0.0	0.0	0.0	0.0	0.0	0.0	0.0	0.0	0.0	0.0	0.0	0.0	0.0
MGE874341	k__Bacteria	p__Pseudomonadota	c__Gammaproteobacteria	o__Enterobacterales	f__Enterobacteriaceae	g__unclassified_Enterobacteriaceae_genus	s__unclassified_Enterobacteriaceae_species	ARO:3000027	emrA	major facilitator superfamily (MFS) antibiotic efflux pump	fluoroquinolone antibiotic	antibiotic efflux	0.0	0.0	0.0	0.0	0.0	0.0	0.0	0.0	0.0	0.0	0.0	0.0	1.661821050119987	2.148910981145538	1.6984795718041643	0.02090060259475489	0.0	0.0	0.0	0.0	0.0	0.0	0.0	0.0	0.0	0.0	0.0	0.0	0.0	0.0
MGE1043928	k__Bacteria	p__Pseudomonadota	c__Gammaproteobacteria	o__Enterobacterales	f__Enterobacteriaceae	g__Atlantibacter	s__Atlantibacter_hermannii	ARO:3000491	acrD	resistance-nodulation-cell division (RND) antibiotic efflux pump	aminoglycoside antibiotic	antibiotic efflux	0.0	0.0	0.0	0.0	0.0	0.0	0.0	0.0	0.0	0.0	0.0	0.0	0.06942008873898665	0.025956879630148456	0.04796717317265643	0.0	0.0	0.0	0.0	0.0	0.0	0.0	0.0	0.0	0.0	0.0	0.0	0.0	0.0	0.0
MGE1662405	k__Bacteria	p__Pseudomonadota	c__Gammaproteobacteria	o__Enterobacterales	f__Morganellaceae	g__Morganella	s__Morganella_morganii	ARO:3000074	emrB	major facilitator superfamily (MFS) antibiotic efflux pump	fluoroquinolone antibiotic	antibiotic efflux	0.0	0.0	0.0	0.0	0.0	0.0	0.0	0.0	0.0	0.0	0.0	0.0	0.29081868377099773	0.0841441046834096	0.08096760688990597	0.0	0.0	0.0	0.0	0.0	0.0	0.0	0.0	0.0	0.0	0.0	0.0	0.0	0.0	0.0
MGE72036	k__Bacteria	p__Pseudomonadota	c__Gammaproteobacteria	o__Enterobacterales	f__Enterobacteriaceae	g__Escherichia	s__Escherichia_coli	ARO:3003577	ugd	pmr phosphoethanolamine transferase	peptide antibiotic	antibiotic target alteration	0.0	0.0	0.0	0.0	0.0	0.0	0.0	0.0	0.0	0.0	0.0	0.0	0.8908613958483839	0.4684249228885401	1.1819160793313928	0.0	0.0	0.0	0.0	0.0	0.0	0.0	0.0	0.0	0.0	0.0	0.0	0.0	0.0	0.0
MGE1228007	k__Bacteria	p__Pseudomonadota	c__Gammaproteobacteria	o__Enterobacterales	f__Enterobacteriaceae	g__unclassified_Enterobacteriaceae_genus	s__unclassified_Enterobacteriaceae_species	ARO:3003577	ugd	pmr phosphoethanolamine transferase	peptide antibiotic	antibiotic target alteration	0.0	0.0	0.0	0.0	0.0	0.0	0.0	0.0	0.0	0.0	0.0	0.0	0.793423430677467	0.2602360682714112	0.11467730347190354	0.0	0.0	0.0	0.0	0.0	0.0	0.0	0.0	0.0	0.0	0.0	0.0	0.0	0.0	0.0
MGE25752	k__Bacteria	p__Pseudomonadota	c__Gammaproteobacteria	o__Enterobacterales	f__Enterobacteriaceae	g__Escherichia	s__Escherichia_coli	ARO:3000206	emrK	major facilitator superfamily (MFS) antibiotic efflux pump	tetracycline antibiotic	antibiotic efflux	0.0	0.0	0.0	0.0	0.0	0.0	0.0	0.0	0.0	0.0	0.0	0.0	0.7675571667274556	0.8675150427936855	1.5224632412919172	0.0	0.0	0.0	0.0	0.17136292484104784	0.0	0.018491424442127157	0.0	0.0	0.0	0.0	0.0	0.0	0.0	0.0
MGE202272	k__Bacteria	p__Pseudomonadota	c__Gammaproteobacteria	o__Enterobacterales	f__Enterobacteriaceae	g__unclassified_Enterobacteriaceae_genus	s__unclassified_Enterobacteriaceae_species	ARO:3000795	mdtE	resistance-nodulation-cell division (RND) antibiotic efflux pump@@resistance-nodulation-cell division (RND) antibiotic efflux pump@@resistance-nodulation-cell division (RND) antibiotic efflux pump	fluoroquinolone antibiotic@@macrolide antibiotic@@penam	antibiotic efflux@@antibiotic efflux@@antibiotic efflux	0.0	0.0	0.0	0.0	0.0	0.0	0.0	0.0	0.0	0.0	0.0	0.0	1.6132077616287832	3.2126681977470004	2.702813514262376	0.0	0.0	0.0	0.11563196086505399	0.5167524469299992	1.2040015503808712	0.0	0.0	0.0	0.0	0.0	0.0	0.0	0.0	0.0
MGE1124126	k__Bacteria	p__Pseudomonadota	c__Gammaproteobacteria	o__Enterobacterales	f__Enterobacteriaceae	g__unclassified_Enterobacteriaceae_genus	s__unclassified_Enterobacteriaceae_species	ARO:3000499	AcrE	resistance-nodulation-cell division (RND) antibiotic efflux pump@@resistance-nodulation-cell division (RND) antibiotic efflux pump@@resistance-nodulation-cell division (RND) antibiotic efflux pump@@resistance-nodulation-cell division (RND) antibiotic efflux pump	cephalosporin@@cephamycin@@fluoroquinolone antibiotic@@penam	antibiotic efflux@@antibiotic efflux@@antibiotic efflux@@antibiotic efflux	0.0	0.0	0.0	0.0	0.0	0.0	0.0	0.0	0.0	0.0	0.0	0.0	2.005988781851443	2.504569901100723	2.432532162836139	0.0	0.0	0.0	0.0	0.17225081564333306	0.0	0.0	0.0	0.0	0.0	0.0	0.0	0.0	0.0	0.0
MGE501222	k__Bacteria	p__Pseudomonadota	c__Gammaproteobacteria	o__Enterobacterales	f__Enterobacteriaceae	g__unclassified_Enterobacteriaceae_genus	s__unclassified_Enterobacteriaceae_species	ARO:3006874	EC-13	EC beta-lactamase	cephalosporin	antibiotic inactivation	0.0	0.0	0.0	0.0	0.0	0.0	0.0	0.0	0.0	0.0	0.0	0.0	1.5184267028940253	1.7809303524018518	2.531600806334645	0.0	0.0	0.0	0.05903959906601963	0.0	0.409827688224882	0.018980615564934755	0.0	0.0	0.0	0.0	0.0	0.0	0.0	0.0
MGE1043990	k__Bacteria	p__Pseudomonadota	c__Gammaproteobacteria	o__Enterobacterales	f__Morganellaceae	g__Morganella	s__Morganella_morganii	ARO:3000168	tet(D)	major facilitator superfamily (MFS) antibiotic efflux pump	tetracycline antibiotic	antibiotic efflux	0.0	0.0	0.0	0.0	0.0	0.0	0.0	0.0	0.0	0.0	0.0	0.0	0.5040341549399827	0.1750018347404955	0.091852033734874	0.0	0.0	0.0	0.0	0.0	0.0	0.0	0.0	0.0	0.0	0.0	0.0	0.0	0.0	0.0
MGE809839	k__Bacteria	p__Bacillota	c__Clostridia	o__Eubacteriales	f__Lachnospiraceae	g__unclassified_Lachnospiraceae_genus	s__Lachnospiraceae_bacterium_CLA-AA-H215	ARO:3004442	tet(W/N/W)	tetracycline-resistant ribosomal protection protein	tetracycline antibiotic	antibiotic target protection	5.038165404921135	1.1617961361238622	1.0952729477774097	5.202091892260237	2.3971356601062968	3.6051588436195146	0.0	0.0	0.0	0.0	0.0	0.0	0.0	0.0	0.0	2.431654483133514	1.7514644557705576	1.082142632545699	0.0	0.5420283818341839	0.4209643101875148	0.019496393161807984	0.0	0.047288123579593	0.0	0.0	0.0	0.0	0.0	0.0
MGE693961	k__Bacteria	p__Bacillota	c__Bacilli	o__Lactobacillales	f__Enterococcaceae	g__Enterococcus	s__Enterococcus_gallinarum	ARO:3002933	vanS gene in vanC cluster	glycopeptide resistance gene cluster@@vanS	glycopeptide antibiotic@@glycopeptide antibiotic	antibiotic target alteration@@antibiotic target alteration	0.0	0.0	0.0	0.0	0.0	0.0	6.787021532516617	5.377605051428629	7.001785325399122	7.294976345003801	12.971393618599622	7.299481373213311	0.0	0.0	0.003975180097181472	0.0	0.0	0.0	0.0	0.0	0.0	0.0	0.0	0.0	0.08994727712064625	0.10872223517589903	0.10631588391178674	1.0765972080518063	0.0	0.1013791879385699
MGE25507	k__Bacteria	p__Pseudomonadota	c__Gammaproteobacteria	o__Enterobacterales	f__Enterobacteriaceae	g__unclassified_Enterobacteriaceae_genus	s__Enterobacteriaceae_bacterium_ENNIH1	ARO:3005044	OmpA	General Bacterial Porin with reduced permeability to peptide antibiotics	peptide antibiotic	reduced permeability to antibiotic	0.0	0.0	0.0	0.0	0.0	0.0	0.0	0.0	0.0	0.0	0.0	0.0	0.6844508749265258	0.32701293578993207	0.1273285917083155	0.0	0.0	0.0	0.0	0.0	0.0	0.0	0.0	0.0	0.0	0.0	0.0	0.0	0.0	0.0
MGE787400	k__Bacteria	p__Pseudomonadota	c__Gammaproteobacteria	o__Enterobacterales	f__Enterobacteriaceae	g__Escherichia	s__Escherichia_coli	ARO:3005044	OmpA	General Bacterial Porin with reduced permeability to peptide antibiotics	peptide antibiotic	reduced permeability to antibiotic	0.0	0.0	0.0	0.0	0.0	0.0	0.0	0.0	0.0	0.0	0.0	0.0	1.26860253592731	1.6341709790009176	1.963227873423724	0.011674479449355945	0.0	0.009481630685162317	0.0	0.0	0.0	0.010249532405064769	0.0	0.0	0.0	0.0	0.0	0.0	0.0	0.0
MGE647997	k__Bacteria	p__Bacillota	c__Bacilli	o__Lactobacillales	f__Enterococcaceae	g__Enterococcus	s__Enterococcus_saccharolyticus	ARO:3000368	vanC	Van ligase@@glycopeptide resistance gene cluster	glycopeptide antibiotic@@glycopeptide antibiotic	antibiotic target alteration@@antibiotic target alteration	0.0	0.0	0.0	0.0	0.0	0.0	7.028565940932836	5.425565854562886	8.234007551962991	7.995625179667741	15.485737717986744	8.314347629299807	0.03138995316893309	0.0	0.0	0.0	0.0	0.0	0.0	0.0	0.0	0.0	0.0	0.0	0.11010937208875249	0.12833950804459388	0.25099793462652265	0.8265709211341543	0.0	0.060785533803333
MGE152993	k__Bacteria	p__Bacillota	c__unclassified_Bacillota_class	o__unclassified_Bacillota_order	f__unclassified_Bacillota_family	g__unclassified_Bacillota_genus	s__unclassified_Bacillota_species	ARO:3000005	vanD	Van ligase@@glycopeptide resistance gene cluster	glycopeptide antibiotic@@glycopeptide antibiotic	antibiotic target alteration@@antibiotic target alteration	0.0	0.0	0.0	0.14906326435463302	0.16153560207271878	0.5634762010187553	0.0	0.0	0.0	0.0	0.0	0.0	0.0	0.0	0.0	0.023756208181828956	0.0	0.0	0.0	0.38656287696701486	0.0	0.0	0.0	0.0	0.0	0.0	0.0	0.0	0.0	0.0
MGE321250	k__Bacteria	p__Bacillota	c__Erysipelotrichia	o__Erysipelotrichales	f__Erysipelotrichaceae	g__Longicatena	s__Longicatena_caecimuris	ARO:3000005	vanD	Van ligase@@glycopeptide resistance gene cluster	glycopeptide antibiotic@@glycopeptide antibiotic	antibiotic target alteration@@antibiotic target alteration	0.051823704970119	0.02701851479357819	0.0	0.19875101913951065	0.10095975129544926	0.0	0.0	0.0	0.0	0.0	0.0	0.0	0.0	0.0	0.0	4.074189703183666	3.056215331323615	1.553168282293304	0.19462472482809962	0.0	0.0	0.010428303319106597	0.0	0.17705553247242956	0.0	0.0	0.0	0.0	0.0	0.0
MGE817232	k__Bacteria	p__Pseudomonadota	c__Gammaproteobacteria	o__Enterobacterales	f__Enterobacteriaceae	g__unclassified_Enterobacteriaceae_genus	s__unclassified_Enterobacteriaceae_species	ARO:3003548	mdtN	major facilitator superfamily (MFS) antibiotic efflux pump@@major facilitator superfamily (MFS) antibiotic efflux pump	disinfecting agents and antiseptics@@nucleoside antibiotic	antibiotic efflux@@antibiotic efflux	0.0	0.0	0.0	0.0	0.0	0.0	0.0	0.0	0.0	0.0	0.0	0.0	1.526838347090619	2.751504696841172	2.185713486864504	0.0	0.0	0.0	0.0	0.09664071924175374	0.0	0.0	0.0	0.0	0.0	0.0	0.0	0.0	0.0	0.01524055898412056
MGE501388	k__Bacteria	p__Pseudomonadota	c__Gammaproteobacteria	o__Enterobacterales	f__Morganellaceae	g__Morganella	s__Morganella_morganii	ARO:3002147	DHA-16	DHA beta-lactamase@@DHA beta-lactamase	cephalosporin@@cephamycin	antibiotic inactivation@@antibiotic inactivation	0.0	0.0	0.0	0.0	0.0	0.0	0.0	0.0	0.0	0.0	0.0	0.0	0.1463450519362421	0.12919978374465785	0.06698118776361933	0.0	0.0	0.0	0.0	0.0	0.0	0.0	0.0	0.0	0.0	0.0	0.0	0.0	0.0	0.0
MGE1124054	k__Bacteria	p__Pseudomonadota	c__Gammaproteobacteria	o__Enterobacterales	f__Enterobacteriaceae	g__unclassified_Enterobacteriaceae_genus	s__unclassified_Enterobacteriaceae_species	ARO:3003578	PmrF	pmr phosphoethanolamine transferase	peptide antibiotic	antibiotic target alteration	0.0	0.0	0.0	0.0	0.0	0.0	0.0	0.0	0.0	0.0	0.0	0.0	0.9079639655190631	0.3626445149547417	0.12284276056412008	0.0	0.0	0.0	0.0	0.0	0.0	0.0	0.0	0.0	0.0	0.0	0.0	0.0	0.0	0.0
MGE321249	k__Bacteria	p__Bacillota	c__Erysipelotrichia	o__Erysipelotrichales	f__Erysipelotrichaceae	g__Longicatena	s__Longicatena_caecimuris	ARO:3002944	vanH gene in vanD cluster	glycopeptide resistance gene cluster@@vanH	glycopeptide antibiotic@@glycopeptide antibiotic	antibiotic target alteration@@antibiotic target alteration	0.08253404865611545	0.028686324348737337	0.1280602357241561	0.21101960056787555	0.17150693553399776	0.05317854956116649	0.0	0.0	0.0	0.0	0.0	0.0	0.0	0.0	0.0	5.725539458341542	3.9460235421246397	1.6592853699034054	0.20663859673106874	0.9234557616434245	0.47813230292902914	0.04428810298484777	0.17740245004477623	0.32225980513500413	0.0	0.0	0.0	0.0	0.0	0.0
MGE568671	k__Bacteria	p__Pseudomonadota	c__Gammaproteobacteria	o__Enterobacterales	f__Enterobacteriaceae	g__unclassified_Enterobacteriaceae_genus	s__unclassified_Enterobacteriaceae_species	ARO:3003578	PmrF	pmr phosphoethanolamine transferase	peptide antibiotic	antibiotic target alteration	0.0	0.0	0.018350958148883934	0.0	0.0	0.0	0.0	0.0	0.0	0.0	0.0	0.0	1.27406280509199	1.4103505805235457	1.7776070058102087	0.0	0.0	0.0	0.0	0.0	0.0	0.0	0.0	0.0	0.0	0.0	0.0	0.0	0.0	0.0
MGE159051	k__Bacteria	p__Pseudomonadota	c__Gammaproteobacteria	o__Enterobacterales	f__Enterobacteriaceae	g__unclassified_Enterobacteriaceae_genus	s__unclassified_Enterobacteriaceae_species	ARO:3003843	leuO	major facilitator superfamily (MFS) antibiotic efflux pump@@major facilitator superfamily (MFS) antibiotic efflux pump	disinfecting agents and antiseptics@@nucleoside antibiotic	antibiotic efflux@@antibiotic efflux	0.0	0.0	0.0	0.0	0.0	0.0	0.0	0.0	0.0	0.0	0.0	0.0	1.1173328568465468	1.5265117306301588	2.0580201442173065	0.025943287665235435	0.0	0.0	0.0	0.10553780133067711	0.0	0.0	0.0	0.0	0.0	0.0	0.0	0.0	0.0	0.0
MGE152992	k__Bacteria	p__Bacillota	c__unclassified_Bacillota_class	o__unclassified_Bacillota_order	f__unclassified_Bacillota_family	g__unclassified_Bacillota_genus	s__unclassified_Bacillota_species	ARO:3002944	vanH gene in vanD cluster	glycopeptide resistance gene cluster@@vanH	glycopeptide antibiotic@@glycopeptide antibiotic	antibiotic target alteration@@antibiotic target alteration	0.0	0.0	0.0	0.17149753490967812	0.39492483316106164	0.31693704119731997	0.0	0.0	0.0	0.0	0.0	0.0	0.0	0.0	0.0	0.02733155723929485	0.0	0.0	0.0	0.22237061818838316	0.0	0.0	0.0	0.0	0.0	0.0	0.0	0.0	0.0	0.0
MGE915134	k__Bacteria	p__Bacillota	c__Clostridia	o__Eubacteriales	f__Lachnospiraceae	g__Blautia	s__Blautia_coccoides	ARO:3002944	vanH gene in vanD cluster	glycopeptide resistance gene cluster@@vanH	glycopeptide antibiotic@@glycopeptide antibiotic	antibiotic target alteration@@antibiotic target alteration	0.0	0.0	0.0	0.05735767666442254	0.23308828487003047	0.02890914439231198	0.0	0.0	0.0	0.0	0.0	0.0	0.0	0.0	0.0	0.0	0.03545708657297641	0.0	0.0	0.0	0.0	0.0481521656613781	1.543044129248523	0.7299509008930463	0.0	0.0	0.0	0.0	0.0	0.0
MGE404879	k__Bacteria	p__Bacteroidota	c__Bacteroidia	o__Bacteroidales	f__Bacteroidaceae	g__Bacteroides	s__Bacteroides_sp._NM69_E16B	ARO:3002999	CblA-1	CblA beta-lactamase	cephalosporin	antibiotic inactivation	0.0	0.0	0.0	0.0	0.0	0.0	0.0	0.0	0.0	0.0	0.0	0.0	0.0	0.0	0.0	0.0	0.0	0.0	0.0	0.0	0.0	1.413193104334688	2.419124318792403	1.3476319123827445	0.0	0.0	0.0	0.0	0.0	0.0
MGE1729990	k__Bacteria	p__Pseudomonadota	c__Gammaproteobacteria	o__Enterobacterales	f__Enterobacteriaceae	g__Atlantibacter	s__Atlantibacter_hermannii	ARO:3001328	Escherichia coli mdfA	major facilitator superfamily (MFS) antibiotic efflux pump@@major facilitator superfamily (MFS) antibiotic efflux pump	disinfecting agents and antiseptics@@tetracycline antibiotic	antibiotic efflux@@antibiotic efflux	0.0	0.0	0.0	0.0	0.0	0.0	0.0	0.0	0.0	0.0	0.0	0.0	0.14684113685805988	0.051473812147921495	0.04146314969161827	0.0	0.0	0.0	0.0	0.0	0.0	0.0	0.0	0.0	0.0	0.0	0.0	0.0	0.0	0.0
MGE579050	k__Bacteria	p__Bacteroidota	c__Bacteroidia	o__Bacteroidales	f__unclassified_Bacteroidales_family	g__unclassified_Bacteroidales_genus	s__unclassified_Bacteroidales_species	ARO:3000616	mel	msr-type ABC-F protein@@msr-type ABC-F protein	macrolide antibiotic@@streptogramin antibiotic	antibiotic target protection@@antibiotic target protection	0.0	0.0	0.0	0.0	0.0	0.0	0.0	0.0	0.0	0.0	0.0	0.0	0.0	0.0	0.0	0.0	0.0	0.0	0.0	0.2284838997880638	0.0	0.32051802366353743	0.0	0.3588047314905201	0.0	0.0	0.0	0.0	0.0	0.0
MGE1227757	k__Bacteria	p__Bacillota	c__Clostridia	o__Eubacteriales	f__Peptostreptococcaceae	g__Clostridioides	s__Clostridioides_difficile	ARO:3006904	CDD-1	CDD beta-lactamase	carbapenem	antibiotic inactivation	0.0	0.0	0.0	0.0	0.0	0.0	0.0	0.0	0.21838350287724725	0.011846744172100987	0.005322990906170717	0.005527134071919381	0.11280764420085329	0.017574970582913012	0.012491451347045943	0.0	0.0	0.0	0.0	0.0	0.0	0.0	0.0	0.0	0.11305873026970119	0.0	0.0	0.016502718043477037	0.03181792256936725	0.03640800201762133
MGE535002	k__Bacteria	p__Pseudomonadota	c__Gammaproteobacteria	o__Enterobacterales	f__Enterobacteriaceae	g__unclassified_Enterobacteriaceae_genus	s__unclassified_Enterobacteriaceae_species	ARO:3002986	bacA	undecaprenyl pyrophosphate related proteins	peptide antibiotic	antibiotic target alteration	0.0	0.0	0.0	0.0	0.0	0.0	0.0	0.0	0.0	0.0	0.0	0.0	1.1659534612292572	2.4569039168171534	2.3659720636074875	0.0	0.0	0.0	0.0	0.12132995408453753	0.0	0.0	0.0	0.0	0.0	0.0	0.0	0.0	0.0	0.0
MGE500977	k__Bacteria	p__Pseudomonadota	c__Gammaproteobacteria	o__Enterobacterales	f__Enterobacteriaceae	g__unclassified_Enterobacteriaceae_genus	s__unclassified_Enterobacteriaceae_species	ARO:3002986	bacA	undecaprenyl pyrophosphate related proteins	peptide antibiotic	antibiotic target alteration	0.0	0.0	0.0	0.0	0.0	0.0	0.0	0.0	0.0	0.0	0.0	0.0	0.9917155534140949	0.45424539352759785	0.14232018413865094	0.0	0.0	0.0	0.0	0.0	0.0	0.0	0.0	0.0	0.0	0.0	0.0	0.0	0.0	0.0
MGE787311	k__Bacteria	p__Pseudomonadota	c__Gammaproteobacteria	o__Enterobacterales	f__Morganellaceae	g__Morganella	s__Morganella_morganii	ARO:3003950	msbA	ATP-binding cassette (ABC) antibiotic efflux pump	nitroimidazole antibiotic	antibiotic efflux	0.0	0.0	0.0	0.0	0.0	0.0	0.0	0.0	0.0	0.0	0.0	0.0	0.2882385433573133	0.10585077339670805	0.07113002865907227	0.0	0.0	0.0	0.0	0.0	0.0	0.0	0.0	0.0	0.0	0.0	0.0	0.0	0.0	0.0
MGE765915	k__Bacteria	p__Bacteroidota	c__Bacteroidia	o__Bacteroidales	f__Bacteroidaceae	g__Bacteroides	s__Bacteroides_ovatus	ARO:3000498	ErmF	Erm 23S ribosomal RNA methyltransferase@@Erm 23S ribosomal RNA methyltransferase@@Erm 23S ribosomal RNA methyltransferase@@Erm 23S ribosomal RNA methyltransferase@@Erm 23S ribosomal RNA methyltransferase	lincosamide antibiotic@@macrolide antibiotic@@streptogramin A antibiotic@@streptogramin B antibiotic@@streptogramin antibiotic	antibiotic target alteration@@antibiotic target alteration@@antibiotic target alteration@@antibiotic target alteration@@antibiotic target alteration	0.0	0.0	0.0	0.30631877501788385	0.1991693444910941	0.5558016147683208	0.0	0.0	0.0	0.0	0.0	0.0	0.0	0.0	0.0	0.0	0.0	0.0	0.0	0.0	0.0	1.4143619985483642	0.0	0.15593216377500202	0.0	0.0	0.0	0.0	0.0	0.0
MGE1446234	k__Bacteria	p__Bacillota	c__Clostridia	o__Eubacteriales	f__Clostridiaceae	g__Clostridium	s__Clostridium_perfringens	ARO:3000556	tet(44)	tetracycline-resistant ribosomal protection protein	tetracycline antibiotic	antibiotic target protection	0.0	0.0	0.023804656554576347	0.27457972122085006	0.6694969531688586	0.41517710982693823	0.0	0.0	0.0	0.0	0.0	0.0	0.0	0.0	0.0	0.016409910872588675	0.1697383421485457	0.026655186665114947	0.0	0.0	0.0	0.028813946520262403	0.0	0.0	0.0	0.0	0.0	0.0	0.0	0.0
MGE1532931	k__Bacteria	p__Pseudomonadota	c__Gammaproteobacteria	o__Enterobacterales	f__Enterobacteriaceae	g__Salmonella	s__Salmonella_enterica	ARO:3000412	sul2	sulfonamide resistant sul	sulfonamide antibiotic	antibiotic target replacement	0.0	0.0	0.0	0.0	0.0	0.0	0.0	0.0	0.0	0.0	0.0	0.0	0.0	0.0	0.0	0.0	0.0	0.0	0.0	0.1345927425877056	0.0	0.20333080479683144	0.6981181434960424	0.5284017047760189	0.0	0.0	0.0	0.0	0.0	0.0
MGE1124098	k__Bacteria	p__Bacillota	c__unclassified_Bacillota_class	o__unclassified_Bacillota_order	f__unclassified_Bacillota_family	g__unclassified_Bacillota_genus	s__unclassified_Bacillota_species	ARO:3000375	ErmB	Erm 23S ribosomal RNA methyltransferase@@Erm 23S ribosomal RNA methyltransferase@@Erm 23S ribosomal RNA methyltransferase@@Erm 23S ribosomal RNA methyltransferase@@Erm 23S ribosomal RNA methyltransferase	lincosamide antibiotic@@macrolide antibiotic@@streptogramin A antibiotic@@streptogramin B antibiotic@@streptogramin antibiotic	antibiotic target alteration@@antibiotic target alteration@@antibiotic target alteration@@antibiotic target alteration@@antibiotic target alteration	0.0	0.0	0.0	0.0	0.0	0.2976701737631148	0.4342350291217773	0.19783465737979303	0.31532447244714723	0.0	0.0	0.0	0.3301687147342048	0.0925900889246149	0.3158813843077374	0.0	0.0	0.02698024991712855	0.0	0.0	0.0	0.0	0.0	0.0	0.0	0.0	0.0	0.0	0.0	0.0
MGE1709228	k__Bacteria	p__Bacillota	c__Bacilli	o__Bacillales	f__Staphylococcaceae	g__Staphylococcus	s__Staphylococcus_aureus	ARO:3002647	APH(3')-IIIa	APH(3')	aminoglycoside antibiotic	antibiotic inactivation	0.07246892077122333	0.15112795266651866	0.02409495724426631	0.312669286207279	0.2823589792328012	0.0	0.0	0.0	0.0	0.0	0.0	0.0	0.0	0.0	0.0	0.16610031736888542	0.04295208048271126	0.5665852482596994	0.0	0.0	0.0	0.0	0.0	0.0	0.0	0.0	0.0	0.0	0.0	0.0
MGE116020	k__Bacteria	p__Pseudomonadota	c__Gammaproteobacteria	o__Enterobacterales	f__Enterobacteriaceae	g__unclassified_Enterobacteriaceae_genus	s__unclassified_Enterobacteriaceae_species	ARO:3000828	baeR	resistance-nodulation-cell division (RND) antibiotic efflux pump@@resistance-nodulation-cell division (RND) antibiotic efflux pump	aminocoumarin antibiotic@@aminoglycoside antibiotic	antibiotic efflux@@antibiotic efflux	0.0	0.0	0.0	0.0	0.0	0.0	0.0	0.0	0.0	0.0	0.0	0.0	1.0784598018206055	1.9007221297636712	1.653971821845539	0.0	0.0	0.0	0.0	0.0	0.0	0.0	0.0	0.0	0.0	0.0	0.0	0.0	0.0	0.0
MGE666053	k__Bacteria	p__Pseudomonadota	c__Gammaproteobacteria	o__Enterobacterales	f__Enterobacteriaceae	g__unclassified_Enterobacteriaceae_genus	s__unclassified_Enterobacteriaceae_species	ARO:3000828	baeR	resistance-nodulation-cell division (RND) antibiotic efflux pump@@resistance-nodulation-cell division (RND) antibiotic efflux pump	aminocoumarin antibiotic@@aminoglycoside antibiotic	antibiotic efflux@@antibiotic efflux	0.0	0.0	0.0	0.0	0.0	0.0	0.0	0.0	0.0	0.0	0.0	0.0	0.6965052886758077	0.44105154392306184	0.15524645259200004	0.0	0.0	0.0	0.0	0.0	0.0	0.0	0.0	0.0	0.0	0.0	0.0	0.0	0.0	0.0
MGE1378868	k__Bacteria	p__Pseudomonadota	c__Gammaproteobacteria	o__Enterobacterales	f__Enterobacteriaceae	g__unclassified_Enterobacteriaceae_genus	s__Enterobacteriaceae_bacterium_DFI.7.85	ARO:3000828	baeR	resistance-nodulation-cell division (RND) antibiotic efflux pump@@resistance-nodulation-cell division (RND) antibiotic efflux pump	aminocoumarin antibiotic@@aminoglycoside antibiotic	antibiotic efflux@@antibiotic efflux	0.0	0.0	0.0	0.0	0.0	0.0	0.0	0.0	0.0	0.0	0.0	0.0	0.0642067223909995	0.03000943593604119	0.04834636031236123	0.0	0.0	0.0	0.0	0.0	0.0	0.0	0.0	0.0	0.0	0.0	0.0	0.0	0.0	0.0
MGE282066	k__Bacteria	p__Bacillota	c__Clostridia	o__Eubacteriales	f__Lachnospiraceae	g__Anaerostipes	s__unclassified_Anaerostipes_species	ARO:3002923	vanR gene in vanD cluster	glycopeptide resistance gene cluster@@vanR	glycopeptide antibiotic@@glycopeptide antibiotic	antibiotic target alteration@@antibiotic target alteration	0.0	0.0	0.0	0.036679372630896816	0.0	0.05546089074404916	0.0	0.0	0.0	0.0	0.0	0.0	0.46478686022669174	0.30412996304852047	0.1111685558507917	0.0	0.0	0.0	0.0	0.0	0.0	0.0	0.0	0.0	0.0	0.0	0.0	0.0	0.0	0.0
MGE321246	k__Bacteria	p__Bacillota	c__Erysipelotrichia	o__Erysipelotrichales	f__Erysipelotrichaceae	g__Longicatena	s__Longicatena_caecimuris	ARO:3002923	vanR gene in vanD cluster	glycopeptide resistance gene cluster@@vanR	glycopeptide antibiotic@@glycopeptide antibiotic	antibiotic target alteration@@antibiotic target alteration	0.07651225111468214	0.0	0.05087862216385847	0.0	0.0	0.0	0.0	0.0	0.0	0.0	0.0	0.0	0.0	0.0	0.0	0.6313237813814803	0.13604564547742876	0.45576937199063494	0.0	0.0	0.0	0.0307925866246581	0.0	0.0	0.0	0.0	0.0	0.0	0.0	0.0
MGE299806	k__Bacteria	p__Bacillota	c__Bacilli	o__Lactobacillales	f__Enterococcaceae	g__Enterococcus	s__unclassified_Enterococcus_species	ARO:3002922	vanR gene in vanC cluster	glycopeptide resistance gene cluster@@vanR	glycopeptide antibiotic@@glycopeptide antibiotic	antibiotic target alteration@@antibiotic target alteration	0.0	0.0	0.0	0.0	0.0	0.0	0.6215924705661302	0.338864005313001	0.6506322292618676	7.2575605848809	8.312676281333085	10.072344187337775	2.0305375956153595	0.43634409723094375	0.21089015791426532	0.0	0.0	0.0	0.0	0.0	0.0	0.0	0.0	0.0	0.8187011502288708	0.5937546205511383	2.9445375520482147	10.406955433762352	1.3034376556002865	2.350199302654729
MGE693960	k__Bacteria	p__Bacillota	c__Bacilli	o__Lactobacillales	f__Enterococcaceae	g__Enterococcus	s__unclassified_Enterococcus_species	ARO:3002922	vanR gene in vanC cluster	glycopeptide resistance gene cluster@@vanR	glycopeptide antibiotic@@glycopeptide antibiotic	antibiotic target alteration@@antibiotic target alteration	0.0	0.0	0.0	0.0	0.0	0.0	6.687874544424475	4.534323118712061	6.271371765385224	6.360476095159048	11.121012862864532	5.598796224024269	0.0	0.0	0.0	0.0	0.0	0.0	0.0	0.0	0.0	0.0	0.0	0.0	0.0	0.0	0.16588943955201207	0.5326394513342936	0.0	0.0
MGE634386	k__Bacteria	p__Bacillota	c__Clostridia	o__Eubacteriales	f__Lachnospiraceae	g__Blautia	s__Blautia_producta	ARO:3002923	vanR gene in vanD cluster	glycopeptide resistance gene cluster@@vanR	glycopeptide antibiotic@@glycopeptide antibiotic	antibiotic target alteration@@antibiotic target alteration	0.0	0.0	0.05413113682273525	0.15609669083103123	0.12686814409364214	0.07867511441925999	58.47153119876424	67.14620843351086	56.27952277985037	43.79335610008883	12.852179248740084	42.35389839396065	5.785641368328695	1.5600795805106344	1.23860440315695	0.0	0.0	0.0454598731480385	0.10190396551121197	0.6072037884778682	1.4147476360639764	0.04914159372291327	0.2624584192443264	0.15892264362822123	92.05768393467176	90.71083310603964	87.27526738294145	68.6006685835804	90.65231243379837	87.9537530385145
MGE1752230	k__Bacteria	p__Bacillota	c__Bacilli	o__Bacillales	f__Staphylococcaceae	g__Staphylococcus	s__unclassified_Staphylococcus_species	ARO:3000391	norA	major facilitator superfamily (MFS) antibiotic efflux pump@@major facilitator superfamily (MFS) antibiotic efflux pump	disinfecting agents and antiseptics@@fluoroquinolone antibiotic	antibiotic efflux@@antibiotic efflux	0.0	0.0	0.0	0.0	0.0	0.0	0.011712918548679516	0.03283895122498589	0.01839018971597871	0.04489292528375111	0.10085666980112942	0.0	0.0	0.0	0.0	0.0	0.0	0.0	0.0	0.0	0.0	0.0	0.0	0.0	0.0	0.0	0.0	0.0	0.0	0.0
MGE159529	k__Bacteria	p__Pseudomonadota	c__Gammaproteobacteria	o__Enterobacterales	f__Enterobacteriaceae	g__Escherichia	s__Escherichia_coli	ARO:3003841	kdpE	kdpDE	aminoglycoside antibiotic	antibiotic efflux	0.0	0.0	0.0	0.0	0.0	0.0	0.0	0.01656478070640881	0.0	0.0	0.0	0.0	1.3656713032457288	1.6349388563502796	1.5950146300553674	0.0	0.0	0.0	0.0	0.0	0.6854640095088735	0.0	0.0	0.0	0.0	0.0	0.0	0.0	0.0	0.0
MGE358665	k__Bacteria	p__Pseudomonadota	c__Gammaproteobacteria	o__Enterobacterales	f__Enterobacteriaceae	g__Kluyvera	s__Kluyvera_intermedia	ARO:3003841	kdpE	kdpDE	aminoglycoside antibiotic	antibiotic efflux	0.0	0.0	0.0	0.0	0.0	0.0	0.0	0.0	0.0	0.0	0.0	0.0	0.9823249725100853	0.48152308782919195	0.08914253421467122	0.0	0.0	0.0	0.0	0.0	0.0	0.0	0.0	0.0	0.0	0.0	0.0	0.0	0.0	0.0
MGE357462	k__Bacteria	p__Bacillota	c__Bacilli	o__Bacillales	f__Staphylococcaceae	g__Staphylococcus	s__unclassified_Staphylococcus_species	ARO:3000838	arlR	major facilitator superfamily (MFS) antibiotic efflux pump@@major facilitator superfamily (MFS) antibiotic efflux pump	disinfecting agents and antiseptics@@fluoroquinolone antibiotic	antibiotic efflux@@antibiotic efflux	0.0	0.0	0.0	0.0	0.0	0.0	0.0	0.06775819800268583	0.0	0.06175316419122326	0.0277469933208537	0.01440556210599803	0.0	0.0	0.0	0.0	0.0	0.0	0.0	0.0	0.0	0.0	0.0	0.0	0.0	0.0	0.0	0.0	0.0	0.0
MGE1124125	k__Bacteria	p__Pseudomonadota	c__Gammaproteobacteria	o__Enterobacterales	f__Enterobacteriaceae	g__unclassified_Enterobacteriaceae_genus	s__unclassified_Enterobacteriaceae_species	ARO:3000656	AcrS	resistance-nodulation-cell division (RND) antibiotic efflux pump@@resistance-nodulation-cell division (RND) antibiotic efflux pump@@resistance-nodulation-cell division (RND) antibiotic efflux pump@@resistance-nodulation-cell division (RND) antibiotic efflux pump@@resistance-nodulation-cell division (RND) antibiotic efflux pump@@resistance-nodulation-cell division (RND) antibiotic efflux pump@@res…	cephalosporin@@cephamycin@@disinfecting agents and antiseptics@@fluoroquinolone antibiotic@@glycylcycline@@penam@@phenicol antibiotic@@rifamycin antibiotic@@tetracycline antibiotic	antibiotic efflux@@antibiotic efflux@@antibiotic efflux@@antibiotic efflux@@antibiotic efflux@@antibiotic efflux@@antibiotic efflux@@antibiotic efflux@@antibiotic efflux	0.0	0.0	0.0	0.0	0.0	0.0	0.0	0.0	0.0	0.0	0.0	0.0	1.0780531427701456	0.8359642116180164	1.7287716485077307	0.0	0.0	0.0	0.0	0.0	0.0	0.0	0.26008322992989813	0.0	0.0	0.0	0.0	0.0	0.0	0.0
MGE998053	k__Bacteria	p__unclassified_Bacteria_phylum	c__unclassified_Bacteria_class	o__unclassified_Bacteria_order	f__unclassified_Bacteria_family	g__unclassified_Bacteria_genus	s__uncultured_bacterium	ARO:3000205	tet(X)	tetracycline inactivation enzyme@@tetracycline inactivation enzyme	glycylcycline@@tetracycline antibiotic	antibiotic inactivation@@antibiotic inactivation	0.0	0.0	0.0	0.0	0.0	0.0	0.0	0.0	0.0	0.0	0.0	0.0	0.0	0.0	0.0	0.0	0.04824754246003182	0.0	0.0	0.0	0.0	0.21294690613262415	0.0	0.19865330453527652	0.0	0.0	0.0	0.0	0.0	0.0
MGE1547287	k__Bacteria	p__Pseudomonadota	c__Gammaproteobacteria	o__Enterobacterales	f__Enterobacteriaceae	g__Atlantibacter	s__Atlantibacter_hermannii	ARO:3000793	mdtB	resistance-nodulation-cell division (RND) antibiotic efflux pump	aminocoumarin antibiotic	antibiotic efflux	0.0	0.0	0.0	0.0	0.0	0.0	0.0	0.0	0.0	0.0	0.0	0.0	0.024724963112515787	0.011556145040819515	0.052566765120719366	0.0	0.0	0.0	0.0	0.0	0.0	0.0	0.0	0.0	0.0	0.0	0.0	0.0	0.0	0.0
MGE568163	k__Bacteria	p__Bacillota	c__Bacilli	o__Bacillales	f__Staphylococcaceae	g__Staphylococcus	s__unclassified_Staphylococcus_species	ARO:3004663	FusF	Target protecting FusB-type protein conferring resistance to Fusidic acid	fusidane antibiotic	antibiotic target protection	0.0	0.0	0.0	0.0	0.0	0.0	0.0	0.0870614055732184	0.14626616006662138	0.22216777907865665	0.21390996013634883	0.029615155585354085	0.0	0.0	0.0	0.0	0.0	0.0	0.0	0.0	0.0	0.0	0.0	0.0	0.0	0.0	0.0	0.0	0.0	0.0
MGE115933	k__Bacteria	p__Pseudomonadota	c__Gammaproteobacteria	o__Enterobacterales	f__unclassified_Enterobacterales_family	g__unclassified_Enterobacterales_genus	s__unclassified_Enterobacterales_species	ARO:3000518	CRP	resistance-nodulation-cell division (RND) antibiotic efflux pump@@resistance-nodulation-cell division (RND) antibiotic efflux pump@@resistance-nodulation-cell division (RND) antibiotic efflux pump	fluoroquinolone antibiotic@@macrolide antibiotic@@penam	antibiotic efflux@@antibiotic efflux@@antibiotic efflux	0.0	0.0	0.0	0.0	0.0	0.0	0.0	0.0	0.0	0.0	0.0	0.0	0.7955344766391929	0.4797717088036917	0.0852497153542472	0.0	0.0	0.0	0.0	0.0	0.0	0.0	0.0	0.0	0.0	0.0	0.0	0.0	0.0	0.0
MGE202381	k__Bacteria	p__Pseudomonadota	c__Gammaproteobacteria	o__Enterobacterales	f__unclassified_Enterobacterales_family	g__unclassified_Enterobacterales_genus	s__unclassified_Enterobacterales_species	ARO:3000518	CRP	resistance-nodulation-cell division (RND) antibiotic efflux pump@@resistance-nodulation-cell division (RND) antibiotic efflux pump@@resistance-nodulation-cell division (RND) antibiotic efflux pump	fluoroquinolone antibiotic@@macrolide antibiotic@@penam	antibiotic efflux@@antibiotic efflux@@antibiotic efflux	0.0	0.0	0.0	0.0	0.0	0.0	0.0	0.0	0.0	0.0	0.0	0.0	1.0521585013615131	2.1949555677768897	1.8413938516517396	0.0	0.0	0.0	0.0	0.0	0.0	0.0	0.0	0.0	0.0	0.0	0.0	0.0	0.0	0.0
MGE202580	k__Bacteria	p__Pseudomonadota	c__Gammaproteobacteria	o__Enterobacterales	f__Morganellaceae	g__unclassified_Morganellaceae_genus	s__unclassified_Morganellaceae_species	ARO:3000518	CRP	resistance-nodulation-cell division (RND) antibiotic efflux pump@@resistance-nodulation-cell division (RND) antibiotic efflux pump@@resistance-nodulation-cell division (RND) antibiotic efflux pump	fluoroquinolone antibiotic@@macrolide antibiotic@@penam	antibiotic efflux@@antibiotic efflux@@antibiotic efflux	0.0	0.0	0.0	0.0	0.0	0.0	0.0	0.0	0.0	0.0	0.0	0.0	0.38493603708348034	0.05997146360046146	0.054559817826718204	0.0	0.0	0.0	0.0	0.0	0.0	0.0	0.0	0.0	0.0	0.0	0.0	0.0	0.0	0.0
MGE600930	k__Bacteria	p__Pseudomonadota	c__Gammaproteobacteria	o__Enterobacterales	f__Enterobacteriaceae	g__Atlantibacter	s__Atlantibacter_hermannii	ARO:3000074	emrB	major facilitator superfamily (MFS) antibiotic efflux pump	fluoroquinolone antibiotic	antibiotic efflux	0.0	0.0	0.0	0.0	0.0	0.0	0.0	0.0	0.0	0.0	0.0	0.0	0.1848944802511547	0.02469069037989731	0.017548965794874305	0.0	0.0	0.0	0.0	0.0	0.0	0.0	0.0	0.0	0.0	0.0	0.0	0.0	0.0	0.0
MGE25751	k__Bacteria	p__Pseudomonadota	c__Gammaproteobacteria	o__Enterobacterales	f__Enterobacteriaceae	g__unclassified_Enterobacteriaceae_genus	s__unclassified_Enterobacteriaceae_species	ARO:3000832	evgA	major facilitator superfamily (MFS) antibiotic efflux pump@@major facilitator superfamily (MFS) antibiotic efflux pump@@major facilitator superfamily (MFS) antibiotic efflux pump@@major facilitator superfamily (MFS) antibiotic efflux pump@@resistance-nodulation-cell division (RND) antibiotic efflux pump@@resistance-nodulation-cell division (RND) antibiotic efflux pump@@resistance-nodulation-cell …	fluoroquinolone antibiotic@@macrolide antibiotic@@penam@@tetracycline antibiotic@@fluoroquinolone antibiotic@@macrolide antibiotic@@penam@@tetracycline antibiotic	antibiotic efflux@@antibiotic efflux@@antibiotic efflux@@antibiotic efflux@@antibiotic efflux@@antibiotic efflux@@antibiotic efflux@@antibiotic efflux	0.0	0.0	0.0	0.0	0.0	0.0	0.0	0.0	0.0	0.0	0.0	0.0	0.31696196614483657	0.29628828455876766	1.0318791887386092	0.0	0.0	0.03237629990055425	0.0	0.0	0.0	0.0	0.0	0.0	0.0	0.0	0.0	0.0	0.0	0.0
MGE1523667	k__Bacteria	p__Pseudomonadota	c__Gammaproteobacteria	o__Enterobacterales	f__Morganellaceae	g__Morganella	s__Morganella_morganii	ARO:3003049	rosB	major facilitator superfamily (MFS) antibiotic efflux pump	peptide antibiotic	antibiotic efflux	0.0	0.0	0.0	0.0	0.0	0.0	0.0	0.0	0.0	0.0	0.0	0.0	0.21922133285995782	0.04098454678444493	0.08156361430168299	0.0	0.0	0.0	0.0	0.0	0.0	0.0	0.0	0.0	0.0	0.0	0.0	0.0	0.0	0.0
MGE152994	k__Bacteria	p__Bacillota	c__Bacilli	o__Lactobacillales	f__Enterococcaceae	g__Enterococcus	s__unclassified_Enterococcus_species	ARO:3003070	vanX gene in vanD cluster	glycopeptide resistance gene cluster@@vanX	glycopeptide antibiotic@@glycopeptide antibiotic	antibiotic target alteration@@antibiotic target alteration	0.0	0.0	0.0	0.29469978699996413	0.4448197121115754	0.3182854074720063	0.0	0.0	0.0	0.0	0.0	0.0	0.0	0.0	0.0	0.0	0.05205030442732497	0.032695278224697644	0.0	0.0	0.0	0.0	0.0	0.0	0.0	0.0	0.0	0.0	0.0	0.0
MGE321251	k__Bacteria	p__Bacillota	c__Erysipelotrichia	o__Erysipelotrichales	f__Erysipelotrichaceae	g__Longicatena	s__Longicatena_caecimuris	ARO:3003070	vanX gene in vanD cluster	glycopeptide resistance gene cluster@@vanX	glycopeptide antibiotic@@glycopeptide antibiotic	antibiotic target alteration@@antibiotic target alteration	0.04390974017172644	0.0	0.02919881518270695	0.0	0.3421690093165965	0.0	4.249192973393864	4.850135150874517	4.151653272432869	2.9496642238161197	1.042152465885956	2.5327887680109784	0.24006355810230845	0.04986789682639357	0.05316558602880638	1.3284752476853317	1.4053582195377743	1.0462489031903248	0.0	0.1637655537889817	0.0	0.0	0.0	0.08572428313936072	5.801082435907428	7.1250554466136595	5.640240944768412	4.986910027877122	6.9968081945643075	6.818160614295037
MGE414955	k__Bacteria	p__Bacillota	c__Clostridia	o__Eubacteriales	f__Lachnospiraceae	g__unclassified_Lachnospiraceae_genus	s__Lachnospiraceae_bacterium	ARO:3003070	vanX gene in vanD cluster	glycopeptide resistance gene cluster@@vanX	glycopeptide antibiotic@@glycopeptide antibiotic	antibiotic target alteration@@antibiotic target alteration	15.192770099417348	3.0447071153590874	7.066113274215081	0.0	0.0	0.0	0.0	0.0	0.0	0.0	0.0	0.0	0.0	0.0	0.0	0.0	0.0	0.0	0.4397432206296635	0.0	0.0	0.0	0.8494343913474012	0.0	0.0	0.0	0.0	0.0	0.0	0.0
MGE1176342	k__Bacteria	p__Pseudomonadota	c__Gammaproteobacteria	o__Enterobacterales	f__Morganellaceae	g__Morganella	s__Morganella_morganii	ARO:3002684	catII	chloramphenicol acetyltransferase (CAT)	phenicol antibiotic	antibiotic inactivation	0.0	0.0	0.0	0.0	0.0	0.0	0.0	0.0	0.0	0.0	0.0	0.0	0.2680577683980672	0.0	0.01780959399974867	0.0	0.0	0.0	0.0	0.0	0.0	0.0	0.0	0.0	0.0	0.0	0.0	0.0	0.0	0.0
MGE969879	k__Bacteria	p__Bacteroidota	c__Bacteroidia	o__Bacteroidales	f__Bacteroidaceae	g__Bacteroides	s__Bacteroides_fragilis	ARO:3003002	CfxA2	CfxA beta-lactamase	cephamycin	antibiotic inactivation	0.0	0.0	0.0	0.0	0.0	0.0	0.0	0.0	0.0	0.0	0.0	0.0	0.0	0.0	0.0	0.0	0.0	0.0	0.0	0.0	0.0	0.23915575611817796	0.0	0.08924117680661654	0.0	0.0	0.0	0.0	0.0	0.0
MGE1301877	k__Bacteria	p__Bacillota	c__Clostridia	o__Eubacteriales	f__Peptostreptococcaceae	g__Clostridioides	s__Clostridioides_difficile	ARO:3003835	cdeA	multidrug and toxic compound extrusion (MATE) transporter@@multidrug and toxic compound extrusion (MATE) transporter	disinfecting agents and antiseptics@@fluoroquinolone antibiotic	antibiotic efflux@@antibiotic efflux	0.0	0.0	0.0	0.0	0.0	0.0	0.0	0.0	0.12967927593535505	0.0	0.015804344133785227	0.0	0.0	0.02609067797875746	0.014835208197728792	0.0	0.0	0.0	0.0	0.0	0.0	0.0	0.0	0.0	0.0559465881746975	0.0	0.0	0.0	0.04723485412359675	0.027024496342976663
MGE1295643	k__Bacteria	p__Bacillota	c__Clostridia	o__Eubacteriales	f__Clostridiaceae	g__unclassified_Clostridiaceae_genus	s__Clostridiaceae_bacterium	ARO:3000196	tet(32)	tetracycline-resistant ribosomal protection protein	tetracycline antibiotic	antibiotic target protection	0.0	0.0	0.0	0.4845836703762297	0.3938471122700825	0.37745805539034155	0.0	0.0	0.0	0.0	0.0	0.0	0.0	0.0	0.0	0.0	0.0	0.03421206948254444	0.0	0.0	0.0	0.0	0.0	0.0	0.0	0.0	0.0	0.0	0.0	0.0
MGE299808	k__Bacteria	p__Bacillota	c__Bacilli	o__Lactobacillales	f__Enterococcaceae	g__Enterococcus	s__unclassified_Enterococcus_species	ARO:3002966	vanXY gene in vanC cluster	glycopeptide resistance gene cluster@@vanXY	glycopeptide antibiotic@@glycopeptide antibiotic	antibiotic target alteration@@antibiotic target alteration	0.0	0.0	0.0	0.0	0.0	0.0	0.5592765296542261	0.13720148208135466	0.5049118056051957	7.243508750757287	8.427604450398036	9.150850496118506	1.8427217272600118	0.3577564692479885	0.1808186632686525	0.0	0.0	0.0	0.0	0.0	0.0	0.0	0.0	0.0	0.5682533039733673	1.1590871799838975	3.324737039817289	11.570910996766733	0.9595352565421749	2.4429578736012303
MGE647998	k__Bacteria	p__Bacillota	c__Bacilli	o__Lactobacillales	f__Enterococcaceae	g__Enterococcus	s__unclassified_Enterococcus_species	ARO:3002966	vanXY gene in vanC cluster	glycopeptide resistance gene cluster@@vanXY	glycopeptide antibiotic@@glycopeptide antibiotic	antibiotic target alteration@@antibiotic target alteration	0.0	0.0	0.0	0.0	0.0	0.0	7.130775753091384	5.390058224624648	7.255363119674661	8.127734849801639	13.781139848888982	6.642284012209881	0.0	0.0	0.007534110969527188	0.0	0.0	0.0	0.0	0.0	0.0	0.0	0.0	0.0	0.19888865639067854	0.02575749288853105	0.15112441090078588	1.0451145416434466	0.0	0.05489792974384788
MGE117494	k__Bacteria	p__Bacillota	c__Bacilli	o__Lactobacillales	f__Lactobacillaceae	g__Ligilactobacillus	s__Ligilactobacillus_salivarius	ARO:3002837	lnuC	lincosamide nucleotidyltransferase (LNU)	lincosamide antibiotic	antibiotic inactivation	0.0	1.9775253380831699	3.6573069144807624	1.7274423684785132	1.4039849669511837	2.3599395690894247	0.0	0.0	0.0	0.0	0.0	0.0	0.0	0.0	0.0	6.650727388436286	8.57099627291975	4.624816669305236	0.0	0.0	0.0	0.0	0.0	0.0	0.0	0.0	0.0	0.0	0.0	0.0
MGE414597	k__Bacteria	p__Bacillota	c__Clostridia	o__Eubacteriales	f__Oscillospiraceae	g__Flavonifractor	s__Flavonifractor_plautii	ARO:3007121	tet(O/W)	tetracycline-resistant ribosomal protection protein	tetracycline antibiotic	antibiotic target protection	5.804254956653328	0.043229623669725104	0.9373498715862482	0.5565028535906299	0.06461424082908752	0.04006941873911149	0.0	0.0	0.0	0.0	0.0	0.0	0.0	0.0	0.0	0.114029799272779	0.14743551347088793	0.21609297840602487	0.0	0.0	0.0	0.0	0.0	0.0	0.0	0.0	0.0	0.0	0.0	0.0
MGE1204496	k__Bacteria	p__Bacillota	c__Clostridia	o__Eubacteriales	f__Pumilibacteraceae	g__Pumilibacter	s__Pumilibacter_sp._CLA_AA_M10	ARO:3000196	tet(32)	tetracycline-resistant ribosomal protection protein	tetracycline antibiotic	antibiotic target protection	0.0	0.0	0.0	0.0	0.0	0.047076093054147373	0.0	0.0	0.0	0.0	0.0	0.0	0.0	0.0	0.0	0.0	0.20208601800882184	0.3626853267548428	0.0	0.0	0.0	0.03920586165871769	0.0	0.0	0.0	0.0	0.0	0.0	0.0	0.0
MGE1184525	k__Bacteria	p__Bacteroidota	c__Bacteroidia	o__Bacteroidales	f__Odoribacteraceae	g__Butyricimonas	s__Butyricimonas_virosa	ARO:3007109	nimG	nitroimidazole reductase	nitroimidazole antibiotic	antibiotic inactivation	0.0	0.0	0.0	0.0	0.0	0.0	0.0	0.0	0.0	0.0	0.0	0.0	0.0	0.0	0.0	0.0	0.0	0.0	0.0	0.0	0.0	0.3006147772435197	0.0	0.3888721670902843	0.0	0.0	0.0	0.0	0.0	0.0
MGE394073	k__Bacteria	p__Pseudomonadota	c__Gammaproteobacteria	o__Enterobacterales	f__Enterobacteriaceae	g__unclassified_Enterobacteriaceae_genus	s__unclassified_Enterobacteriaceae_species	ARO:3000516	emrR	major facilitator superfamily (MFS) antibiotic efflux pump	fluoroquinolone antibiotic	antibiotic efflux	0.0	0.0	0.0	0.0	0.0	0.0	0.0	0.0	0.0	0.0	0.0	0.0	0.978940912387066	0.3288604665006096	0.06504023481038158	0.0	0.0	0.0	0.0	0.0	0.0	0.0	0.0	0.0	0.0	0.0	0.0	0.0	0.0	0.0
MGE874340	k__Bacteria	p__Pseudomonadota	c__Gammaproteobacteria	o__Enterobacterales	f__Enterobacteriaceae	g__unclassified_Enterobacteriaceae_genus	s__unclassified_Enterobacteriaceae_species	ARO:3000516	emrR	major facilitator superfamily (MFS) antibiotic efflux pump	fluoroquinolone antibiotic	antibiotic efflux	0.0	0.0	0.0	0.0	0.0	0.0	0.0	0.0	0.0	0.0	0.0	0.0	1.1624923334596406	1.0723710864150313	0.9796685368313728	0.0	0.0	0.0	0.0	0.0	0.0	0.0	0.0	0.0	0.0	0.0	0.0	0.0	0.0	0.0
MGE1006720	k__Bacteria	p__Bacillota	c__unclassified_Bacillota_class	o__unclassified_Bacillota_order	f__unclassified_Bacillota_family	g__unclassified_Bacillota_genus	s__unclassified_Bacillota_species	ARO:3002923	vanR gene in vanD cluster	glycopeptide resistance gene cluster@@vanR	glycopeptide antibiotic@@glycopeptide antibiotic	antibiotic target alteration@@antibiotic target alteration	0.0	0.0	0.0	0.49116631166660685	0.0	0.17328872184587013	0.0	0.0	0.0	0.0	0.0	0.0	0.0	0.0	0.0	0.0	0.0	0.0	0.0	0.3821196255076239	0.0	0.0	0.0	0.0	0.0	0.0	0.0	0.0	0.0	0.0
MGE1440413	k__Bacteria	p__Bacillota	c__Clostridia	o__Eubacteriales	f__Lachnospiraceae	g__unclassified_Lachnospiraceae_genus	s__Lachnospiraceae_bacterium	ARO:3002909	vanG	Van ligase@@glycopeptide resistance gene cluster	glycopeptide antibiotic@@glycopeptide antibiotic	antibiotic target alteration@@antibiotic target alteration	0.0	0.0	0.20676835402637828	0.0	0.0	0.0	0.0	0.0	0.0	0.0	0.0	0.0	0.0	0.0	0.0	0.0	0.0	0.0	0.5189992662082655	0.5798443154505224	0.0	0.0	0.0	0.0	0.0	0.0	0.0	0.0	0.0	0.0
MGE914217	k__Bacteria	p__Bacillota	c__Bacilli	o__Lactobacillales	f__Enterococcaceae	g__Enterococcus	s__Enterococcus_gallinarum	ARO:3003070	vanX gene in vanD cluster	glycopeptide resistance gene cluster@@vanX	glycopeptide antibiotic@@glycopeptide antibiotic	antibiotic target alteration@@antibiotic target alteration	0.0	0.0	0.0	0.0	0.16838862761519774	0.3132700010512352	0.0	0.0	0.0	0.0	0.0	0.0	0.0	0.0	0.0	0.0	0.0	0.0	0.0	0.0	0.0	0.04348286474875961	1.0450617057183178	0.8437347625352833	0.0	0.0	0.0	0.0	0.0	0.0
MGE85652	k__Bacteria	p__Bacillota	c__Bacilli	o__Lactobacillales	f__Enterococcaceae	g__Enterococcus	s__Enterococcus_faecium	ARO:3002867	dfrF	trimethoprim resistant dihydrofolate reductase dfr	diaminopyrimidine antibiotic	antibiotic target replacement	0.0	0.0	0.0	0.0	0.0	0.0	0.0	0.0	0.0	0.0	0.0	0.0	0.0	0.0	0.0	0.0	0.0	0.0	0.0	0.0	0.0	0.43138854742835897	1.0913619078703953	0.991254843643114	0.0	0.0	0.0	0.0	0.0	0.0
MGE1226327	k__Bacteria	p__Bacillota	c__Bacilli	o__Bacillales	f__Staphylococcaceae	g__Staphylococcus	s__unclassified_Staphylococcus_species	ARO:3000815	mgrA	ATP-binding cassette (ABC) antibiotic efflux pump@@ATP-binding cassette (ABC) antibiotic efflux pump@@ATP-binding cassette (ABC) antibiotic efflux pump@@ATP-binding cassette (ABC) antibiotic efflux pump@@ATP-binding cassette (ABC) antibiotic efflux pump@@ATP-binding cassette (ABC) antibiotic efflux pump@@major facilitator superfamily (MFS) antibiotic efflux pump@@major facilitator superfamily (MF…	cephalosporin@@disinfecting agents and antiseptics@@fluoroquinolone antibiotic@@penam@@peptide antibiotic@@tetracycline antibiotic@@cephalosporin@@disinfecting agents and antiseptics@@fluoroquinolone antibiotic@@penam@@peptide antibiotic@@tetracycline antibiotic	antibiotic efflux@@antibiotic efflux@@antibiotic efflux@@antibiotic efflux@@antibiotic efflux@@antibiotic efflux@@antibiotic efflux@@antibiotic efflux@@antibiotic efflux@@antibiotic efflux@@antibiotic efflux@@antibiotic efflux	0.0	0.0	0.0	0.0	0.0	0.0	0.05305719395560787	0.27271552871610794	0.09718789002219215	0.35022427804144907	0.3959459195901292	0.0	0.0	0.0	0.0	0.0	0.0	0.0	0.0	0.0	0.0	0.0	0.0	0.0	0.0	0.0	0.0	0.0	0.0	0.0
MGE816522	k__Bacteria	p__Pseudomonadota	c__Gammaproteobacteria	o__Enterobacterales	f__Enterobacteriaceae	g__Lelliottia	s__Lelliottia_jeotgali	ARO:3000676	H-NS	major facilitator superfamily (MFS) antibiotic efflux pump@@major facilitator superfamily (MFS) antibiotic efflux pump@@major facilitator superfamily (MFS) antibiotic efflux pump@@major facilitator superfamily (MFS) antibiotic efflux pump@@major facilitator superfamily (MFS) antibiotic efflux pump@@major facilitator superfamily (MFS) antibiotic efflux pump@@resistance-nodulation-cell division (RN…	cephalosporin@@cephamycin@@fluoroquinolone antibiotic@@macrolide antibiotic@@penam@@tetracycline antibiotic@@cephalosporin@@cephamycin@@fluoroquinolone antibiotic@@macrolide antibiotic@@penam@@tetracycline antibiotic	antibiotic efflux@@antibiotic efflux@@antibiotic efflux@@antibiotic efflux@@antibiotic efflux@@antibiotic efflux@@antibiotic efflux@@antibiotic efflux@@antibiotic efflux@@antibiotic efflux@@antibiotic efflux@@antibiotic efflux	0.0	0.0	0.0	0.0	0.04600020456375436	0.0	0.0	0.0	0.0	0.0	0.0	0.0	0.9323439732626816	0.8715323160586269	1.119763479692807	0.0	0.0	0.0	0.0	0.0	0.0	0.0	0.0	0.0	0.0	0.0	0.0	0.0	0.0	0.0
MGE71424	k__Bacteria	p__Pseudomonadota	c__Gammaproteobacteria	o__Enterobacterales	f__Enterobacteriaceae	g__Klebsiella	s__Klebsiella_pneumoniae	ARO:3000676	H-NS	major facilitator superfamily (MFS) antibiotic efflux pump@@major facilitator superfamily (MFS) antibiotic efflux pump@@major facilitator superfamily (MFS) antibiotic efflux pump@@major facilitator superfamily (MFS) antibiotic efflux pump@@major facilitator superfamily (MFS) antibiotic efflux pump@@major facilitator superfamily (MFS) antibiotic efflux pump@@resistance-nodulation-cell division (RN…	cephalosporin@@cephamycin@@fluoroquinolone antibiotic@@macrolide antibiotic@@penam@@tetracycline antibiotic@@cephalosporin@@cephamycin@@fluoroquinolone antibiotic@@macrolide antibiotic@@penam@@tetracycline antibiotic	antibiotic efflux@@antibiotic efflux@@antibiotic efflux@@antibiotic efflux@@antibiotic efflux@@antibiotic efflux@@antibiotic efflux@@antibiotic efflux@@antibiotic efflux@@antibiotic efflux@@antibiotic efflux@@antibiotic efflux	0.0	0.0	0.0	0.0	0.0	0.0	0.0	0.0	0.0	0.0	0.0	0.0	0.48546186194022384	0.20944516667085303	0.059545456352263146	0.0	0.0	0.0	0.0	0.0	0.0	0.0	0.0	0.0	0.0	0.0	0.0	0.0	0.0	0.0
MGE1336869	k__Bacteria	p__Bacteroidota	c__Bacteroidia	o__Bacteroidales	f__Bacteroidaceae	g__Bacteroides	s__Bacteroides_sp._AF25-38AC	ARO:3000205	tet(X)	tetracycline inactivation enzyme@@tetracycline inactivation enzyme	glycylcycline@@tetracycline antibiotic	antibiotic inactivation@@antibiotic inactivation	0.0	0.0	0.0	0.0	0.0	0.0	0.0	0.0	0.0	0.0	0.0	0.0	0.0	0.0	0.0	0.0	0.0	0.0	0.0	0.0	0.0	0.250862681242844	0.40194680989166076	0.18253877074080654	0.0	0.0	0.0	0.0	0.0	0.0
MGE250124	k__Bacteria	p__Bacillota	c__Clostridia	o__Eubacteriales	f__Lachnospiraceae	g__unclassified_Lachnospiraceae_genus	s__Lachnospiraceae_bacterium_10-1	ARO:3002926	vanR gene in vanG cluster	glycopeptide resistance gene cluster@@vanR	glycopeptide antibiotic@@glycopeptide antibiotic	antibiotic target alteration@@antibiotic target alteration	0.0	0.0	0.0	0.0	0.0	0.1607262132259136	0.0	0.0	0.0	0.0	0.0	0.0	0.0	0.0	0.0	0.0	0.0	0.0	3.3308908129784216	0.0	2.312162181328439	0.0	0.0	0.12986589162156884	0.0	0.0	0.0	0.0	0.0	0.0
MGE535566	k__Bacteria	p__Pseudomonadota	c__Gammaproteobacteria	o__Enterobacterales	f__Enterobacteriaceae	g__Salmonella	s__Salmonella_enterica	ARO:3004041	Klebsiella pneumoniae acrA	resistance-nodulation-cell division (RND) antibiotic efflux pump@@resistance-nodulation-cell division (RND) antibiotic efflux pump@@resistance-nodulation-cell division (RND) antibiotic efflux pump@@resistance-nodulation-cell division (RND) antibiotic efflux pump@@resistance-nodulation-cell division (RND) antibiotic efflux pump@@resistance-nodulation-cell division (RND) antibiotic efflux pump@@res…	cephalosporin@@disinfecting agents and antiseptics@@fluoroquinolone antibiotic@@glycylcycline@@penam@@phenicol antibiotic@@rifamycin antibiotic@@tetracycline antibiotic	antibiotic efflux@@antibiotic efflux@@antibiotic efflux@@antibiotic efflux@@antibiotic efflux@@antibiotic efflux@@antibiotic efflux@@antibiotic efflux	0.0	0.0	0.0	0.0	0.0	0.0	0.0	0.0	0.0	0.0	0.0	0.0	0.0	0.09809285906742146	0.04462062620712226	0.0	0.0	0.0	0.0	0.0	0.0	0.0	0.0	0.0	0.0	0.0	0.0	0.0	0.0	0.0
MGE320076	k__Bacteria	p__Pseudomonadota	c__Gammaproteobacteria	o__Enterobacterales	f__Enterobacteriaceae	g__unclassified_Enterobacteriaceae_genus	s__unclassified_Enterobacteriaceae_species	ARO:3000263	marA	General Bacterial Porin with reduced permeability to beta-lactams@@General Bacterial Porin with reduced permeability to beta-lactams@@General Bacterial Porin with reduced permeability to beta-lactams@@General Bacterial Porin with reduced permeability to beta-lactams@@General Bacterial Porin with reduced permeability to beta-lactams@@General Bacterial Porin with reduced permeability to beta-lactam…	carbapenem@@carbapenem@@cephalosporin@@cephalosporin@@cephamycin@@cephamycin@@disinfecting agents and antiseptics@@disinfecting agents and antiseptics@@fluoroquinolone antibiotic@@fluoroquinolone antibiotic@@glycylcycline@@glycylcycline@@monobactam@@monobactam@@penam@@penam@@penem@@penem@@phenicol antibiotic@@phenicol antibiotic@@rifamycin antibiotic@@rifamycin antibiotic@@tetracycline antibiotic…	antibiotic efflux@@reduced permeability to antibiotic@@antibiotic efflux@@reduced permeability to antibiotic@@antibiotic efflux@@reduced permeability to antibiotic@@antibiotic efflux@@reduced permeability to antibiotic@@antibiotic efflux@@reduced permeability to antibiotic@@antibiotic efflux@@reduced permeability to antibiotic@@antibiotic efflux@@reduced permeability to antibiotic@@antibiotic eff…	0.0	0.0	0.0	0.0	0.0	0.0	0.0	0.0	0.0	0.0	0.0	0.0	0.33842293260255984	0.11863105143466283	0.08431729659256013	0.0	0.0	0.0	0.0	0.0	0.0	0.0	0.0	0.0	0.0	0.0	0.0	0.0	0.0	0.0
MGE903058	k__Bacteria	p__Pseudomonadota	c__Gammaproteobacteria	o__Enterobacterales	f__Enterobacteriaceae	g__unclassified_Enterobacteriaceae_genus	s__unclassified_Enterobacteriaceae_species	ARO:3000263	marA	General Bacterial Porin with reduced permeability to beta-lactams@@General Bacterial Porin with reduced permeability to beta-lactams@@General Bacterial Porin with reduced permeability to beta-lactams@@General Bacterial Porin with reduced permeability to beta-lactams@@General Bacterial Porin with reduced permeability to beta-lactams@@General Bacterial Porin with reduced permeability to beta-lactam…	carbapenem@@carbapenem@@cephalosporin@@cephalosporin@@cephamycin@@cephamycin@@disinfecting agents and antiseptics@@disinfecting agents and antiseptics@@fluoroquinolone antibiotic@@fluoroquinolone antibiotic@@glycylcycline@@glycylcycline@@monobactam@@monobactam@@penam@@penam@@penem@@penem@@phenicol antibiotic@@phenicol antibiotic@@rifamycin antibiotic@@rifamycin antibiotic@@tetracycline antibiotic…	antibiotic efflux@@reduced permeability to antibiotic@@antibiotic efflux@@reduced permeability to antibiotic@@antibiotic efflux@@reduced permeability to antibiotic@@antibiotic efflux@@reduced permeability to antibiotic@@antibiotic efflux@@reduced permeability to antibiotic@@antibiotic efflux@@reduced permeability to antibiotic@@antibiotic efflux@@reduced permeability to antibiotic@@antibiotic eff…	0.0	0.0	0.0	0.0	0.0	0.0	0.0	0.0	0.0	0.0	0.0	0.0	0.9729659312323597	0.5140678895502057	1.034292171535404	0.0	0.0	0.0	0.0	0.0	0.0	0.0	0.0	0.0	0.0	0.0	0.0	0.0	0.0	0.0
MGE159275	k__Bacteria	p__Pseudomonadota	c__Gammaproteobacteria	o__Enterobacterales	f__Enterobacteriaceae	g__unclassified_Enterobacteriaceae_genus	s__unclassified_Enterobacteriaceae_species	ARO:3004580	Klebsiella pneumoniae KpnE	small multidrug resistance (SMR) antibiotic efflux pump@@small multidrug resistance (SMR) antibiotic efflux pump@@small multidrug resistance (SMR) antibiotic efflux pump@@small multidrug resistance (SMR) antibiotic efflux pump@@small multidrug resistance (SMR) antibiotic efflux pump@@small multidrug resistance (SMR) antibiotic efflux pump@@small multidrug resistance (SMR) antibiotic efflux pump	aminoglycoside antibiotic@@cephalosporin@@disinfecting agents and antiseptics@@macrolide antibiotic@@peptide antibiotic@@rifamycin antibiotic@@tetracycline antibiotic	antibiotic efflux@@antibiotic efflux@@antibiotic efflux@@antibiotic efflux@@antibiotic efflux@@antibiotic efflux@@antibiotic efflux	0.0	0.0	0.0	0.0	0.0	0.0	0.0	0.0	0.0	0.0	0.0	0.0	0.31068334796300584	0.6430710547715057	0.8256644562506432	0.0	0.0	0.0	0.0	0.0	0.0	0.0	0.0	0.0	0.0	0.0	0.0	0.0	0.0	0.0
MGE1024692	k__Bacteria	p__unclassified_Bacteria_phylum	c__unclassified_Bacteria_class	o__unclassified_Bacteria_order	f__unclassified_Bacteria_family	g__unclassified_Bacteria_genus	s__uncultured_bacterium	ARO:3000616	mel	msr-type ABC-F protein@@msr-type ABC-F protein	macrolide antibiotic@@streptogramin antibiotic	antibiotic target protection@@antibiotic target protection	0.0	0.0	0.0	0.0	0.0	0.0	0.0	0.0	0.0	0.0	0.0	0.0	0.0	0.0	0.0	0.0	0.0	0.0	0.0	0.27474716875341554	0.0	0.41506370896543276	0.0	0.0719092127160753	0.0	0.0	0.0	0.0	0.0	0.0
MGE683826	k__Bacteria	p__Bacillota	c__Clostridia	o__Eubacteriales	f__Oscillospiraceae	g__Ruminococcus	s__Ruminococcus_sp.	ARO:3002959	vanY gene in vanG cluster	glycopeptide resistance gene cluster@@vanY	glycopeptide antibiotic@@glycopeptide antibiotic	antibiotic target alteration@@antibiotic target alteration	0.7326310072488056	0.03183003112668115	1.4209423415968003	0.1756087771849101	0.3806044322809265	0.0	0.0	0.0	0.0	0.0	0.0	0.0	0.0	0.0	0.0	0.0	0.07237131369004773	0.0454598731480385	0.0	0.6831042620376017	2.1221214540959648	0.0	0.39368762886648967	0.0	0.0	0.0	0.0	0.0	0.0	0.0
MGE1043942	k__Bacteria	p__Pseudomonadota	c__Gammaproteobacteria	o__Enterobacterales	f__Enterobacteriaceae	g__Kluyvera	s__Kluyvera_intermedia	ARO:3004580	Klebsiella pneumoniae KpnE	small multidrug resistance (SMR) antibiotic efflux pump@@small multidrug resistance (SMR) antibiotic efflux pump@@small multidrug resistance (SMR) antibiotic efflux pump@@small multidrug resistance (SMR) antibiotic efflux pump@@small multidrug resistance (SMR) antibiotic efflux pump@@small multidrug resistance (SMR) antibiotic efflux pump@@small multidrug resistance (SMR) antibiotic efflux pump	aminoglycoside antibiotic@@cephalosporin@@disinfecting agents and antiseptics@@macrolide antibiotic@@peptide antibiotic@@rifamycin antibiotic@@tetracycline antibiotic	antibiotic efflux@@antibiotic efflux@@antibiotic efflux@@antibiotic efflux@@antibiotic efflux@@antibiotic efflux@@antibiotic efflux	0.0	0.0	0.0	0.0	0.0	0.0	0.0	0.0	0.0	0.0	0.0	0.0	0.8055025172689029	0.14640967229401916	0.1129805318529511	0.0	0.0	0.0	0.0	0.0	0.0	0.0	0.0	0.0	0.0	0.0	0.0	0.0	0.0	0.0
MGE420524	k__Bacteria	p__Bacteroidota	c__Bacteroidia	o__Bacteroidales	f__Bacteroidaceae	g__Bacteroides	s__Bacteroides_sp._OF04-15BH	ARO:3000498	ErmF	Erm 23S ribosomal RNA methyltransferase@@Erm 23S ribosomal RNA methyltransferase@@Erm 23S ribosomal RNA methyltransferase@@Erm 23S ribosomal RNA methyltransferase@@Erm 23S ribosomal RNA methyltransferase	lincosamide antibiotic@@macrolide antibiotic@@streptogramin A antibiotic@@streptogramin B antibiotic@@streptogramin antibiotic	antibiotic target alteration@@antibiotic target alteration@@antibiotic target alteration@@antibiotic target alteration@@antibiotic target alteration	0.0	0.0	0.0	0.30252367515040557	0.0	0.11435741188817215	0.0	0.0	0.0	0.0	0.0	0.0	0.0	0.0	0.0	0.0	0.0	0.0	0.0	0.0	0.0	0.0	0.0	0.0	0.0	0.0	0.0	0.0	0.0	0.0
MGE1304254	k__Bacteria	p__Pseudomonadota	c__Gammaproteobacteria	o__Enterobacterales	f__Enterobacteriaceae	g__Kluyvera	s__Kluyvera_intermedia	ARO:3000823	ramA	General Bacterial Porin with reduced permeability to beta-lactams@@General Bacterial Porin with reduced permeability to beta-lactams@@General Bacterial Porin with reduced permeability to beta-lactams@@General Bacterial Porin with reduced permeability to beta-lactams@@General Bacterial Porin with reduced permeability to beta-lactams@@General Bacterial Porin with reduced permeability to beta-lactam…	carbapenem@@carbapenem@@cephalosporin@@cephalosporin@@cephamycin@@cephamycin@@disinfecting agents and antiseptics@@disinfecting agents and antiseptics@@fluoroquinolone antibiotic@@fluoroquinolone antibiotic@@glycylcycline@@glycylcycline@@monobactam@@monobactam@@penam@@penam@@penem@@penem@@phenicol antibiotic@@phenicol antibiotic@@rifamycin antibiotic@@rifamycin antibiotic@@tetracycline antibiotic…	antibiotic efflux@@reduced permeability to antibiotic@@antibiotic efflux@@reduced permeability to antibiotic@@antibiotic efflux@@reduced permeability to antibiotic@@antibiotic efflux@@reduced permeability to antibiotic@@antibiotic efflux@@reduced permeability to antibiotic@@antibiotic efflux@@reduced permeability to antibiotic@@antibiotic efflux@@reduced permeability to antibiotic@@antibiotic eff…	0.0	0.0	0.0	0.0	0.0	0.0	0.0	0.0	0.0	0.0	0.0	0.0	0.7599672872478538	0.19979966557416898	0.10098352246875036	0.0	0.0	0.0	0.0	0.0	0.0	0.0	0.0	0.0	0.0	0.0	0.0	0.0	0.0	0.0
MGE159276	k__Bacteria	p__Pseudomonadota	c__Gammaproteobacteria	o__Enterobacterales	f__Enterobacteriaceae	g__unclassified_Enterobacteriaceae_genus	s__unclassified_Enterobacteriaceae_species	ARO:3004583	Klebsiella pneumoniae KpnF	small multidrug resistance (SMR) antibiotic efflux pump@@small multidrug resistance (SMR) antibiotic efflux pump@@small multidrug resistance (SMR) antibiotic efflux pump@@small multidrug resistance (SMR) antibiotic efflux pump@@small multidrug resistance (SMR) antibiotic efflux pump@@small multidrug resistance (SMR) antibiotic efflux pump@@small multidrug resistance (SMR) antibiotic efflux pump	aminoglycoside antibiotic@@cephalosporin@@disinfecting agents and antiseptics@@macrolide antibiotic@@peptide antibiotic@@rifamycin antibiotic@@tetracycline antibiotic	antibiotic efflux@@antibiotic efflux@@antibiotic efflux@@antibiotic efflux@@antibiotic efflux@@antibiotic efflux@@antibiotic efflux	0.0	0.0	0.0	0.0	0.0	0.0	0.0	0.0	0.0	0.0	0.0	0.0	0.29535092299859766	1.1043472424463157	1.3997693262202464	0.0	0.0	0.0	0.0	0.0	0.0	0.03261214856156972	0.0	0.0	0.0	0.0	0.0	0.0	0.0	0.0
MGE845627	k__Bacteria	p__Pseudomonadota	c__Gammaproteobacteria	o__Enterobacterales	f__Enterobacteriaceae	g__Kluyvera	s__Kluyvera_intermedia	ARO:3004583	Klebsiella pneumoniae KpnF	small multidrug resistance (SMR) antibiotic efflux pump@@small multidrug resistance (SMR) antibiotic efflux pump@@small multidrug resistance (SMR) antibiotic efflux pump@@small multidrug resistance (SMR) antibiotic efflux pump@@small multidrug resistance (SMR) antibiotic efflux pump@@small multidrug resistance (SMR) antibiotic efflux pump@@small multidrug resistance (SMR) antibiotic efflux pump	aminoglycoside antibiotic@@cephalosporin@@disinfecting agents and antiseptics@@macrolide antibiotic@@peptide antibiotic@@rifamycin antibiotic@@tetracycline antibiotic	antibiotic efflux@@antibiotic efflux@@antibiotic efflux@@antibiotic efflux@@antibiotic efflux@@antibiotic efflux@@antibiotic efflux	0.0	0.0	0.0	0.0	0.0	0.0	0.0	0.0	0.0	0.0	0.0	0.0	0.8368276151626935	0.3681157474821053	0.1111966287184308	0.0	0.0	0.0	0.0	0.0	0.0	0.0	0.0	0.0	0.0	0.0	0.0	0.0	0.0	0.0
MGE481158	k__Bacteria	p__Bacillota	c__Clostridia	o__Eubacteriales	f__unclassified_Eubacteriales_family	g__unclassified_Eubacteriales_genus	s__Clostridiales_bacterium	ARO:3002959	vanY gene in vanG cluster	glycopeptide resistance gene cluster@@vanY	glycopeptide antibiotic@@glycopeptide antibiotic	antibiotic target alteration@@antibiotic target alteration	0.0	0.0	0.0	0.07699363804503567	0.0	0.0	0.0	0.0	0.0	0.0	0.0	0.0	0.0	0.0	0.0	0.0	0.0	0.0	0.0	0.299499165938408	0.0	0.0323183454213754	1.5534701030947966	0.31355008067189594	0.0	0.0	0.0	0.0	0.0	0.0
MGE816442	k__Bacteria	p__Bacillota	c__Bacilli	o__Bacillales	f__Staphylococcaceae	g__Staphylococcus	s__unclassified_Staphylococcus_species	ARO:3003836	qacH	small multidrug resistance (SMR) antibiotic efflux pump	disinfecting agents and antiseptics	antibiotic efflux	0.0	0.0	0.0	0.0	0.0	0.0	0.0	0.0	0.0776474676896879	0.1895479067536158	0.25550356349619446	0.0	0.0	0.0	0.0	0.0	0.0	0.0	0.0	0.0	0.0	0.0	0.0	0.0	0.0	0.0	0.0	0.0	0.0	0.0
MGE1084592	k__Bacteria	p__Bacillota	c__Clostridia	o__Eubacteriales	f__Lachnospiraceae	g__unclassified_Lachnospiraceae_genus	s__Lachnospiraceae_bacterium	ARO:3002926	vanR gene in vanG cluster	glycopeptide resistance gene cluster@@vanR	glycopeptide antibiotic@@glycopeptide antibiotic	antibiotic target alteration@@antibiotic target alteration	0.0	0.0	0.10679926994755876	0.0	0.0	0.0	0.0	0.0	0.0	0.0	0.0	0.0	0.0	0.0	0.0	0.03681142168715838	0.0	0.0	0.0	0.598998331876816	0.0	0.0	0.0	0.0	0.0	0.0	0.0	0.0	0.0	0.0
MGE729181	k__Bacteria	p__Bacillota	c__Clostridia	o__Eubacteriales	f__Oscillospiraceae	g__Lawsonibacter	s__Lawsonibacter_sp.	ARO:3002959	vanY gene in vanG cluster	glycopeptide resistance gene cluster@@vanY	glycopeptide antibiotic@@glycopeptide antibiotic	antibiotic target alteration@@antibiotic target alteration	0.0	0.0	0.0	0.08996098761051535	0.0	0.09068342135693652	0.0	0.0	0.0	0.0	0.0	0.0	0.0	0.0	0.0	0.0	0.0	0.2095939414614828	0.0	0.0	0.0	0.0	0.0	0.0	0.0	0.0	0.0	0.0	0.0	0.0
MGE379777	k__Bacteria	p__Bacillota	c__Clostridia	o__Eubacteriales	f__Lachnospiraceae	g__unclassified_Lachnospiraceae_genus	s__Lachnospiraceae_bacterium	ARO:3002959	vanY gene in vanG cluster	glycopeptide resistance gene cluster@@vanY	glycopeptide antibiotic@@glycopeptide antibiotic	antibiotic target alteration@@antibiotic target alteration	0.27286767106715715	0.0	0.42338282014925077	0.0	0.0	0.0	0.0	0.0	0.0	0.0	0.0	0.0	0.0	0.0	0.0	0.0	0.0	0.0	0.0	0.0	0.0	0.0	0.0	0.0	0.0	0.0	0.0	0.0	0.0	0.0
MGE1286306	k__Bacteria	p__Bacteroidota	c__Bacteroidia	o__Bacteroidales	f__Bacteroidaceae	g__Phocaeicola	s__Phocaeicola_plebeius	ARO:3000498	ErmF	Erm 23S ribosomal RNA methyltransferase@@Erm 23S ribosomal RNA methyltransferase@@Erm 23S ribosomal RNA methyltransferase@@Erm 23S ribosomal RNA methyltransferase@@Erm 23S ribosomal RNA methyltransferase	lincosamide antibiotic@@macrolide antibiotic@@streptogramin A antibiotic@@streptogramin B antibiotic@@streptogramin antibiotic	antibiotic target alteration@@antibiotic target alteration@@antibiotic target alteration@@antibiotic target alteration@@antibiotic target alteration	0.0	0.0	0.0	0.09391531673625231	0.07633000977062537	0.0946695058121865	0.0	0.0	0.0	0.0	0.0	0.0	0.0	0.0	0.0	0.0	0.0	0.0	0.0	0.0	0.0	0.03942127848101834	0.0	0.09561554657851773	0.0	0.0	0.0	0.0	0.0	0.0
MGE430036	k__Bacteria	p__Bacillota	c__Bacilli	o__Bacillales	f__Staphylococcaceae	g__Staphylococcus	s__unclassified_Staphylococcus_species	ARO:3002865	dfrC	trimethoprim resistant dihydrofolate reductase dfr	diaminopyrimidine antibiotic	antibiotic target replacement	0.0	0.0	0.0	0.0	0.0	0.0	0.0	0.0	0.023823654859336064	0.05815674411758667	0.052262092533312515	0.0	0.0	0.0	0.0	0.0	0.0	0.0	0.0	0.0	0.0	0.0	0.0	0.0	0.0	0.0	0.0	0.0	0.0	0.0
MGE1451846	k__Bacteria	p__Pseudomonadota	c__Gammaproteobacteria	o__Enterobacterales	f__Enterobacteriaceae	g__Atlantibacter	s__Atlantibacter_hermannii	ARO:3001214	mdtM	major facilitator superfamily (MFS) antibiotic efflux pump@@major facilitator superfamily (MFS) antibiotic efflux pump@@major facilitator superfamily (MFS) antibiotic efflux pump@@major facilitator superfamily (MFS) antibiotic efflux pump@@major facilitator superfamily (MFS) antibiotic efflux pump	disinfecting agents and antiseptics@@fluoroquinolone antibiotic@@lincosamide antibiotic@@nucleoside antibiotic@@phenicol antibiotic	antibiotic efflux@@antibiotic efflux@@antibiotic efflux@@antibiotic efflux@@antibiotic efflux	0.0	0.0	0.0	0.0	0.0	0.0	0.0	0.0	0.0	0.0	0.0	0.0	0.06223870024874665	0.0	0.04962121362688596	0.0	0.0	0.0	0.0	0.0	0.0	0.0	0.0	0.0	0.0	0.0	0.0	0.0	0.0	0.0
MGE1381959	k__Bacteria	p__Bacillota	c__Clostridia	o__Eubacteriales	f__Peptostreptococcaceae	g__Clostridioides	s__Clostridioides_difficile	ARO:3002926	vanR gene in vanG cluster	glycopeptide resistance gene cluster@@vanR	glycopeptide antibiotic@@glycopeptide antibiotic	antibiotic target alteration@@antibiotic target alteration	0.0	0.0	0.0	0.09823326233332136	0.0	0.0	0.0	0.0	0.0	0.0	0.0	0.0	0.0	0.0	0.0	0.0	0.0	0.0	1.282584393503185	0.0	0.0	0.04123375105485826	0.0	0.0	0.0	0.0	0.0	0.0	0.0	0.0
MGE976394	k__Bacteria	p__Bacillota	c__Clostridia	o__Eubacteriales	f__Lachnospiraceae	g__unclassified_Lachnospiraceae_genus	s__Lachnospiraceae_bacterium	ARO:3002959	vanY gene in vanG cluster	glycopeptide resistance gene cluster@@vanY	glycopeptide antibiotic@@glycopeptide antibiotic	antibiotic target alteration@@antibiotic target alteration	0.0	0.053415914304545384	0.20439170627894865	0.0	0.0	0.0	0.0	0.0	0.0	0.0	0.0	0.0	0.0	0.0	0.0	0.0	0.0	0.0	0.0	0.0	0.0	0.0	0.0	0.0	0.0	0.0	0.0	0.0	0.0	0.0
MGE1254510	k__Bacteria	p__unclassified_Bacteria_phylum	c__unclassified_Bacteria_class	o__unclassified_Bacteria_order	f__unclassified_Bacteria_family	g__unclassified_Bacteria_genus	s__bacterium_1XD42-54	ARO:3002959	vanY gene in vanG cluster	glycopeptide resistance gene cluster@@vanY	glycopeptide antibiotic@@glycopeptide antibiotic	antibiotic target alteration@@antibiotic target alteration	0.0	0.0	0.0	0.0	0.0	0.0	0.0	0.0	0.0	0.0	0.0	0.0	0.0	0.0	0.0	0.10215169518186452	0.0	0.0	0.0	0.0	0.0	0.0	0.0	0.0	0.0	0.0	0.0	0.0	0.0	0.0
MGE242473	k__Bacteria	p__Pseudomonadota	c__Gammaproteobacteria	o__Enterobacterales	f__Enterobacteriaceae	g__Atlantibacter	s__Atlantibacter_hermannii	ARO:3001328	Escherichia coli mdfA	major facilitator superfamily (MFS) antibiotic efflux pump@@major facilitator superfamily (MFS) antibiotic efflux pump	disinfecting agents and antiseptics@@tetracycline antibiotic	antibiotic efflux@@antibiotic efflux	0.0	0.0	0.0	0.0	0.0	0.0	0.0	0.0	0.0	0.0	0.0	0.0	0.15694976584466544	0.0	0.0	0.0	0.0	0.0	0.0	0.0	0.0	0.0	0.0	0.0	0.0	0.0	0.0	0.0	0.0	0.0
MGE1662074	k__Bacteria	p__Bacteroidota	c__Flavobacteriia	o__Flavobacteriales	f__Flavobacteriaceae	g__Arenibacter	s__Arenibacter_arenosicollis	ARO:3002835	lnuA	lincosamide nucleotidyltransferase (LNU)	lincosamide antibiotic	antibiotic inactivation	0.0	0.0	0.0	0.0	0.0	0.0	0.0	0.0	0.0	0.026245094781269882	0.04716988864545129	0.0	0.0	0.0	0.0	0.0	0.0	0.0	0.0	0.0	0.0	0.0	0.0	0.0	0.0	0.0	0.0	0.0	0.0	0.0
MGE1494785	k__Bacteria	p__Bacillota	c__Clostridia	o__Eubacteriales	f__Oscillospiraceae	g__Ruminiclostridium	s__Ruminiclostridium_sp.	ARO:3002923	vanR gene in vanD cluster	glycopeptide resistance gene cluster@@vanR	glycopeptide antibiotic@@glycopeptide antibiotic	antibiotic target alteration@@antibiotic target alteration	0.0	0.0	0.0	0.0	0.21372402735775103	0.06626865406853054	0.0	0.0	0.0	0.0	0.0	0.0	0.0	0.0	0.0	0.12572516330075634	0.0	0.0	0.0	0.0	0.0	0.0	0.0	0.1338617652099248	0.0	0.0	0.0	0.0	0.0	0.0
MGE1451741	k__Bacteria	p__Pseudomonadota	c__Gammaproteobacteria	o__Enterobacterales	f__Morganellaceae	g__Morganella	s__unclassified_Morganella_species	ARO:3005069	rsmA	resistance-nodulation-cell division (RND) antibiotic efflux pump@@resistance-nodulation-cell division (RND) antibiotic efflux pump@@resistance-nodulation-cell division (RND) antibiotic efflux pump	diaminopyrimidine antibiotic@@fluoroquinolone antibiotic@@phenicol antibiotic	antibiotic efflux@@antibiotic efflux@@antibiotic efflux	0.0	0.0	0.0	0.0	0.0	0.0	0.0	0.0	0.0	0.0	0.0	0.0	0.0	0.0	0.033726918637024046	0.0	0.0	0.0	0.0	0.0	0.0	0.0	0.0	0.0	0.0	0.0	0.0	0.0	0.0	0.0
MGE1672294	k__Bacteria	p__Bacillota	c__Clostridia	o__Eubacteriales	f__Oscillospiraceae	g__unclassified_Oscillospiraceae_genus	s__Oscillospiraceae_bacterium	ARO:3003111	lsaB	lsa-type ABC-F protein@@lsa-type ABC-F protein@@lsa-type ABC-F protein	lincosamide antibiotic@@pleuromutilin antibiotic@@streptogramin antibiotic	antibiotic target protection@@antibiotic target protection@@antibiotic target protection	0.2829738811066815	0.0	0.09408507114427794	0.0	0.2205089171151399	0.0	0.0	0.0	0.0	0.0	0.0	0.0	0.0	0.0	0.0	0.0	0.0	0.0	0.0	0.0	0.0	0.05694184669480427	0.0	0.0	0.0	0.0	0.0	0.0	0.0	0.0
MGE535565	k__Bacteria	p__Pseudomonadota	c__Gammaproteobacteria	o__Enterobacterales	f__Enterobacteriaceae	g__Escherichia	s__Escherichia_coli	ARO:3000216	acrB	resistance-nodulation-cell division (RND) antibiotic efflux pump@@resistance-nodulation-cell division (RND) antibiotic efflux pump@@resistance-nodulation-cell division (RND) antibiotic efflux pump@@resistance-nodulation-cell division (RND) antibiotic efflux pump@@resistance-nodulation-cell division (RND) antibiotic efflux pump@@resistance-nodulation-cell division (RND) antibiotic efflux pump@@res…	cephalosporin@@disinfecting agents and antiseptics@@fluoroquinolone antibiotic@@glycylcycline@@penam@@phenicol antibiotic@@rifamycin antibiotic@@tetracycline antibiotic	antibiotic efflux@@antibiotic efflux@@antibiotic efflux@@antibiotic efflux@@antibiotic efflux@@antibiotic efflux@@antibiotic efflux@@antibiotic efflux	0.0	0.0	0.0	0.0	0.0	0.0	0.0	0.0	0.0	0.0	0.0	0.0	0.08876667084657308	0.0	0.011795206517866334	0.0	0.0	0.0	0.0	0.0	0.0	0.0	0.0	0.0	0.0	0.0	0.0	0.0	0.0	0.0
MGE1662215	k__Bacteria	p__Pseudomonadota	c__Gammaproteobacteria	o__Enterobacterales	f__Enterobacteriaceae	g__Escherichia	s__Escherichia_coli	ARO:3005069	rsmA	resistance-nodulation-cell division (RND) antibiotic efflux pump@@resistance-nodulation-cell division (RND) antibiotic efflux pump@@resistance-nodulation-cell division (RND) antibiotic efflux pump	diaminopyrimidine antibiotic@@fluoroquinolone antibiotic@@phenicol antibiotic	antibiotic efflux@@antibiotic efflux@@antibiotic efflux	0.0	0.0	0.0	0.0	0.0	0.0	0.0	0.0	0.0	0.0	0.0	0.0	0.08876667084657308	0.12446536543964624	0.03538561955359899	0.0	0.0	0.0	0.0	0.0	0.0	0.0	0.0	0.0	0.0	0.0	0.0	0.0	0.0	0.0
MGE152907	k__Bacteria	p__Bacillota	c__Clostridia	o__Eubacteriales	f__Lachnospiraceae	g__unclassified_Lachnospiraceae_genus	s__Lachnospiraceae_bacterium_3-1	ARO:3002926	vanR gene in vanG cluster	glycopeptide resistance gene cluster@@vanR	glycopeptide antibiotic@@glycopeptide antibiotic	antibiotic target alteration@@antibiotic target alteration	0.0	0.0	0.0	0.0	0.11772933710384591	0.07300783922804212	0.0	0.0	0.0	0.0	0.0	0.0	0.0	0.0	0.0	0.0	0.0	0.0	0.0	0.0	0.0	0.0	0.0	0.0	0.0	0.0	0.0	0.0	0.0	0.0
MGE1549405	k__Bacteria	p__Bacillota	c__Clostridia	o__Eubacteriales	f__Lachnospiraceae	g__unclassified_Lachnospiraceae_genus	s__Lachnospiraceae_bacterium	ARO:3003206	lsaE	lsa-type ABC-F protein@@lsa-type ABC-F protein@@lsa-type ABC-F protein	lincosamide antibiotic@@pleuromutilin antibiotic@@streptogramin antibiotic	antibiotic target protection@@antibiotic target protection@@antibiotic target protection	0.0	0.0	0.11854718964179022	0.0	0.0	0.0	0.0	0.0	0.0	0.0	0.0	0.0	0.0	0.0	0.0	0.0	0.0	0.06637141479613622	0.0	0.0	0.0	0.0	0.0	0.0	0.0	0.0	0.0	0.0	0.0	0.0
